# Supplementary material for: Disulfiram inhibits neutrophil extracellular trap formation and protects rodents from acute lung injury and SARS-CoV-2 infection
Source: JCI Insight. 2022 Mar 8;7(5):e157342. doi: 10.1172/jci.insight.157342 (PMC8983145; doi:10.1172/jci.insight.157342)
Supplement: Supplemental table 1 [file jciinsight-7-157342-s271.xls]

## Sheet: Suppl table 1
	external_gene_name	logFC	logCPM	F	PValue	FDR	entrez	logp
1	RPS27A	-4.291	3.92554	112.065	9.09513e-13	1.46932e-08	6233	12.0412
2	RPS24	-1.75784	6.56315	46.0401	5.39187e-08	0.000435528	6229	7.26826
3	RPLP0	-2.39502	4.54639	40.9575	1.7818e-07	0.0009595	6175	6.74914
5	LDB3	8.35991	1.78936	34.8196	1.42509e-06	0.00460448	11155	5.84616
6	SERPINB6B	-1.67312	4.38666	27.3233	6.91505e-06	0.0186188	NA	5.1602
7	TMX4	3.32274	2.51874	26.1634	9.79731e-06	0.0209554	56255	5.00889
8	UBA52	-5.24712	1.25035	25.9742	1.03772e-05	0.0209554	7311	4.98392
9	RNF223	5.66289	1.28775	24.9429	1.42426e-05	0.0255655	401934	4.84641
10	DOCK8	7.59457	1.55258	23.7421	2.85045e-05	0.0460489	81704	4.54509
11	PPP1R16A	1.96557	5.2777	22.2925	3.30119e-05	0.0484824	84988	4.48133
12	SLC35A4	1.55132	4.10615	21.7517	3.93867e-05	0.0504954	113829	4.40465
13	CES1G	1.77014	4.63339	21.5668	4.18548e-05	0.0504954	NA	4.37825
14	INKA2	7.09355	1.20502	22.3245	4.37595e-05	0.0504954	55924	4.35893
15	MAPK13	0.926108	5.91472	21.1918	4.73752e-05	0.0510231	5603	4.32445
16	UBA52	-6.91066	-0.00931969	21.6928	5.6692e-05	0.0549918	7311	4.24648
17	RPL23	-1.56434	4.41464	20.5918	5.78682e-05	0.0549918	9349	4.23756
19	MZT2	1.58869	4.5	19.3098	8.94365e-05	0.0753728	NA	4.04849
20	FCGBP	7.40328	0.77574	19.9151	9.3312e-05	0.0753728	8857	4.03006
22	NAIP	7.8216	0.878194	18.5305	0.000146757	0.104178	4671	3.8334
23	AQP11	7.31441	0.460736	18.4986	0.000148319	0.104178	282679	3.8288
24	CENPB	1.15656	6.10252	17.3059	0.000180685	0.121624	1059	3.74308
25	SERPINB6	-0.937971	5.44967	17.0538	0.000197805	0.127822	5269	3.70376
26	MCIDAS	8.07492	0.439457	16.7046	0.000272454	0.147115	345643	3.56471
27	GRIK1	-7.08325	-1.43308	15.9982	0.000290526	0.147115	2897	3.53682
28	IARS2	1.30085	5.0562	15.9354	0.000297336	0.147115	55699	3.52675
29	TMEM82	5.04946	1.02011	15.9237	0.000298621	0.147115	388595	3.52488
30	ANTXR2	-0.80403	6.79841	15.9058	0.000300603	0.147115	118429	3.52201
31	IRF3	0.80464	7.30226	15.9047	0.000300722	0.147115	3661	3.52183
32	PHF10	0.964109	4.55883	15.8902	0.000302339	0.147115	55274	3.51951
33	MZF1	4.20929	1.5095	15.7619	0.000317025	0.147115	7593	3.49891
34	TBATA	-7.19607	-1.73224	16.1404	0.000318486	0.147115	219793	3.49691
35	MORF4L1	6.24045	-1.34333	16.1855	0.000326416	0.147115	10933	3.48623
36	DPT	-1.43676	5.40027	15.5368	0.000344647	0.147115	1805	3.46263
37	KRT15	4.55171	1.84812	15.5091	0.000348215	0.147115	3866	3.45815
38	AI593442	-3.31557	1.73667	15.4249	0.000359315	0.147115	NA	3.44452
39	GSTP1	1.34189	10.4787	15.2556	0.000382784	0.147115	2950	3.41705
40	MKRN3	4.7236	0.901235	15.2497	0.000383625	0.147115	7681	3.41609
41	CCDC167	7.71775	0.0794618	15.7141	0.000385356	0.147115	154467	3.41414
42	LDHA	3.36152	0.784699	15.1949	0.000391583	0.147115	3939	3.40718
43	PHKA1	7.15949	0.180749	15.6073	0.000400227	0.147115	5255	3.39769
44	TST	1.36383	5.12376	15.1337	0.000400683	0.147115	7263	3.3972
46	LDHA	1.40772	3.82233	14.9601	0.00042772	0.150213	3939	3.36884
47	SNRPF	-1.53489	3.88823	14.8945	0.000438445	0.150704	6636	3.35808
49	SLC16A7	6.95241	0.348104	15.2062	0.000461794	0.152251	9194	3.33555
51	RPS2	-8.17726	-0.99376	14.9162	0.000494434	0.154065	6187	3.30589
52	SEC62	-0.864694	5.87295	14.5694	0.000495906	0.154065	7095	3.3046
53	CDK5RAP1	3.5594	1.48271	14.5103	0.000507177	0.154593	51654	3.29484
54	CHERP	0.880538	6.16877	14.4578	0.000517429	0.154797	10523	3.28615
55	SYT7	7.74759	0.724022	14.7854	0.000537392	0.157847	9066	3.26971
56	MGAT3	7.16777	0.552328	14.6484	0.000564785	0.16293	4248	3.24812
58	NSD3	6.14073	0.437107	14.4278	0.000612073	0.164782	54904	3.2132
59	FILIP1L	-1.06861	4.63837	13.9863	0.000619924	0.164782	11259	3.20766
60	UBAC2	1.26167	5.89776	13.965	0.000625042	0.164782	337867	3.20409
61	TSPAN4	1.00213	5.40955	13.945	0.000629867	0.164782	7106	3.20075
62	ANKZF1	4.56012	1.57	13.92	0.000635978	0.164782	55139	3.19656
63	PBLD1	6.45147	-0.070574	14.2444	0.000654586	0.164782	NA	3.18403
64	LYPLA1	4.2137	1.14486	13.8379	0.000656479	0.164782	10434	3.18278
65	5330417C22RIK	1.99822	2.97267	13.7917	0.000668312	0.164782	NA	3.17502
66	AKR1B1	2.22895	3.6203	13.7729	0.000673202	0.164782	231	3.17185
67	GNA11	1.20704	7.33753	13.6742	0.000699482	0.168659	2767	3.15522
68	RPL27	3.10484	1.06655	13.6181	0.000714873	0.169794	6155	3.14577
69	RPS27	-5.6965	-1.7864	13.6983	0.000731349	0.169794	6232	3.13588
71	ZFP830	-1.55995	2.73193	13.3872	0.000782197	0.175535	NA	3.10668
72	NKD2	-1.18095	4.04783	13.3779	0.000785052	0.175535	85409	3.1051
73	FCRL1	7.31435	0.0724802	13.6958	0.000801766	0.175535	115350	3.09595
74	NODAL	6.34998	-0.206734	13.6881	0.00080406	0.175535	4838	3.09471
75	MYBPC3	2.2624	2.49186	13.2015	0.000841228	0.180398	4607	3.07509
76	SCGN	2.90892	2.4815	13.1501	0.000858411	0.180398	10590	3.0663
77	ATRIP	1.58866	3.57136	13.1134	0.000870892	0.180398	84126	3.06004
78	TOR1B	6.49697	-0.317486	13.474	0.000871001	0.180398	27348	3.05998
79	FBN1	-0.870918	5.79395	12.9103	0.000943531	0.191438	2200	3.02524
80	RAG2	-6.54799	-1.09446	13.8757	0.000948009	0.191438	5897	3.02319
81	TACC1	3.6709	2.41583	12.7535	0.001004	0.200242	6867	2.99827
82	ASPH	6.92297	-0.252812	13.0188	0.00103389	0.203659	444	2.98553
83	MVB12B	1.25495	5.03222	12.6435	0.00104887	0.203659	89853	2.97928
84	ATG2A	1.12312	6.69365	12.6194	0.00105895	0.203659	23130	2.97512
85	FAM131C	7.09011	-0.0517519	12.9134	0.00107608	0.204493	348487	2.96816
86	GSTM4	0.974385	5.94701	12.537	0.0010943	0.204493	2948	2.96086
87	RSPH9	2.95927	1.22505	12.5013	0.00111002	0.204493	221421	2.95467
88	RFX2	1.59644	3.56103	12.4658	0.00112587	0.204493	5990	2.94851
90	ID3	1.06799	6.79405	12.413	0.0011499	0.204493	3399	2.93934
91	DNAH1	7.56581	1.19413	12.7049	0.00116505	0.204493	25981	2.93365
92	KLRB1	6.14961	-0.134257	12.6741	0.00117884	0.204493	3820	2.92854
93	AK6	2.13483	2.15475	12.2963	0.00120497	0.204493	102157402	2.91902
94	TMPRSS11A	-6.31989	-1.35484	12.2113	0.00124688	0.204493	339967	2.90417
95	ECH1	0.765488	6.37479	12.2001	0.00125247	0.204493	1891	2.90223
97	MUSTN1	1.71092	4.04198	12.1129	0.00129728	0.204493	389125	2.88697
98	IGFBP4	-0.73602	7.84613	12.0835	0.00131276	0.204493	3487	2.88181
99	GAPDH	1.42021	6.15435	12.0833	0.00131283	0.204493	2597	2.88179
100	WNK4	7.46212	0.934456	12.3914	0.00131399	0.204493	65266	2.88141
103	SPCS2	-0.723215	7.2493	12.046	0.00133279	0.204493	9789	2.87524
104	KDM2A	3.36496	1.85372	12.0442	0.00133376	0.204493	22992	2.87492
105	MTO1	4.67753	0.903216	12.037	0.00133763	0.204493	25821	2.87366
107	ODF3L1	6.8739	-0.54166	12.1116	0.00146413	0.217606	161753	2.83442
108	SUPT16H	-5.9992	-2.14206	11.9138	0.00146877	0.217606	11198	2.83304
109	USP44	-5.80539	-2.15112	11.8041	0.00147	0.217606	84101	2.83268
110	CD34	-0.788645	8.1257	11.7847	0.00148168	0.217606	947	2.82924
111	CES2E	-1.87821	2.95839	11.7103	0.00152721	0.21986	NA	2.8161
112	TMEM230	-2.64461	1.37634	11.7071	0.00152921	0.21986	29058	2.81553
113	ATP6V0A2	6.9407	0.0563196	11.9808	0.00154057	0.21986	23545	2.81232
114	SLC10A6	6.57795	0.665213	11.9598	0.00155325	0.21986	345274	2.80876
115	PPARG	6.65431	0.279778	11.9004	0.00158964	0.21986	5468	2.7987
116	CYP2F2	1.87748	4.47702	11.5973	0.00159931	0.21986	NA	2.79607
117	ALOX8	-5.30444	-2.30711	11.5708	0.00161672	0.21986	NA	2.79137
118	LDHA	-3.47013	0.53496	11.568	0.00161856	0.21986	3939	2.79087
119	PRSS53	-5.72993	-1.59323	11.7878	0.00161952	0.21986	339105	2.79061
120	PRL	-6.73888	-2.41493	12.3197	0.00164547	0.220233	5617	2.78371
121	PANK4	1.22837	4.51224	11.5217	0.00164953	0.220233	55229	2.78264
122	RPL3	-5.43695	-2.23505	11.6728	0.00169488	0.224433	6122	2.77086
123	SPTB	6.85814	1.08672	11.6679	0.00174126	0.227359	6710	2.75914
124	IL25	7.03989	-0.309184	11.6553	0.00174993	0.227359	64806	2.75698
125	TMEM240	4.21408	0.600102	11.3549	0.00176634	0.227359	339453	2.75292
126	NPEPL1	0.83339	6.01714	11.3454	0.00177327	0.227359	79716	2.75122
127	MAP9	6.57616	0.010565	11.591	0.00179477	0.228199	79884	2.74599
128	HTR5B	-5.97268	-2.29801	12.0599	0.0018088	0.228199	NA	2.74261
129	TOX	6.43818	-0.96988	11.5516	0.00182282	0.228199	9760	2.73926
130	TRP53TG5	-6.15724	-2.22026	11.4711	0.00183633	0.228199	NA	2.73605
131	FNDC4	-1.09136	3.75489	11.1983	0.00188404	0.23189	64838	2.72491
132	NUAK1	-0.835454	4.75087	11.1846	0.00189474	0.23189	9891	2.72245
133	IDH3B	0.75555	6.06544	11.1615	0.00191294	0.232358	3420	2.7183
134	A930003A15RIK	-5.41506	-2.14494	11.4453	0.00195032	0.234227	NA	2.7099
135	HBB-BH1	3.1918	1.31249	11.106	0.00195733	0.234227	NA	2.70834
137	4921507P07RIK	5.84559	0.0097477	11.2969	0.00201621	0.236818	NA	2.69546
138	CCBE1	6.30626	0.44258	11.2784	0.00203108	0.236818	147372	2.69227
139	ABCC12	-5.62917	-2.09854	12.3418	0.0020529	0.236818	94160	2.68763
140	LRRC26	7.22509	-0.265416	11.2392	0.00206295	0.236818	389816	2.68551
142	DDX54	0.96614	4.87384	10.9502	0.00208802	0.237076	79039	2.68027
143	SLC25A10	0.99368	6.21044	10.9222	0.00211241	0.237076	1468	2.67522
144	CAPS	1.91021	3.51864	10.9213	0.00211321	0.237076	828	2.67506
145	RPL24	0.957479	8.31696	10.8779	0.00215174	0.237604	6152	2.66721
146	EEF1A2	2.55157	3.20233	10.8735	0.00215569	0.237604	1917	2.66641
147	HAP1	4.87467	0.249379	10.8664	0.00216204	0.237604	9001	2.66514
148	CRYGC	-5.60819	-1.96554	10.8345	0.00219101	0.237626	1420	2.65936
149	RPS15	-4.86307	-2.29969	11.0139	0.00220578	0.237626	6209	2.65644
150	ZFR2	2.36539	2.45916	10.802	0.00222087	0.237626	23217	2.65348
152	GNA15	0.914861	4.41301	10.786	0.00223579	0.237626	2769	2.65057
153	HPN	1.24861	4.2041	10.7205	0.00229786	0.242626	3249	2.63868
154	RPL38	-3.11703	2.12232	10.7013	0.00231637	0.242994	6169	2.63519
156	U1	-3.15646	1.67624	10.6471	0.00236948	0.244431	NA	2.62535
157	ZFP661	6.28368	0.384186	10.8865	0.00237547	0.244431	NA	2.62425
158	SCN5A	3.54926	1.04934	10.6083	0.00240835	0.246246	6331	2.61828
159	USP50	7.31281	-0.0114389	10.8318	0.00242824	0.246718	373509	2.61471
161	CHTOP	0.673806	5.55214	10.4959	0.00252479	0.253342	26097	2.59777
162	MPC2	0.889882	5.61752	10.4642	0.00255868	0.253907	25874	2.59198
163	WDR38	6.8084	-0.0780711	10.699	0.00256186	0.253907	401551	2.59145
164	5_8S_RRNA	-7.43059	-1.47379	11.0824	0.0026003	0.256146	NA	2.58498
165	LGALS7	8.27385	0.187785	10.594	0.00267312	0.261231	3963	2.57298
166	PRSS23	-0.797894	5.91606	10.3416	0.00269447	0.261231	11098	2.56953
167	ADAMTSL3	5.71364	0.0282869	10.5689	0.00270044	0.261231	57188	2.56857
168	DUSP26	6.69009	-0.102248	10.5506	0.00272063	0.261618	78986	2.56533
169	NELFE	0.833519	6.07519	10.287	0.00275747	0.263476	7936	2.55949
171	LYZ	-3.60501	0.314317	10.2602	0.00278888	0.263476	4069	2.55457
172	CHST11	4.2032	0.764378	10.2279	0.00282727	0.264478	50515	2.54863
173	BACE1	6.70906	0.504628	10.4517	0.00283224	0.264478	23621	2.54787
174	BICD2	-0.631745	6.31998	10.1906	0.00287233	0.266031	23299	2.54176
175	4930430F08RIK	4.47206	0.591531	10.1829	0.0028818	0.266031	NA	2.54034
176	TRMT2B	6.57122	0.0625189	10.385	0.00291027	0.267133	79979	2.53607
177	PHKA2	1.26386	3.25898	10.1254	0.00295297	0.26779	5256	2.52974
178	AKR7A5	0.995261	5.4603	10.1001	0.00298497	0.26779	NA	2.52506
179	KCNH8	-5.17206	-2.5359	10.556	0.00299632	0.26779	131096	2.52341
180	RPS11	-5.0152	-2.31175	10.4769	0.00309075	0.26779	6205	2.50994
181	ZFP560	6.6038	-0.188946	10.2244	0.00310773	0.26779	NA	2.50756
182	EEF1B2	0.638058	8.11558	9.99113	0.00312676	0.26779	1933	2.5049
183	EFCAB2	4.06664	0.459499	9.98514	0.00313476	0.26779	84288	2.5038
184	ODF3B	1.69233	4.94271	9.97482	0.0031486	0.26779	440836	2.50188
185	LSM8	6.78591	-0.535139	10.1897	0.0031523	0.26779	51691	2.50137
186	ADIG	-5.98874	-1.36802	10.1282	0.00316824	0.26779	149685	2.49918
187	CDHR4	1.85749	3.33052	9.95747	0.00317201	0.26779	389118	2.49867
188	TBC1D32	6.307	-0.62811	10.1697	0.00317835	0.26779	221322	2.4978
190	CEP170B	0.901794	5.8347	9.92759	0.00321276	0.26779	283638	2.49312
191	RPL12	-5.75317	-1.77521	10.2392	0.0032297	0.26779	6136	2.49084
192	PTOV1	0.836691	7.13893	9.91129	0.00323522	0.26779	53635	2.4901
193	COG8	-1.56493	2.96414	9.90968	0.00323745	0.26779	84342	2.4898
194	1110017D15RIK	1.86436	4.89253	9.9075	0.00324046	0.26779	NA	2.48939
195	ALDH2	0.70855	9.67944	9.89454	0.00325848	0.26779	217	2.48699
196	RPL10L	-4.75327	-2.24176	10.046	0.00327809	0.26779	140801	2.48438
197	TRIOBP	0.871348	6.35956	9.84735	0.00332496	0.26779	11078	2.47821
199	PNPLA1	1.83602	2.1831	9.83737	0.00333922	0.26779	285848	2.47636
200	SPIN2C	6.30299	-0.75758	10.0422	0.00334945	0.26779	NA	2.47503
201	DCTN4	0.769773	5.50953	9.8185	0.00336633	0.26779	51164	2.47284
202	ANKMY1	7.34751	-0.508049	10.0262	0.00337166	0.26779	51281	2.47216
204	MORN3	6.45945	-0.367027	10.019	0.00338157	0.26779	283385	2.47088
205	ZNF846	6.65795	0.322436	9.97651	0.00344145	0.270736	162993	2.46326
206	SPSB3	0.736699	5.12774	9.75973	0.00345229	0.270736	90864	2.46189
207	RPS11	-5.24195	-2.54506	10.3164	0.00348408	0.27191	6205	2.45791
208	FGFRL1	1.21963	3.07574	9.6832	0.00356775	0.274897	53834	2.44761
209	SPOCK3	-4.57409	-2.68229	10.2547	0.0035683	0.274897	50859	2.44754
210	CLDN2	-5.22638	-1.93446	9.88554	0.0035734	0.274897	9075	2.44692
211	EDAR	-5.9711	-1.58153	9.77874	0.00366432	0.279993	10913	2.43601
212	METAZOA_SRP	-6.05765	-1.92183	10.1789	0.00367484	0.279993	NA	2.43476
213	APON	-5.2482	-1.794	9.59352	0.00370833	0.279993	NA	2.43082
214	RGR	5.90106	-0.962229	9.79574	0.00370898	0.279993	5995	2.43075
215	RAB3C	-4.56908	-2.37943	9.73145	0.00373762	0.280843	115827	2.4274
216	U6	-5.89836	-2.57233	10.1076	0.00377831	0.282349	NA	2.4227
218	LHX1	-5.59523	-2.26987	10.0768	0.00382397	0.282349	3975	2.41749
219	NBEAL2	0.910497	6.75186	9.52024	0.00382757	0.282349	23218	2.41708
221	EIF4A1	-0.897455	5.01223	9.47385	0.00390517	0.283407	1973	2.40836
222	UBAP2	0.599423	6.31314	9.47098	0.00391002	0.283407	55833	2.40782
223	CLEC4G	7.39551	0.402712	9.65663	0.00393005	0.283407	339390	2.4056
224	RPS13	0.94773	9.02092	9.43963	0.00396349	0.283407	6207	2.40192
225	PRR22	2.75049	1.50003	9.43198	0.00397665	0.283407	163154	2.40048
226	GANC	6.16303	-0.0321004	9.62507	0.00398215	0.283407	2595	2.39988
227	RPL39	6.36876	-1.37573	9.62398	0.00398396	0.283407	6170	2.39969
228	AZGP1	4.15632	0.568653	9.41597	0.00400434	0.283407	563	2.39747
229	PRKCG	4.1996	0.318248	9.40849	0.00401735	0.283407	5582	2.39606
230	ANKRD33	6.84339	-0.237801	9.56922	0.00407617	0.286307	341405	2.38975
231	SNED1	3.7489	2.10257	9.35635	0.00410931	0.287385	25992	2.38623
232	ADGRG1	0.576032	7.3306	9.3223	0.00417059	0.289945	9289	2.3798
233	UTP20	5.7374	0.454486	9.50809	0.00418182	0.289945	27340	2.37863
234	RPL22L1	1.5138	3.71549	9.29081	0.00422812	0.291903	200916	2.37385
235	ZFHX4	-5.28906	-2.12666	9.42667	0.00424939	0.292123	79776	2.37167
236	RPL34	-3.02032	1.05449	9.26014	0.00428497	0.293085	6164	2.36805
237	ALDH5A1	3.31956	0.796294	9.25228	0.00429966	0.293085	7915	2.36657
238	BGN	-0.777084	7.6614	9.23977	0.00432316	0.293403	633	2.3642
239	FABP5	-0.689371	8.08527	9.21747	0.00436541	0.293403	2171	2.35997
240	OTUB2	2.0841	1.92822	9.21293	0.00437406	0.293403	78990	2.35912
241	SYNPO2L	6.11368	-0.0565798	9.39942	0.00437698	0.293403	79933	2.35883
242	C16ORF71	6.00233	-0.323223	9.37312	0.00442567	0.294809	NA	2.35402
243	CHRNA7	5.70717	-0.356934	9.3673	0.00443652	0.294809	1139	2.35296
244	FITM1	6.6987	0.163463	9.35193	0.00446532	0.294809	161247	2.35015
245	LONP1	0.919925	6.27297	9.1372	0.00452115	0.294809	9361	2.34475
246	ZFP777	1.06261	4.99841	9.13414	0.0045272	0.294809	NA	2.34417
247	NACA	-4.08368	-2.16355	9.12278	0.00454975	0.294809	4666	2.34201
248	RAG1	-4.56828	-2.44858	9.26496	0.00455104	0.294809	5896	2.34189
249	RPS13	-3.22969	0.270846	9.12165	0.00455199	0.294809	6207	2.3418
250	SDR39U1	0.777039	5.34049	9.11653	0.0045622	0.294809	56948	2.34083
251	UBXN6	0.992359	6.0702	9.1056	0.00458408	0.295043	80700	2.33875
252	VWA5A	5.24729	-0.242099	9.27608	0.00461042	0.295561	4013	2.33626
253	RSAD2	1.84758	3.68442	9.07772	0.00464037	0.296305	91543	2.33345
254	PCDHGA4	6.07882	-0.18999	9.2413	0.00467864	0.297287	56111	2.32988
255	SCN4A	5.65925	-0.0187357	9.23427	0.00469255	0.297287	6329	2.32859
256	PFDN2	-0.972134	4.00595	9.03632	0.00472534	0.297318	5202	2.32557
257	ACAA1	0.920694	4.44487	9.02795	0.00474272	0.297318	30	2.32397
258	RPL18A	1.18768	8.73665	9.02529	0.00474826	0.297318	6142	2.32347
259	RPS26	2.01771	1.78333	9.01568	0.00476832	0.297422	6231	2.32163
260	ZFP213	2.27766	1.79453	9.00177	0.00479752	0.298092	NA	2.31898
261	MROH2B	6.6916	-0.778041	9.16203	0.00483823	0.299091	133558	2.31531
262	BPTF	6.79736	0.916588	9.1352	0.00489356	0.299091	2186	2.31038
263	U1	-5.1347	-2.16612	9.2163	0.0049114	0.299091	NA	2.30879
264	ENO1	0.837552	4.90118	8.94542	0.00491776	0.299091	2023	2.30823
265	TSPO2	6.5219	-0.875686	9.11741	0.00493061	0.299091	222642	2.3071
266	5S_RRNA	-5.75281	-2.32236	9.42321	0.00494859	0.299091	NA	2.30552
267	PIEZO1	0.650487	7.22944	8.92851	0.00495448	0.299091	9780	2.305
268	EVPL	1.11769	5.04009	8.9252	0.00496171	0.299091	2125	2.30437
269	1700092M07RIK	6.24133	-0.486085	9.06897	0.00503307	0.300929	NA	2.29817
270	CSGALNACT1	-0.989329	4.32763	8.8871	0.00504563	0.300929	55790	2.29708
271	HSPA9	-0.652606	6.39064	8.886	0.00504807	0.300929	3313	2.29687
272	ZSCAN10	6.72647	-0.913795	9.03709	0.00510174	0.300933	84891	2.29228
273	EEF2	0.799641	10.4997	8.85931	0.00510781	0.300933	1938	2.29177
274	RUSC1	1.44425	4.38967	8.85452	0.00511861	0.300933	23623	2.29085
275	TAPBP	0.781501	7.46676	8.85272	0.00512266	0.300933	6892	2.2905
276	CDKL4	7.06667	0.36644	8.99574	0.00519234	0.30276	344387	2.28464
277	UCP3	6.54711	-0.192088	8.98705	0.00521159	0.30276	7352	2.28303
278	DCUN1D5	-0.987386	3.90229	8.81141	0.00521689	0.30276	84259	2.28259
279	GP2	7.29234	0.428513	8.97935	0.00522872	0.30276	2813	2.2816
280	RP1	-4.54554	-2.45521	10.1539	0.00536172	0.305962	6101	2.2707
281	ZNF625-ZNF20	-4.43379	-2.29337	8.91941	0.00536414	0.305962	100529855	2.2705
282	NECTIN2	0.86306	7.74632	8.73456	0.00539716	0.305962	5819	2.26784
283	MUC3	-6.46246	-2.57801	9.71673	0.00539949	0.305962	NA	2.26765
284	RGMA	1.42939	3.88215	8.72116	0.00542924	0.305962	56963	2.26526
285	SERPINB2	6.65867	0.13409	8.88095	0.00545301	0.305962	5055	2.26336
286	BBS1	5.96237	-0.144494	8.86939	0.00548002	0.305962	582	2.26122
287	ARL9	5.70855	-1.69058	8.86395	0.00549279	0.305962	132946	2.26021
289	SLC26A9	5.85769	-0.389424	8.85915	0.00550409	0.305962	115019	2.25931
290	LMAN2	0.581288	7.27892	8.67952	0.00553032	0.305962	10960	2.25725
291	CREB3L2	-0.8107	5.48457	8.67495	0.00554155	0.305962	64764	2.25637
292	TRPM3	-4.25191	-1.79633	8.67351	0.00554508	0.305962	80036	2.25609
294	TMED7-TICAM2	6.41693	-0.254212	8.82126	0.00559409	0.307389	100302736	2.25227
296	IRS3	1.78585	2.49156	8.62972	0.00565387	0.308576	NA	2.24765
297	CFAP221	6.33256	0.000776438	8.78249	0.00568784	0.309384	200373	2.24505
298	SEMA5B	5.94738	-0.336884	8.7345	0.0058062	0.313013	54437	2.23611
300	TMEM273	-1.3971	2.34287	8.56015	0.00583141	0.313013	170371	2.23423
301	NMRK2	4.79285	0.431231	8.5599	0.00583205	0.313013	27231	2.23418
302	RXRB	1.01905	6.87069	8.54266	0.00587696	0.313711	6257	2.23085
303	CLIC3	1.01096	8.34743	8.51124	0.00595979	0.313711	9022	2.22477
304	OSBP	2.12405	2.01488	8.50162	0.00598538	0.313711	5007	2.22291
305	AMER1	6.72292	0.253847	8.6573	0.00600225	0.313711	139285	2.22169
306	THOC2	-0.979218	4.02262	8.49508	0.00600286	0.313711	57187	2.22164
307	U6	-4.02725	-2.26265	8.82527	0.00602173	0.313711	NA	2.22028
308	PLEKHA4	1.52413	3.59299	8.48504	0.0060298	0.313711	57664	2.2197
309	ADGRB1	6.67303	-0.663268	8.64453	0.00603534	0.313711	575	2.2193
310	SCN4B	6.61111	0.0815002	8.64315	0.00603895	0.313711	6330	2.21904
311	SLC35F5	-1.04597	4.19989	8.48153	0.00603925	0.313711	80255	2.21902
312	SYMPK	0.89706	6.84588	8.4685	0.00607444	0.314528	8189	2.21649
313	CUZD1	-4.19782	-2.41425	8.5736	0.00612609	0.31486	50624	2.21282
314	PRRX1	6.24683	-0.0705937	8.6058	0.00613698	0.31486	5396	2.21205
316	C9ORF85	6.31803	0.177769	8.58427	0.00619427	0.316072	NA	2.20801
317	BICC1	-1.02593	4.21234	8.42192	0.00620209	0.316072	80114	2.20746
318	CYP21A1	1.69201	4.31255	8.41098	0.00623249	0.316622	NA	2.20534
320	RPL27	-3.96491	-0.769026	8.36157	0.00637177	0.31774	6155	2.19574
321	PRDX3	0.809205	5.0251	8.35955	0.00637753	0.31774	10935	2.19535
322	PLA2G4F	1.51799	3.21685	8.3559	0.00638795	0.31774	255189	2.19464
323	CCDC163	6.51354	-0.237689	8.50927	0.00639839	0.31774	126661	2.19393
324	NPB	-4.3039	-0.738896	8.34943	0.0064065	0.31774	256933	2.19338
325	MPHOSPH8	-1.30237	3.02096	8.34926	0.00640698	0.31774	54737	2.19335
326	OGFOD1	2.10976	1.56085	8.33035	0.0064615	0.31774	55239	2.18967
327	XIRP1	7.06674	-0.419267	8.4827	0.00647241	0.31774	165904	2.18893
328	CRYGN	-5.01163	-1.54006	8.32412	0.00647954	0.31774	155051	2.18846
329	ZGRF1	6.35231	-0.804326	8.46558	0.00652062	0.31774	55345	2.18571
330	VPS13A	5.99313	-0.509378	8.46414	0.00652467	0.31774	23230	2.18544
331	PBP2	-4.75114	-2.39857	8.35837	0.00654404	0.31774	NA	2.18415
332	TMEM147	0.877918	5.71441	8.29663	0.0065599	0.31774	10430	2.1831
333	SRRD	1.82605	2.72273	8.29521	0.00656408	0.31774	402055	2.18283
334	ZDHHC1	1.13973	6.55978	8.29348	0.00656918	0.31774	29800	2.18249
335	RGL3	0.724382	4.7986	8.26853	0.00664316	0.320359	57139	2.17763
336	BC024978	2.34312	2.10048	8.26009	0.00666839	0.320618	NA	2.17598
337	RPL3	0.546021	9.39913	8.21047	0.00681877	0.32551	6122	2.16629
338	GFOD1	6.79438	0.497414	8.36003	0.00682643	0.32551	54438	2.16581
339	OVOL3	2.77896	1.30326	8.19191	0.00687592	0.32551	728361	2.16267
342	GABRA1	6.05641	-0.276963	8.32278	0.006938	0.32551	2554	2.15877
344	ATP1B1	1.21773	5.23164	8.16413	0.00696248	0.32551	481	2.15724
345	GUCA1B	-4.90252	-2.42588	8.57861	0.00696798	0.32551	2979	2.15689
346	HTRA4	6.03626	0.0626354	8.30812	0.00698247	0.32551	203100	2.15599
347	MED28	-3.6615	0.588432	8.15236	0.0069995	0.32551	80306	2.15493
348	ARL16	1.02648	4.1661	8.14843	0.0070119	0.32551	339231	2.15416
349	RUNX3	6.2648	-0.371669	8.26933	0.00710157	0.32833	864	2.14865
350	LOXHD1	6.64546	0.611987	8.26555	0.0071133	0.32833	125336	2.14793
351	CYP2C8	6.88078	0.323355	8.24283	0.00718421	0.330583	1558	2.14362
352	CARD9	1.15319	3.42194	8.08881	0.00720305	0.330583	64170	2.14248
353	BNIP3	1.83026	2.43781	8.06856	0.00726922	0.332675	664	2.13851
355	DDX51	1.11806	3.42708	8.03637	0.00737578	0.33565	317781	2.13219
356	GM3336	3.65315	-0.402677	8.01865	0.00743513	0.337095	NA	2.12871
357	SNRPF	-1.1227	4.96991	8.00283	0.00748858	0.337095	6636	2.1256
358	FSTL5	6.15762	-1.15238	8.13745	0.00752321	0.337095	56884	2.1236
359	STX19	3.08914	0.320324	7.99173	0.00752631	0.337095	415117	2.12342
360	RFX5	0.972278	4.81396	7.98558	0.00754728	0.337095	5993	2.12221
361	ACSBG1	5.98144	-0.582407	8.11387	0.00760138	0.337095	23205	2.11911
362	PAPPA2	-1.55123	2.4763	7.96765	0.00760888	0.337095	60676	2.11868
363	PEX6	0.894442	5.51662	7.95714	0.00764519	0.337095	5190	2.11661
364	DMAC2	1.07188	4.73399	7.95601	0.00764912	0.337095	55101	2.11639
365	TRPM4	0.999607	4.76539	7.95228	0.00766208	0.337095	54795	2.11565
366	EXOC3L2	7.44201	-0.735955	8.08973	0.00768235	0.337095	90332	2.11451
367	TECTB	5.55825	-0.417255	8.08846	0.00768664	0.337095	6975	2.11426
368	RPL10	0.699416	7.07689	7.94104	0.00770123	0.337095	6134	2.11344
369	NLGN1	-4.56829	-2.59899	8.32753	0.00773027	0.337095	22871	2.11181
371	RNF166	0.739421	5.86002	7.92131	0.00777051	0.337095	115992	2.10955
372	TEN1	1.52411	2.72815	7.91787	0.00778266	0.337095	100134934	2.10887
373	CAMSAP2	0.644888	5.50229	7.90352	0.00783353	0.337095	23271	2.10604
374	GRIK5	3.89143	0.273775	7.89665	0.00785801	0.337095	2901	2.10469
375	GTF2H4	1.26847	5.13571	7.89348	0.00786935	0.337095	2968	2.10406
376	RPL11	-5.02317	-1.83676	8.05218	0.00792834	0.337095	6135	2.10082
377	SEZ6L	-4.4293	-1.8666	7.87572	0.00793313	0.337095	23544	2.10056
378	CASC1	2.10104	2.64304	7.87518	0.00793508	0.337095	NA	2.10045
379	MAPK15	1.8683	4.31312	7.87288	0.00794338	0.337095	225689	2.09999
380	DEFB1	-4.56944	-2.34821	8.26108	0.00794694	0.337095	1672	2.0998
381	VPREB1	5.68851	-1.06205	8.00893	0.00796018	0.337095	7441	2.09908
382	LASP1	0.570067	7.61707	7.86079	0.00798715	0.337095	3927	2.09761
383	VWA7	1.18263	4.2622	7.85952	0.00799179	0.337095	80737	2.09736
384	HAUS5	1.37438	3.28282	7.85022	0.00802564	0.337318	23354	2.09552
385	RPL13A	-3.83065	-1.86074	7.84409	0.00804809	0.337318	23521	2.09431
386	DALRD3	1.27303	3.21598	7.83726	0.00807313	0.337318	55152	2.09296
387	LIM2	5.46901	-0.678283	7.97485	0.00808059	0.337318	3982	2.09256
388	CHST6	6.00613	-0.949069	7.95494	0.00815184	0.339216	4166	2.08874
389	ZFP786	2.11877	1.30705	7.80532	0.00819142	0.339216	NA	2.08664
390	RPL35A	1.8661	2.16086	7.79919	0.00821435	0.339216	6165	2.08543
392	XRCC2	5.83524	-1.05761	7.93302	0.00823106	0.339216	7516	2.08454
393	CD40LG	5.7972	-1.16101	7.91804	0.00828569	0.340449	959	2.08167
394	RPS14	0.860745	8.18358	7.77254	0.00831478	0.340449	6208	2.08015
395	FKBP1C	-1.06307	4.25796	7.76964	0.00832579	0.340449	642489	2.07957
396	SCARA5	6.20096	0.141518	7.90182	0.00834528	0.340449	286133	2.07856
397	ADAT1	3.14089	0.376806	7.75183	0.00839373	0.34077	23536	2.07605
398	RORA	1.95061	1.41971	7.74327	0.00842657	0.34077	6095	2.07435
399	FBXL18	2.61576	1.24382	7.74317	0.00842696	0.34077	80028	2.07433
400	P4HTM	1.30483	3.87652	7.73807	0.0084466	0.34077	54681	2.07332
401	MAP3K20	-0.79345	3.94434	7.73496	0.00845861	0.34077	51776	2.0727
402	CFAP54	6.10787	-0.802312	7.86012	0.00850063	0.340899	144535	2.07055
403	GPR89	-0.594848	5.31848	7.71756	0.00852615	0.340899	NA	2.06925
404	EBP	-0.778586	3.95194	7.71717	0.00852765	0.340899	10682	2.06917
405	TTC27	1.22509	3.11042	7.71028	0.00855454	0.340899	55622	2.0678
406	GPR18	1.78007	2.16869	7.70184	0.0085876	0.340899	2841	2.06613
407	DUSP6	-0.7598	7.42191	7.68684	0.00864675	0.340899	1848	2.06315
408	MPHOSPH10	-0.820533	3.73998	7.67314	0.0087011	0.340899	10199	2.06043
409	LY6G6F	3.49895	2.08855	7.67264	0.00870308	0.340899	259215	2.06033
410	BARX2	5.77543	-1.12722	7.80492	0.00871106	0.340899	8538	2.05993
411	CCDC166	6.40651	-1.25329	7.79728	0.00874061	0.340899	100130274	2.05846
412	MRTFB	3.90513	1.60121	7.65215	0.00878512	0.340899	57496	2.05625
414	TULP2	6.21537	-0.464498	7.7787	0.00881297	0.340899	7288	2.05488
415	SCD1	-0.660868	7.60111	7.64307	0.00882172	0.340899	NA	2.05445
416	RSU1	0.725109	5.94697	7.6155	0.00893389	0.340899	6251	2.04896
417	ATP5MC1	-2.53371	0.823873	7.60172	0.00899056	0.340899	516	2.04621
418	RNASE3	3.91974	-0.335397	7.59515	0.00901767	0.340899	6037	2.04491
419	ZBTB7B	0.704671	6.50152	7.57907	0.00908449	0.340899	51043	2.0417
420	PRR19	6.24332	-0.881279	7.70591	0.00910275	0.340899	284338	2.04083
421	SMIM4	1.21868	3.68023	7.56776	0.00913179	0.340899	440957	2.03944
422	GM266	6.4719	-0.588978	7.69806	0.00913459	0.340899	NA	2.03931
423	ZC3H12B	-4.19742	-2.45949	8.15671	0.00915224	0.340899	340554	2.03847
424	4430402I18RIK	3.62125	1.04695	7.56159	0.00915772	0.340899	NA	2.03821
425	RAB39	3.39778	0.0304582	7.55813	0.00917227	0.340899	NA	2.03752
426	TOMT	6.32219	-0.349429	7.68452	0.00918983	0.340899	NA	2.03669
427	NGEF	1.14214	3.46837	7.55008	0.00920627	0.340899	25791	2.03592
428	6430550D23RIK	6.19337	-0.942377	7.67945	0.00921063	0.340899	NA	2.03571
429	ACOT6	5.27796	-1.69799	7.67651	0.00922266	0.340899	641372	2.03514
430	TNNT2	1.16051	6.0504	7.54068	0.00924611	0.340899	7139	2.03404
431	5_8S_RRNA	-5.33757	-0.724325	7.89535	0.00926467	0.340899	NA	2.03317
433	ECI2	1.3456	3.30838	7.5327	0.00928012	0.340899	10455	2.03245
434	NAGK	0.878477	4.24448	7.52688	0.00930495	0.340899	55577	2.03129
435	MDM4	3.84108	0.0866191	7.52668	0.00930584	0.340899	4194	2.03124
436	MRPL30	2.584	2.32668	7.52556	0.00931061	0.340899	51263	2.03102
437	TUBA1A	-0.660438	8.68961	7.52459	0.00931476	0.340899	7846	2.03083
438	LAMA5	0.910577	8.39387	7.5124	0.00936716	0.340899	3911	2.02839
439	GTF3C2	0.519912	6.00438	7.51174	0.00936998	0.340899	2976	2.02826
440	CAMK1G	1.78662	2.29644	7.51081	0.009374	0.340899	57172	2.02808
441	PIK3R3	1.08572	4.82158	7.5088	0.00938268	0.340899	8503	2.02767
442	MAPKAPK2	0.654807	7.45957	7.50659	0.00939223	0.340899	9261	2.02723
443	MAPT	1.05972	4.44811	7.49454	0.00944448	0.340899	4137	2.02482
444	RPS3A	1.60815	2.29964	7.49222	0.00945458	0.340899	6189	2.02436
445	ARHGEF10L	0.865302	4.66297	7.48837	0.00947135	0.340899	55160	2.02359
446	CEP112	2.17345	1.3231	7.48475	0.00948714	0.340899	201134	2.02286
447	PRDX6	0.7771	8.54165	7.48248	0.00949707	0.340899	9588	2.02241
448	SLC13A4	-4.46109	2.76269	7.48098	0.00950362	0.340899	26266	2.02211
449	MAD2L1BP	0.91438	3.6792	7.47251	0.0095408	0.340899	9587	2.02042
450	GSTT3	1.87445	2.94785	7.47173	0.00954421	0.340899	NA	2.02026
451	MAMLD1	6.14767	0.580678	7.59945	0.00954525	0.340899	10046	2.02021
452	AQR	-0.733233	4.94041	7.46233	0.00958563	0.340899	9716	2.01838
453	ASB14	5.67804	-0.474488	7.58773	0.00959533	0.340899	142686	2.01794
454	RPL4	0.528819	8.34102	7.45906	0.0096001	0.340899	6124	2.01772
455	GCNT3	5.89228	-0.271851	7.57962	0.00963019	0.340899	9245	2.01637
456	NCOR2	1.07654	6.59436	7.4411	0.00967994	0.340899	9612	2.01413
457	TCTEX1D4	2.51361	2.99667	7.43783	0.00969452	0.340899	343521	2.01347
458	ENTPD8	3.82694	-0.0336447	7.43569	0.0097041	0.340899	377841	2.01304
459	TFB1M	0.956431	3.21794	7.43556	0.00970469	0.340899	51106	2.01302
460	FGF22	5.4874	-0.652696	7.5619	0.00970682	0.340899	27006	2.01292
461	IRS1	3.15285	1.86846	7.41897	0.00977924	0.342459	3667	2.00969
462	ATOX1	0.944682	7.60079	7.41446	0.00979963	0.342459	475	2.00879
463	GRIN3A	5.35821	-0.799015	7.53717	0.00981481	0.342459	116443	2.00812
464	REXO2	-0.605018	5.58852	7.40079	0.00986168	0.343352	25996	2.00605
465	WNT6	6.32674	-0.400302	7.51239	0.00992436	0.34398	7475	2.0033
466	ART3	0.896549	4.55462	7.38027	0.00995565	0.34398	419	2.00193
467	POLN	6.09813	-0.71933	7.5049	0.00995776	0.34398	353497	2.00184
468	RBM3	0.650398	7.35244	7.37826	0.00996487	0.34398	5935	2.00153
469	SNORD1B	6.13925	-0.536258	7.49099	0.01002	0.345147	677849	1.99913
470	SLC25A18	5.90596	-1.04287	7.48528	0.0100458	0.345296	83733	1.99802
471	MSC	6.46243	-0.661804	7.47939	0.0100723	0.345474	9242	1.99687
472	SUDS3	-0.769258	3.48467	7.34698	0.0101101	0.3458	64426	1.99525
473	NVL	1.29319	2.69077	7.34387	0.0101246	0.3458	4931	1.99462
474	BC028528	0.783355	6.62138	7.32848	0.010197	0.346853	NA	1.99153
475	CYP2S1	1.08778	3.25404	7.32819	0.0101984	0.346853	29785	1.99147
476	CREBL2	3.66332	0.750482	7.29241	0.0103688	0.351359	1389	1.98427
477	ULK4	1.22698	3.61044	7.29126	0.0103744	0.351359	54986	1.98404
478	LNPEP	2.13249	0.718712	7.28466	0.0104062	0.351698	4012	1.98271
479	RASGRF1	3.83927	0.282284	7.26431	0.0105048	0.353931	5923	1.97861
481	LRFN1	2.85859	1.31061	7.25541	0.0105483	0.354279	57622	1.97682
482	AVL9	6.292	-0.539816	7.3615	0.0106206	0.355904	23080	1.97385
483	U2	6.88653	0.364807	7.35729	0.0106408	0.355904	NA	1.97303
484	ZBTB16	7.08616	2.12142	7.34677	0.0106914	0.356584	7704	1.97097
485	CPT2	0.732571	5.00481	7.22127	0.0107169	0.356584	1376	1.96993
486	FGF16	-4.49991	-2.05207	7.21917	0.0107273	0.356584	8823	1.96951
487	GTF2H5	-0.693459	4.81365	7.19698	0.0108386	0.35785	404672	1.96503
488	RPS7	-4.37746	-2.47805	7.52346	0.0108537	0.35785	6201	1.96442
490	BMPR1B	6.23471	-0.686231	7.29671	0.0109357	0.35785	658	1.96116
491	SGCB	5.62458	0.531119	7.29371	0.0109505	0.35785	6443	1.96057
492	SNORD79	5.50087	-0.786923	7.29369	0.0109506	0.35785	26770	1.96056
493	CAPN5	0.815844	4.36306	7.17486	0.0109507	0.35785	726	1.96056
494	CDC42BPB	1.0556	5.47452	7.17097	0.0109706	0.35785	9578	1.95977
495	DAXX	0.724612	6.58563	7.1708	0.0109714	0.35785	1616	1.95974
496	NPAS4	6.28022	0.0159764	7.28199	0.0110086	0.35785	266743	1.95827
497	SH3GLB2	0.68325	6.49045	7.1621	0.011016	0.35785	56904	1.95798
498	DNAH9	5.50688	-0.535329	7.27745	0.0110312	0.35785	1770	1.95738
499	TRIM15	1.47579	2.68359	7.14928	0.0110819	0.358683	89870	1.95538
500	GNG13	6.42702	-1.02073	7.26344	0.0111013	0.358683	51764	1.95463
501	A	1.9405	3.05159	7.13529	0.0111544	0.35968	NA	1.95255
502	PRSS1	6.3799	-0.970042	7.24544	0.0111921	0.360176	5644	1.95109
503	SUMO2	-0.790209	4.39683	7.11908	0.011239	0.360946	6613	1.94927
504	COX6A2	2.34068	3.1501	7.11494	0.0112607	0.360946	1339	1.94843
505	RECQL5	0.64614	5.02028	7.11062	0.0112834	0.360948	9400	1.94756
506	CASTOR1	1.12848	5.3645	7.10644	0.0113055	0.360948	652968	1.94671
507	ARHGEF16	0.876563	5.20855	7.09919	0.0113438	0.361457	27237	1.94524
508	ZDHHC9	-0.661836	4.8743	7.0926	0.0113787	0.361856	51114	1.94391
509	CYP26A1	6.62128	-1.0834	7.19545	0.0114484	0.362604	1592	1.94125
510	LY6G6C	3.25985	1.10867	7.07782	0.0114575	0.362604	80740	1.94091
511	ZMAT1	3.68597	0.672642	7.07557	0.0114696	0.362604	84460	1.94045
512	ATP5MG	0.808478	7.07567	7.06827	0.0115087	0.362828	10632	1.93897
513	SPAG17	6.7747	0.678208	7.1814	0.0115216	0.362828	200162	1.93849
514	RO60	-2.31514	1.49602	7.05655	0.0115719	0.36342	6738	1.93659
516	MIR25	-2.6293	0.530562	7.04342	0.0116432	0.364526	407014	1.93393
517	CRACR2B	0.906103	6.632	7.03455	0.0116915	0.365332	283229	1.93213
518	DUOX2	-4.01671	-2.03232	7.02753	0.01173	0.365589	50506	1.9307
519	GPC4	-0.796774	3.9397	7.0248	0.011745	0.365589	2239	1.93015
520	STIM2	-0.750352	5.04753	7.01486	0.0117998	0.366588	57620	1.92813
521	TERF1	-0.961459	3.34494	7.00872	0.0118337	0.366936	7013	1.92688
522	TMEM11	-0.705601	5.16647	6.98923	0.0119422	0.369512	8834	1.92291
523	CACNG7	-4.02582	-2.61007	7.29703	0.0119659	0.369512	59284	1.92205
524	SH3BGR	-0.927966	4.50938	6.97769	0.012007	0.369512	6450	1.92057
525	CES1A	5.36614	-1.44448	7.09034	0.0120083	0.369512	NA	1.92052
526	TAZ	0.880362	3.51777	6.97086	0.0120454	0.369801	6901	1.91918
527	LIF	5.64971	-1.05291	7.07366	0.0120998	0.369801	3976	1.91722
528	TMPRSS7	5.86442	-0.817537	7.0724	0.0121068	0.369801	344805	1.91697
529	MMP27	6.20103	0.223139	7.07196	0.0121092	0.369801	64066	1.91688
531	HDAC11	1.17094	3.64634	6.93174	0.0122685	0.372919	79885	1.91121
532	HHATL	7.09398	-0.224997	7.04003	0.0122867	0.372919	57467	1.91056
533	FIS1	-0.780365	4.13772	6.92565	0.0123037	0.372919	51024	1.90996
534	1700030K09RIK	1.80918	2.31445	6.91819	0.0123469	0.373527	NA	1.90844
535	HAND2	6.33656	-0.468672	7.01112	0.0124499	0.374421	9464	1.90484
536	GAL3ST4	-1.4898	2.29944	6.89837	0.0124624	0.374421	79690	1.9044
537	UXS1	-1.25397	3.24686	6.88928	0.0125157	0.374421	80146	1.90254
538	GUCY2C	5.53325	-1.83598	6.99804	0.0125244	0.374421	2984	1.90224
539	MFAP4	-0.880443	11.6567	6.88649	0.0125321	0.374421	4239	1.90198
540	IGHV1-3	-4.94313	-1.90962	7.18775	0.0125469	0.374421	28473	1.90146
541	KRT222	5.58265	-1.58754	6.99248	0.0125563	0.374421	125113	1.90114
542	AP1S3	4.1481	1.65122	6.88146	0.0125618	0.374421	130340	1.90095
543	PLAT	-0.760767	5.47734	6.86639	0.0126512	0.376225	5327	1.89787
544	CN725425	-3.16544	-0.284482	6.86341	0.0126689	0.376225	NA	1.89726
545	RDH14	-0.754719	3.96912	6.85667	0.0127092	0.376357	57665	1.89588
546	IDUA	0.799361	4.28345	6.85486	0.01272	0.376357	3425	1.89551
547	TRIP11	1.40073	2.45341	6.83791	0.0128219	0.378532	9321	1.89205
548	FAM205C	-4.99705	-1.97585	6.82975	0.0128713	0.378532	100129969	1.89038
549	DNAH12	2.40082	1.83501	6.82086	0.0129253	0.378532	201625	1.88856
550	SPAG6	5.94498	-0.323887	6.9259	0.0129446	0.378532	9576	1.88791
551	ERBB2	0.677128	4.75732	6.81251	0.0129763	0.378532	2064	1.88685
552	KCNQ4	2.65743	1.32433	6.81219	0.0129782	0.378532	9132	1.88678
553	RBPMS2	2.47964	0.265782	6.81156	0.0129821	0.378532	348093	1.88665
554	VWCE	5.39444	-0.851518	6.91589	0.0130041	0.378532	220001	1.88592
557	PI16	1.8157	3.98782	6.79671	0.0130733	0.379173	221476	1.88361
558	ROCK2	6.08692	-0.144332	6.89972	0.0131009	0.379291	9475	1.8827
560	NAT8	3.30807	0.214134	6.76915	0.0132445	0.380471	9027	1.87797
561	BDP1	-4.80437	-1.7145	6.76593	0.0132646	0.380471	55814	1.87731
562	LRRC23	1.46523	4.96168	6.7626	0.0132855	0.380471	10233	1.87662
563	CBLC	0.96964	4.15324	6.75374	0.0133412	0.380471	23624	1.87481
564	ATOH8	1.11292	5.19754	6.75228	0.0133504	0.380471	84913	1.8745
565	ZFP14	3.84153	0.278631	6.74031	0.0134261	0.380471	57677	1.87205
566	NQO1	0.966368	5.37328	6.73992	0.0134286	0.380471	1728	1.87197
568	SNORD36	5.90816	-0.85629	6.84003	0.0134648	0.380471	NA	1.8708
569	MZF1	3.29537	0.0679872	6.72988	0.0134925	0.380471	7593	1.86991
570	RETN	1.03456	6.03195	6.7288	0.0134994	0.380471	56729	1.86969
571	HMGCS2	1.35578	4.52952	6.72719	0.0135096	0.380471	3158	1.86936
572	TMA7	-0.589937	5.56183	6.72636	0.013515	0.380471	51372	1.86918
573	NR2C2AP	0.908267	4.30581	6.72452	0.0135267	0.380471	126382	1.86881
574	RPL29	0.878855	6.45853	6.72439	0.0135276	0.380471	6159	1.86878
575	PTMS	0.804166	7.2699	6.71809	0.0135679	0.380471	5763	1.86749
576	GGH	1.1349	3.90227	6.71621	0.01358	0.380471	8836	1.8671
577	DPYS	5.68807	-0.337352	6.82004	0.0135891	0.380471	1807	1.86681
578	SEMA4A	1.01521	4.2437	6.69882	0.0136922	0.382287	64218	1.86353
579	SLC5A5	5.38839	-1.62254	6.80217	0.0137013	0.382287	6528	1.86324
580	MAPK4	5.10615	-1.30287	6.79563	0.0137426	0.382457	5596	1.86193
581	MAST3	0.734717	6.6038	6.6892	0.0137547	0.382457	23031	1.86155
582	EVI2A	-1.4219	3.60302	6.67054	0.0138768	0.38471	2123	1.85771
583	LGALS12	1.9868	1.87274	6.66954	0.0138834	0.38471	85329	1.85751
584	SPARC	-0.648643	10.7682	6.66019	0.013945	0.384978	6678	1.85558
585	SLC37A4	0.67757	4.14734	6.65763	0.013962	0.384978	2542	1.85505
586	HOMER1	6.05481	0.171829	6.76085	0.0139645	0.384978	9456	1.85497
587	U5	-5.33683	-2.44456	6.93432	0.0140169	0.385763	NA	1.85335
588	CCDC189	1.10148	3.59103	6.64209	0.0140652	0.386435	90835	1.85185
589	SLC30A1	3.25641	0.439717	6.62708	0.0141658	0.386568	7779	1.84876
590	STC2	5.89087	-0.884123	6.72592	0.0141913	0.386568	8614	1.84798
591	PPA1	0.779646	6.86786	6.62111	0.014206	0.386568	5464	1.84753
592	CENPP	4.41534	0.230219	6.62098	0.0142068	0.386568	401541	1.8475
594	FOXK1	1.40899	3.01871	6.61625	0.0142387	0.386568	221937	1.84653
595	MYCBP2	-0.875576	4.6138	6.61354	0.0142571	0.386568	23077	1.84597
596	METTL9	-0.871016	4.77316	6.61289	0.0142615	0.386568	51108	1.84583
597	COL3A1	-0.731247	9.24733	6.60007	0.0143486	0.388278	1281	1.84319
598	PAM	-0.657456	5.64342	6.58487	0.0144526	0.389357	5066	1.84005
599	ZFP383	3.03107	1.45339	6.58028	0.0144842	0.389357	NA	1.83911
600	INF2	0.807807	5.5247	6.57897	0.0144932	0.389357	64423	1.83884
601	GM36210	5.82638	-1.06832	6.67525	0.0145275	0.389357	NA	1.83781
602	RD3	6.3042	-1.15558	6.6727	0.0145446	0.389357	343035	1.8373
604	PDZD9	5.76479	-1.04097	6.66023	0.0146288	0.389357	255762	1.83479
605	AC119396.1	5.43197	-0.33366	6.65317	0.0146766	0.389357	NA	1.83337
606	ZFP651	0.864052	5.65518	6.54941	0.0146984	0.389357	NA	1.83273
607	ZCRB1	-0.742537	4.02099	6.54609	0.0147217	0.389357	85437	1.83204
609	CCL25	-1.08447	5.19715	6.54108	0.0147568	0.389357	6370	1.83101
610	VARS	0.89554	7.00427	6.53832	0.0147762	0.389357	NA	1.83044
611	FKBP1C	-1.11672	3.75403	6.53234	0.0148184	0.389357	642489	1.8292
612	VOPP1	-2.5816	0.490315	6.53205	0.0148204	0.389357	81552	1.82914
613	H2BC8	6.10495	-1.74505	6.63022	0.0148335	0.389357	8339	1.82876
614	FAM20B	-0.47815	6.70372	6.52445	0.0148742	0.389357	9917	1.82757
615	CES2	5.83741	-0.685825	6.62423	0.0148747	0.389357	8824	1.82755
616	MOB2	0.802656	6.48705	6.52177	0.0148931	0.389357	81532	1.82701
617	UBXN10	6.78703	-0.632281	6.61888	0.0149116	0.389357	127733	1.82647
618	NRN1L	6.49185	-0.574634	6.61804	0.0149175	0.389357	123904	1.8263
619	DNAJC25-GNG10	-4.38173	-1.77727	6.51817	0.0149187	0.389357	552891	1.82627
620	HAPLN4	6.18746	-1.06445	6.61412	0.0149446	0.389404	404037	1.82552
621	PPP4R4	1.59352	2.07749	6.50353	0.0150232	0.390821	57718	1.82324
622	CLN3	0.624721	5.54435	6.49917	0.0150545	0.391004	1201	1.82233
623	PPP6R2	0.589038	5.88241	6.47603	0.0152215	0.394221	9701	1.81754
624	PKNOX2	-0.721413	4.61195	6.47063	0.0152608	0.394221	63876	1.81642
625	LRSAM1	0.902761	5.40965	6.4658	0.015296	0.394221	90678	1.81542
626	RGL1	-0.47352	5.89251	6.46543	0.0152988	0.394221	23179	1.81534
627	PROS1	-0.528189	5.74292	6.46269	0.0153188	0.394221	5627	1.81477
628	TNKS	3.32416	0.135724	6.45931	0.0153435	0.394221	8658	1.81407
629	INVS	1.83154	1.90939	6.45565	0.0153704	0.394221	27130	1.81332
630	HSPA12A	5.66285	-1.11644	6.55316	0.0153735	0.394221	259217	1.81323
631	LRRC36	2.05606	1.7719	6.4499	0.0154126	0.394597	55282	1.81212
633	RNF111	1.06223	3.91659	6.43517	0.0155215	0.395605	54778	1.80907
634	SOWAHB	6.43672	-0.689656	6.52647	0.0155655	0.395605	345079	1.80784
635	FKBP4	0.509672	7.36505	6.42687	0.0155832	0.395605	2288	1.80734
636	SOX10	5.46612	-0.541708	6.51255	0.0156666	0.395605	6663	1.80503
637	SFR1	-0.847772	3.97315	6.41423	0.0156777	0.395605	119392	1.80472
638	CCDC177	5.33465	-1.43952	6.50953	0.0156887	0.395605	56936	1.80441
639	RYR2	5.83066	0.664929	6.49957	0.0157616	0.395605	6262	1.8024
640	TRIM56	-2.13229	1.71353	6.40307	0.0157616	0.395605	81844	1.8024
641	PPA2	0.731581	4.68995	6.39923	0.0157906	0.395605	27068	1.8016
643	GAP43	5.23811	-0.879026	6.48347	0.0158803	0.395605	2596	1.79914
644	PEX19	-0.490627	5.80025	6.38588	0.0158919	0.395605	5824	1.79882
645	NPPA	7.61278	1.72668	6.47093	0.0159734	0.395605	4878	1.7966
646	U5	-4.0048	-2.47606	6.46506	0.0160171	0.395605	NA	1.79541
647	CACNG4	5.38016	-0.0764392	6.46403	0.0160248	0.395605	27092	1.79521
648	MRPL4	0.492467	5.48491	6.3678	0.01603	0.395605	51073	1.79507
649	DSTYK	-0.937478	4.09817	6.36394	0.0160598	0.395605	25778	1.79426
650	HMGB1	-0.933709	2.92771	6.36211	0.0160739	0.395605	3146	1.79388
651	EFR3B	3.73466	0.116203	6.36054	0.016086	0.395605	22979	1.79355
652	CHN2	1.20615	2.9044	6.35818	0.0161041	0.395605	1124	1.79306
653	IFITM5	6.19257	-0.363685	6.4496	0.0161331	0.395605	387733	1.79228
655	CHPF2	0.745983	6.48556	6.34147	0.0162337	0.395605	54480	1.78958
656	SNW1	-0.508936	6.00611	6.337	0.0162686	0.395605	22938	1.78865
657	MKS1	6.07175	-0.223703	6.42565	0.0163145	0.395605	54903	1.78743
658	SH2D6	1.86994	1.81888	6.31971	0.0164041	0.395605	284948	1.78505
659	CFD	1.19024	8.23037	6.31874	0.0164117	0.395605	1675	1.78485
660	GPR84	2.40308	2.86395	6.31654	0.0164291	0.395605	53831	1.78439
661	PIH1D3	5.63862	-0.758973	6.4106	0.0164297	0.395605	NA	1.78437
662	SKP1	-4.64863	-1.97882	6.34778	0.0164523	0.395605	6500	1.78377
663	QARS	0.48271	6.39287	6.31041	0.0164775	0.395605	NA	1.78311
664	PPP1R1A	2.54798	1.10516	6.30793	0.0164971	0.395605	5502	1.78259
665	RPS6KA6	6.00862	-1.59472	6.39953	0.0165149	0.395605	27330	1.78212
666	PARD3B	2.97211	0.906365	6.29935	0.0165653	0.395605	117583	1.7808
667	BAIAP2L2	2.85648	-0.28388	6.29919	0.0165665	0.395605	80115	1.78077
669	2310022B05RIK	0.53521	7.02745	6.29496	0.0166003	0.395605	NA	1.77989
670	FOXI1	5.63297	-1.77334	6.43372	0.0166128	0.395605	2299	1.77956
671	GTF2A1L	5.73171	-1.20633	6.38223	0.0166491	0.395605	11036	1.77861
672	FSIP1	5.03714	-1.9221	6.37973	0.0166685	0.395605	161835	1.7781
673	IQANK1	2.82829	1.28217	6.28466	0.0166826	0.395605	642574	1.77774
674	TMEM74B	-1.35168	1.83783	6.2844	0.0166847	0.395605	55321	1.77768
675	U1	-4.12181	-1.28211	6.28151	0.0167079	0.395605	NA	1.77708
676	CCDC114	0.961928	5.01814	6.27993	0.0167206	0.395605	93233	1.77675
677	TCP11	-3.72772	-1.84919	6.27966	0.0167228	0.395605	6954	1.77669
678	COL9A2	5.46385	-0.531936	6.37268	0.0167237	0.395605	1298	1.77667
679	CRTC1	0.869611	5.17727	6.27183	0.0167859	0.395605	23373	1.77506
680	MRPL14	0.716187	6.57379	6.27	0.0168006	0.395605	64928	1.77467
681	PANX2	1.57858	2.48942	6.26691	0.0168256	0.395605	56666	1.77403
682	SFT2D2	2.75782	1.11543	6.26518	0.0168396	0.395605	375035	1.77367
683	KLRB1	5.8678	-1.37876	6.35607	0.0168542	0.395605	3820	1.77329
684	2610028H24RIK	1.75309	2.97492	6.2613	0.0168711	0.395605	NA	1.77286
685	HRC	3.14159	0.899299	6.25266	0.0169414	0.395605	3270	1.77105
686	KIAA2012	5.46007	-0.608609	6.34443	0.0169464	0.395605	100652824	1.77092
687	CLNK	5.45693	-1.11641	6.34312	0.0169568	0.395605	116449	1.77066
688	HDC	4.98849	-1.14416	6.34095	0.0169741	0.395605	3067	1.77021
689	MC5R	6.5553	-1.30571	6.34022	0.0169799	0.395605	4161	1.77006
690	VARS2	0.758381	6.94247	6.24769	0.0169819	0.395605	57176	1.77001
691	RBBP7	2.31104	1.22174	6.24579	0.0169975	0.395605	5931	1.76962
692	PLEKHM2	0.918243	5.45389	6.2377	0.0170638	0.395605	23207	1.76792
693	DPY19L3	2.52779	0.716805	6.23766	0.0170641	0.395605	147991	1.76792
694	PTPRC	3.92879	0.535897	6.23621	0.017076	0.395605	5788	1.76761
695	FHDC1	-0.852901	4.28028	6.23534	0.0170832	0.395605	85462	1.76743
696	RANGRF	0.80701	4.80514	6.22658	0.0171554	0.395605	29098	1.7656
698	ECEL1	6.24439	-1.61087	6.30621	0.017253	0.395605	9427	1.76314
699	MARCHF9	1.20986	3.01075	6.21219	0.0172748	0.395605	92979	1.76259
700	AQP8	4.87124	-2.07648	6.98351	0.0173211	0.395605	343	1.76143
701	CNN2	4.95637	-1.9225	7.25532	0.0173211	0.395605	1265	1.76143
702	APCDD1	-0.605716	5.29927	6.20594	0.0173269	0.395605	147495	1.76128
703	CD80	-0.858422	3.52232	6.20539	0.0173315	0.395605	941	1.76116
704	THBS2	3.1676	0.153852	6.19897	0.0173853	0.395605	7058	1.75982
705	EPOR	3.45442	0.403287	6.19463	0.0174217	0.395605	2057	1.75891
708	SLC12A2	1.1752	3.81061	6.19085	0.0174535	0.395605	6558	1.75812
709	ENTPD3	0.541649	5.6243	6.18683	0.0174874	0.395605	956	1.75727
710	ENDOV	0.910836	4.85213	6.1849	0.0175036	0.395605	284131	1.75687
711	BRWD3	5.60638	-0.174699	6.2689	0.017558	0.395605	254065	1.75552
712	CACNA1E	5.93891	-0.876889	6.26802	0.0175652	0.395605	777	1.75535
713	TRF	0.975178	6.4606	6.17468	0.0175902	0.395605	NA	1.75473
714	ARHGEF19	1.02719	4.53743	6.17155	0.0176168	0.395605	128272	1.75407
715	SLC16A11	1.26233	6.55884	6.17117	0.01762	0.395605	162515	1.75399
716	SLC34A2	-0.71837	10.1363	6.1675	0.0176513	0.395605	10568	1.75322
718	SALL4	3.25792	-0.207552	6.1604	0.0177119	0.395605	57167	1.75173
721	M1AP	5.53528	-1.16027	6.24582	0.0177497	0.395605	130951	1.75081
722	PGP	0.532073	4.79326	6.1538	0.0177684	0.395605	283871	1.75035
723	SLC25A1	0.634009	5.74356	6.15068	0.0177953	0.395605	6576	1.7497
724	BOD1L	-1.34881	3.4871	6.14949	0.0178055	0.395605	NA	1.74945
725	RELN	-3.31248	-0.115686	6.1474	0.0178235	0.395605	5649	1.74901
726	SEMA3F	0.934005	7.85312	6.14556	0.0178394	0.395605	6405	1.74862
727	ETV2	5.85552	-1.70072	6.22898	0.0178909	0.395605	2116	1.74737
728	CELA3B	5.24711	0.139859	6.22815	0.0178978	0.395605	23436	1.7472
729	GSG1L	5.47335	-0.928796	6.22807	0.0178986	0.395605	146395	1.74718
730	MDFI	0.761017	4.37038	6.13801	0.0179046	0.395605	4188	1.74704
731	VPREB3	6.12418	-0.905689	6.22395	0.0179333	0.395605	29802	1.74634
733	PRSS27	5.33253	-1.56842	6.2213	0.0179557	0.395605	83886	1.7458
734	NHSL1	1.53906	2.03595	6.12998	0.0179742	0.395605	57224	1.74535
735	PRPF38A	-1.29222	1.6863	6.11941	0.0180663	0.395978	84950	1.74313
736	FRMPD3	5.22904	-1.44358	6.20713	0.0180759	0.395978	84443	1.7429
737	ZFPM2	3.18305	0.42155	6.1174	0.0180839	0.395978	23414	1.74271
738	1700102P08RIK	5.37814	-0.991811	6.20557	0.0180892	0.395978	NA	1.74258
739	DSN1	2.01671	1.10986	6.10557	0.0181877	0.396567	79980	1.74022
740	ITK	4.01702	-0.595436	6.10298	0.0182105	0.396567	3702	1.73968
741	SNORC	6.71859	-1.23102	6.19001	0.0182225	0.396567	389084	1.73939
742	FAM110A	0.716245	4.89658	6.10128	0.0182255	0.396567	83541	1.73932
743	NDE1	1.11984	3.75753	6.09754	0.0182585	0.396567	54820	1.73853
744	KCNJ3	-3.08599	-0.126358	6.09699	0.0182634	0.396567	3760	1.73842
745	CD86	-2.18723	0.66068	6.08475	0.018372	0.398388	942	1.73584
746	NRCAM	-1.66573	2.56669	6.08043	0.0184104	0.398687	4897	1.73494
747	PCYT1B	5.21642	-0.770851	6.16059	0.0184772	0.399397	9468	1.73336
748	NUDT10	5.77115	-1.24198	6.15847	0.0184958	0.399397	170685	1.73293
749	CCNL2	0.771475	4.19459	6.06685	0.018532	0.399397	81669	1.73208
750	ABCA7	0.882039	7.57454	6.06273	0.018569	0.399397	10347	1.73121
751	CNN1	1.2766	6.26191	6.06029	0.018591	0.399397	1264	1.7307
752	LGI2	5.59796	-0.744805	6.14477	0.0186159	0.399397	55203	1.73012
753	ILRUN	0.580922	6.76441	6.05749	0.0186163	0.399397	64771	1.73011
754	MRPL44	0.796731	4.40588	6.04776	0.0187043	0.400013	65080	1.72806
755	OLR1	-2.71798	0.514583	6.04478	0.0187315	0.400013	4973	1.72743
756	IFT80	5.664	-0.480152	6.13091	0.0187382	0.400013	57560	1.72727
757	TARSL2	1.09074	3.3225	6.0434	0.018744	0.400013	NA	1.72714
758	CABIN1	0.523104	5.42549	6.03625	0.0188091	0.400398	23523	1.72563
759	HIC1	1.28539	4.02356	6.0344	0.018826	0.400398	3090	1.72524
760	AKAP6	5.86283	-0.0195562	6.11519	0.018878	0.400398	9472	1.72404
761	C1ORF112	5.05971	-1.6263	6.11446	0.0188845	0.400398	NA	1.72389
762	METTL8	-3.42207	-1.76723	6.02551	0.0189074	0.400398	79828	1.72337
764	LSM11	1.74169	1.23021	6.02211	0.0189387	0.400398	134353	1.72265
765	BTBD1	-0.589388	5.74618	6.01941	0.0189635	0.400398	53339	1.72208
766	CRABP1	1.22378	5.65107	6.01631	0.0189921	0.400398	1381	1.72143
767	TAF5L	0.900059	3.51842	6.01438	0.0190099	0.400398	27097	1.72102
768	MSMP	0.454409	7.16587	6.00008	0.0191424	0.402664	692094	1.718
770	OGA	0.52634	6.3802	5.99287	0.0192097	0.403029	10724	1.71648
771	GULP1	5.21357	0.624951	6.06044	0.019374	0.40595	51454	1.71278
772	USP20	0.720522	5.74054	5.96959	0.0194283	0.40641	10868	1.71156
773	TMEM236	5.63768	-1.06966	6.05071	0.0194636	0.40641	653567	1.71078
774	ERC2	5.27567	-0.914541	6.04986	0.0194714	0.40641	26059	1.7106
775	VRK3	0.576433	6.00062	5.94614	0.0196514	0.408382	51231	1.70661
776	FOXL1	6.38919	-1.96197	6.02761	0.0196782	0.408382	2300	1.70602
777	OGFRL1	-0.980012	3.35286	5.94038	0.0197067	0.408382	79627	1.70539
778	SNORD14	5.06193	-1.54587	6.02343	0.0197173	0.408382	NA	1.70515
779	ACAT1	0.614266	5.8946	5.93898	0.0197201	0.408382	38	1.70509
780	CAPN12	0.591858	6.87625	5.93074	0.0197994	0.408382	147968	1.70335
781	ARL6IP4	0.733432	5.88078	5.93055	0.0198012	0.408382	51329	1.70331
782	SNORD29	5.92181	-0.965981	6.01385	0.0198072	0.408382	9297	1.70318
783	PRR12	0.751739	5.48384	5.92602	0.019845	0.408382	57479	1.70235
784	TFCP2L1	5.53859	-0.638532	6.00508	0.0198899	0.408382	29842	1.70137
785	FAM222B	-0.741503	4.74985	5.91825	0.0199203	0.408382	55731	1.7007
786	THSD7A	-3.60918	-1.07071	5.91018	0.0199988	0.408382	221981	1.699
787	GM19426	6.19184	-0.430579	5.99218	0.0200123	0.408382	NA	1.6987
788	SHB	0.708126	5.94492	5.90835	0.0200167	0.408382	6461	1.69861
789	CORO7	0.53544	6.47675	5.9078	0.0200221	0.408382	79585	1.69849
790	PRLR	4.81533	-1.87982	5.99009	0.0200322	0.408382	5618	1.69827
791	KCNU1	5.02349	-0.41355	5.98931	0.0200396	0.408382	157855	1.69811
792	B3GNT4	5.47446	-0.380205	5.9872	0.0200597	0.408382	79369	1.69768
793	TIAL1	-0.990141	3.82508	5.90233	0.0200756	0.408382	7073	1.69733
794	CDYL	-0.787855	4.09828	5.90142	0.0200845	0.408382	9425	1.69714
795	CRYGS	-3.80817	-2.12622	5.90017	0.0200968	0.408382	1427	1.69687
796	PAKAP	5.89941	-0.60873	5.97612	0.0201658	0.408535	NA	1.69539
797	SLC9A2	5.95606	-0.112411	5.97517	0.0201749	0.408535	6549	1.69519
798	CCHCR1	1.04043	5.77402	5.87268	0.0203683	0.408535	54535	1.69104
799	ITLN1	5.06895	-2.10719	5.95403	0.020379	0.408535	55600	1.69082
800	UNC93B1	0.676989	7.66242	5.87122	0.0203828	0.408535	81622	1.69074
801	BAIAP2	0.680729	5.49646	5.87117	0.0203833	0.408535	10458	1.69073
802	PCDHGA3	5.00486	-1.05922	5.95203	0.0203984	0.408535	56112	1.6904
803	CMC1	1.02635	3.63432	5.86876	0.0204073	0.408535	152100	1.69021
804	NPPB	6.52289	0.575306	5.94967	0.0204214	0.408535	4879	1.68991
805	MDH1B	6.22163	-0.407306	5.94931	0.0204248	0.408535	130752	1.68984
806	EXOC6	0.554862	4.70114	5.86374	0.0204574	0.408535	54536	1.68915
807	SH2D7	5.5544	-1.34473	5.94389	0.0204777	0.408535	646892	1.68872
808	APC2	2.75867	0.714592	5.85964	0.0204985	0.408535	10297	1.68828
809	HSP90B1	-0.493934	8.50654	5.85667	0.0205283	0.408535	7184	1.68765
810	DNM2	2.04885	1.68095	5.85514	0.0205436	0.408535	1785	1.68732
811	PLAGL2	0.984698	4.26574	5.85239	0.0205712	0.408535	5326	1.68674
812	A530016L24RIK	6.74944	-0.332471	5.9314	0.0206	0.408535	NA	1.68613
813	FAM117B	5.74157	-0.128158	5.93013	0.0206124	0.408535	150864	1.68587
814	RNASE_MRP	5.1109	0.469223	5.84646	0.020631	0.408535	NA	1.68548
815	EXOSC1	-1.86685	0.882261	5.84543	0.0206413	0.408535	51013	1.68526
816	MYH6	1.57592	5.68023	5.8446	0.0206497	0.408535	4624	1.68509
817	ICAM2	0.667791	6.21574	5.84309	0.020665	0.408535	3384	1.68477
818	PDIA2	3.66	-0.388704	5.84102	0.020686	0.408535	64714	1.68432
819	WDR45B	1.3491	3.02733	5.82732	0.0208251	0.41042	56270	1.68141
820	HADHA	0.669877	8.30462	5.82047	0.020895	0.41042	3030	1.67996
822	KLHL31	5.23673	-1.66858	5.89875	0.0209234	0.41042	401265	1.67937
824	ZFP811	5.52352	-0.623983	5.89509	0.0209599	0.41042	NA	1.67861
825	E2F3	2.3448	0.338374	5.81211	0.0209806	0.41042	1871	1.67818
826	MACROD1	1.04077	4.51698	5.81172	0.0209847	0.41042	28992	1.6781
827	LY6G6E	4.93788	-1.27762	5.88424	0.0210688	0.411568	79136	1.67636
828	MVB12A	0.869617	6.38423	5.79623	0.0211445	0.412161	93343	1.6748
829	GRB7	1.94135	2.09824	5.79015	0.0212076	0.412161	2886	1.67351
830	GFI1B	3.22475	-0.728202	5.78512	0.0212599	0.412161	8328	1.67244
831	SHMT2	0.559292	5.62124	5.7837	0.0212748	0.412161	6472	1.67214
832	FASTK	0.551217	6.70507	5.78331	0.0212788	0.412161	10922	1.67205
833	CHD5	5.0511	-1.20721	5.86303	0.0212835	0.412161	26038	1.67196
834	NABP1	5.56189	-0.957268	5.86194	0.0212947	0.412161	64859	1.67173
835	CCND2	-0.486865	8.42831	5.77701	0.0213447	0.412161	894	1.67071
836	7SK	-4.16307	-1.81851	5.76961	0.0214223	0.412161	NA	1.66913
837	HIP1R	0.673594	6.15896	5.76824	0.0214366	0.412161	9026	1.66884
838	AKAP17B	5.2669	-0.439456	5.84792	0.0214379	0.412161	NA	1.66882
839	IL11	6.17531	-1.77158	5.84754	0.0214418	0.412161	3589	1.66874
840	CCDC92B	5.09388	-1.3726	5.8471	0.0214464	0.412161	101928991	1.66865
841	CC2D1A	0.710399	6.27614	5.76636	0.0214564	0.412161	54862	1.66844
842	DCAF15	0.658666	5.64238	5.76327	0.021489	0.412297	90379	1.66778
843	RASD1	-2.10537	0.442456	5.75974	0.0215262	0.412437	51655	1.66703
844	CLDN9	5.55412	-1.91888	5.83729	0.0215473	0.412437	9080	1.66661
845	ZFP169	5.64173	0.0573283	5.8327	0.0215947	0.412838	NA	1.66565
846	NTRK1	5.46281	-0.991649	5.8272	0.0216516	0.412838	4914	1.66451
847	PRSS48	5.34599	-1.40551	5.82622	0.0216618	0.412838	345062	1.6643
848	GJA8	-3.7871	-2.0602	5.80544	0.0216918	0.412838	2703	1.6637
849	RDM1	0.879633	4.14351	5.74344	0.0216992	0.412838	201299	1.66356
850	PROSER2	0.765376	4.69376	5.74007	0.021735	0.412838	254427	1.66284
851	SUMO1	-0.961476	3.99951	5.73788	0.0217584	0.412838	7341	1.66237
852	PHF21B	4.79175	-1.53384	5.81556	0.0217727	0.412838	112885	1.66209
853	ATP2C1	0.598748	5.67697	5.72026	0.0219476	0.415666	27032	1.65861
854	GPR108	0.719171	5.7713	5.71766	0.0219757	0.415711	56927	1.65806
855	ACSBG2	1.89021	0.932631	5.7081	0.0220792	0.41712	81616	1.65602
856	TWF2	0.552201	6.11604	5.70602	0.0221018	0.41712	11344	1.65557
857	TTC22	1.04096	3.60369	5.70247	0.0221405	0.417362	55001	1.65481
858	TAL1	5.08775	-0.441861	5.76955	0.0222586	0.418742	6886	1.6525
859	LIPH	0.723404	5.04632	5.69102	0.0222655	0.418742	200879	1.65237
860	CHCHD10	0.788168	5.55369	5.67941	0.0223931	0.420401	400916	1.64989
861	DCST1	1.79501	1.45819	5.67826	0.0224058	0.420401	149095	1.64964
862	SPAG1	2.24291	1.14846	5.67505	0.0224412	0.420578	6674	1.64895
863	GLIS1	6.02432	-0.457773	5.7476	0.0224946	0.421089	148979	1.64792
864	D930020B18RIK	2.75889	1.19555	5.66028	0.0226051	0.422189	NA	1.64579
866	LAMP3	-0.775077	7.16992	5.65505	0.0226634	0.422342	27074	1.64468
868	CHD1L	6.40143	0.652146	5.72678	0.0227208	0.42259	9557	1.64358
869	CLDN6	2.84272	1.76157	5.64895	0.0227317	0.42259	9074	1.64337
870	ZFP324	1.56298	1.79517	5.63762	0.022859	0.424469	NA	1.64094
871	EXOSC5	1.28731	5.0535	5.62803	0.0229674	0.425789	56915	1.63889
872	4930455H04RIK	-3.01245	-0.59526	5.62666	0.0229829	0.425789	NA	1.6386
873	BZW1	-0.833788	4.82836	5.62301	0.0230243	0.425839	9689	1.63781
874	TRMU	0.725899	4.17472	5.62178	0.0230383	0.425839	55687	1.63755
875	DEFB14	-3.66653	-1.7368	5.61626	0.0231011	0.426512	NA	1.63637
876	WDR31	5.4922	-0.689093	5.68757	0.0231538	0.426997	114987	1.63538
877	CCR3	5.71405	-0.471747	5.68021	0.023236	0.428025	1232	1.63384
878	DGCR8	0.591893	4.09603	5.59207	0.0233787	0.430163	54487	1.63118
879	EHMT2	0.763735	7.62223	5.58023	0.023516	0.432112	10919	1.62864
880	DENND1A	0.855056	3.71183	5.57832	0.0235381	0.432112	57706	1.62823
881	PIGYL	1.01051	4.54734	5.57179	0.0236143	0.433018	NA	1.62683
882	CAPN10	0.757111	3.58629	5.55983	0.0237544	0.434028	11132	1.62426
883	RSAD1	1.43361	3.57706	5.55921	0.0237617	0.434028	55316	1.62412
884	CFAP58	4.81848	-0.309929	5.63235	0.023779	0.434028	159686	1.62381
885	IK	-0.444294	6.879	5.55711	0.0237863	0.434028	3550	1.62367
886	RBM26	0.706702	4.73842	5.55564	0.0238037	0.434028	64062	1.62336
888	SPACA6	0.923633	4.03728	5.54271	0.0239565	0.435831	147650	1.62058
889	MEGF6	1.02257	5.77568	5.53972	0.023992	0.435985	1953	1.61993
890	SLC18A1	5.70706	-1.46356	5.60888	0.0240502	0.436067	6570	1.61888
891	PRKAB1	0.71309	5.41457	5.53331	0.0240683	0.436067	5564	1.61855
892	POLR3GL	1.59811	2.15998	5.53095	0.0240965	0.436067	84265	1.61805
893	RPL13	0.495458	8.71783	5.53028	0.0241045	0.436067	6137	1.6179
894	RASSF8	2.60863	0.553777	5.52184	0.0242055	0.437404	11228	1.61609
895	RCAN1	0.612074	5.46583	5.51744	0.0242583	0.437625	1827	1.61514
896	2810006K23RIK	5.53808	-0.318002	5.58752	0.0243	0.437625	NA	1.61439
898	SHFL	0.798681	6.6225	5.51053	0.0243416	0.437625	55337	1.61365
899	WAPL	0.505455	6.35508	5.50957	0.0243531	0.437625	23063	1.61345
900	SSBP1	-0.592629	5.48155	5.50696	0.0243846	0.437704	6742	1.61288
901	ZGLP1	4.76899	-1.5823	5.57102	0.0244949	0.438144	100125288	1.61092
902	DNAJC5	0.438192	6.73169	5.49571	0.0245211	0.438144	80331	1.61046
903	ANXA10	6.41219	-1.23365	5.56728	0.0245394	0.438144	11199	1.61014
904	LYPD4	4.91991	-1.13406	5.56664	0.0245469	0.438144	147719	1.61
905	TDRD7	0.640753	5.09212	5.49098	0.0245787	0.438144	23424	1.60944
906	TMEM129	-0.597344	5.29461	5.48988	0.0245921	0.438144	92305	1.6092
907	KCTD17	0.957455	6.05989	5.48462	0.0246564	0.438144	79734	1.60807
908	POLD1	0.791592	5.36371	5.48374	0.0246672	0.438144	5424	1.60788
909	CHCHD4	0.851692	3.8725	5.48326	0.024673	0.438144	131474	1.60778
910	SLC8B1	0.563265	5.3861	5.47416	0.0247848	0.438144	80024	1.60582
911	DSCAML1	3.6224	0.87317	5.47097	0.0248241	0.438144	57453	1.60513
912	ETS1	-0.535295	7.67212	5.47029	0.0248325	0.438144	2113	1.60498
913	UBE2F	0.705607	4.84264	5.4697	0.0248397	0.438144	140739	1.60485
914	FAAP100	0.887253	4.19066	5.4679	0.024862	0.438144	80233	1.60446
915	6820408C15RIK	1.36734	3.50866	5.46711	0.0248716	0.438144	NA	1.6043
916	VIPR2	-2.94151	0.463902	5.46205	0.0249343	0.438144	7434	1.6032
917	CHST3	5.68784	-1.71656	5.53394	0.0249392	0.438144	9469	1.60312
918	RANBP17	5.62804	-1.86666	5.53213	0.0249611	0.438144	64901	1.60274
919	PCSK4	4.5529	-1.79114	5.52279	0.0250745	0.438144	54760	1.60077
920	CCDC30	2.86577	1.0404	5.44843	0.0251037	0.438144	728621	1.60026
921	GAPDH	2.17339	1.15536	5.4452	0.025144	0.438144	2597	1.59957
922	GM2115	-3.34608	-2.3679	5.44286	0.0251732	0.438144	NA	1.59906
923	PEA15A	-0.513919	7.92132	5.44111	0.0251951	0.438144	NA	1.59868
925	RFTN2	-1.65098	1.5262	5.43967	0.0252132	0.438144	130132	1.59837
926	PLPP7	5.40745	-1.49571	5.50816	0.0252533	0.438144	84814	1.59768
927	RPS27	0.793469	9.02598	5.43431	0.0252804	0.438144	6232	1.59722
928	DNAJC14	-0.413253	6.17321	5.43208	0.0253086	0.438144	85406	1.59673
929	TREML1	1.51324	4.34277	5.43172	0.0253131	0.438144	340205	1.59665
930	ACSM1	5.62807	-0.815486	5.5004	0.0253486	0.438144	116285	1.59605
931	NEK4	1.35506	2.65114	5.42815	0.0253581	0.438144	6787	1.59588
932	APLF	5.37335	-0.92956	5.49872	0.0253694	0.438144	200558	1.59569
933	SLC35F6	0.836646	5.447	5.42591	0.0253863	0.438144	54978	1.5954
934	SLC39A5	2.17862	1.62205	5.42449	0.0254043	0.438144	283375	1.59509
935	RTL5	5.19732	-0.678955	5.49398	0.0254278	0.438144	340526	1.59469
936	PTK7	0.672998	5.39141	5.42139	0.0254436	0.438144	5754	1.59442
937	ZDHHC15	4.70788	-1.18335	5.49211	0.0254511	0.438144	158866	1.59429
938	ARHGAP10	0.879272	4.61115	5.4207	0.0254522	0.438144	79658	1.59427
939	REC114	4.85185	-0.351755	5.48928	0.0254861	0.438144	283677	1.5937
940	SULT1A2	4.46993	-1.08419	5.48507	0.0255383	0.438144	6799	1.59281
941	POSTN	-0.70906	7.72518	5.41279	0.0255526	0.438144	10631	1.59257
942	LIMS2	1.03529	8.44455	5.41231	0.0255588	0.438144	55679	1.59246
943	MYO16	5.20589	-1.39946	5.4816	0.0255814	0.438144	23026	1.59208
944	OVOL2	5.41179	-1.17557	5.47783	0.0256283	0.438144	58495	1.59128
945	1700010I14RIK	5.77662	-0.511505	5.47732	0.0256347	0.438144	NA	1.59117
946	UBTD1	0.799042	4.496	5.40331	0.0256736	0.438144	80019	1.59051
947	JAG2	1.25899	4.88363	5.4025	0.0256839	0.438144	3714	1.59034
948	ITGB1BP2	5.15308	-0.73609	5.46482	0.0257911	0.438965	26548	1.58853
949	ZPBP	4.63096	-2.2541	5.46474	0.025792	0.438965	11055	1.58851
950	NNMT	-3.57079	-1.90546	5.3924	0.0258135	0.438965	4837	1.58815
951	PER2	2.89458	1.82618	5.38977	0.0258473	0.439077	8864	1.58759
952	FBF1	0.840041	3.99774	5.38385	0.0259237	0.439913	85302	1.5863
954	DACT2	2.90089	0.166693	5.37053	0.0260964	0.441495	168002	1.58342
955	LCTL	5.24002	-1.60787	5.43942	0.026112	0.441495	197021	1.58316
957	SOX2	5.57035	-1.06253	5.43286	0.0261957	0.441495	6657	1.58177
958	XDH	0.551152	8.20159	5.36211	0.0262062	0.441495	7498	1.5816
959	SNORA70	5.41182	-1.70763	5.42893	0.0262459	0.441495	26778	1.58094
960	SPEF2	3.09531	0.303106	5.35712	0.0262716	0.441495	79925	1.58051
961	SQOR	0.849194	5.93944	5.35624	0.0262832	0.441495	58472	1.58032
962	APBA1	5.64572	-0.104062	5.42547	0.0262902	0.441495	320	1.58021
963	SNX17	0.439247	6.42796	5.35199	0.026339	0.441832	9784	1.5794
964	ABCC1	1.40482	3.03355	5.35001	0.026365	0.441832	4363	1.57897
965	POLE	4.45696	-2.17603	5.41128	0.0264727	0.442471	5426	1.5772
966	ARL4D	-0.779107	4.96319	5.34151	0.0264771	0.442471	379	1.57713
967	CTSV	-0.648733	6.91525	5.34089	0.0264853	0.442471	1515	1.577
968	IRF1	0.736891	4.87865	5.33497	0.0265637	0.443211	3659	1.57571
969	SMARCA4	0.463653	6.54496	5.33341	0.0265844	0.443211	6597	1.57537
970	CUL2	0.870152	4.04851	5.32845	0.0266503	0.443852	8453	1.5743
971	ZFP61	1.29114	3.21101	5.3213	0.0267458	0.444983	NA	1.57274
972	TRIM46	0.789383	6.95221	5.31671	0.0268072	0.44521	80128	1.57175
973	ARHGEF5	0.60686	5.28008	5.31522	0.0268272	0.44521	7984	1.57143
974	CYP39A1	1.60394	1.84999	5.31312	0.0268553	0.44521	51302	1.57097
975	CSTF1	0.753012	4.35757	5.30904	0.0269103	0.44521	1477	1.57008
976	1700001L19RIK	2.88078	0.945764	5.3089	0.0269121	0.44521	NA	1.57005
977	RPS28	0.895199	8.85798	5.30631	0.026947	0.44521	6234	1.56949
978	PNLIPRP2	5.23989	-1.34316	5.37074	0.0270022	0.44521	5408	1.5686
979	TENM4	4.94343	-0.304074	5.37066	0.0270031	0.44521	26011	1.56859
980	MAP2K6	-1.73303	1.72804	5.30114	0.0270167	0.44521	5608	1.56837
981	SUPT5	0.481175	7.60146	5.29776	0.0270624	0.44521	NA	1.56763
982	SRL	5.11495	-0.775222	5.36616	0.0270626	0.44521	6345	1.56763
983	STK11	0.658333	7.01142	5.28852	0.0271878	0.446258	6794	1.56563
984	NT5M	0.834834	3.25691	5.2878	0.0271977	0.446258	56953	1.56547
985	ADAMTS13	-1.26237	2.96514	5.28696	0.0272092	0.446258	11093	1.56528
986	EMC10	0.824606	6.01858	5.28166	0.0272814	0.446667	284361	1.56413
987	GUCY2G	5.28599	-1.45109	5.34655	0.0273235	0.446667	NA	1.56346
988	IL31	5.99014	-1.70307	5.3449	0.0273456	0.446667	386653	1.56311
989	SPATC1	5.63334	-1.65685	5.3441	0.0273562	0.446667	375686	1.56294
990	EML3	0.528212	5.70707	5.27442	0.0273805	0.446667	256364	1.56256
992	ITSN1	1.54093	2.40689	5.26895	0.0274556	0.446667	6453	1.56137
993	ZG16	-3.37651	-1.95334	5.45233	0.0274917	0.446667	653808	1.5608
994	WNT3	4.12628	-0.294253	5.26555	0.0275025	0.446667	7473	1.56063
995	SPG21	0.667697	5.03721	5.26382	0.0275263	0.446667	51324	1.56025
996	IFT57	-0.857942	3.8591	5.25659	0.0276261	0.446667	55081	1.55868
997	NDP	-2.36609	0.412523	5.25096	0.0277043	0.446667	4693	1.55745
998	MYOF	0.537704	6.47831	5.25012	0.0277158	0.446667	26509	1.55727
999	MACROH2A2	-1.23121	2.05563	5.24869	0.0277358	0.446667	55506	1.55696
1000	HSPB7	1.07805	3.39307	5.24151	0.0278358	0.446667	27129	1.5554
1001	U2AF2	0.481534	6.71081	5.23907	0.0278699	0.446667	11338	1.55486
1002	FLACC1	5.39996	-0.980569	5.30384	0.0279011	0.446667	130540	1.55438
1004	GNB4	-0.619659	4.58848	5.23271	0.027959	0.446667	59345	1.55348
1005	SPINT3	-3.42603	-1.1393	5.22821	0.0280222	0.446667	10816	1.5525
1006	BUD13	-0.809991	3.81929	5.22266	0.0281003	0.446667	84811	1.55129
1007	VPS51	0.871366	6.60284	5.222	0.0281096	0.446667	738	1.55115
1008	PET100	-0.791262	5.49101	5.21961	0.0281433	0.446667	100131801	1.55062
1009	SLC2A6	1.07825	4.22037	5.21846	0.0281596	0.446667	11182	1.55037
1010	LARP7	-0.755356	4.22472	5.21735	0.0281754	0.446667	51574	1.55013
1011	RWDD1	-0.517855	5.47045	5.21424	0.0282194	0.446667	51389	1.54945
1014	HRG	-3.17583	-2.09013	5.20833	0.0283032	0.446667	3273	1.54816
1015	TMEM254	0.649902	4.76328	5.20754	0.0283144	0.446667	80195	1.54799
1016	AC006064.6	1.0605	3.41087	5.2063	0.0283321	0.446667	NA	1.54772
1017	MEGF8	0.578197	7.22126	5.20586	0.0283384	0.446667	1954	1.54762
1018	RBM20	5.49149	-0.695556	5.27214	0.0283384	0.446667	282996	1.54762
1019	UBXN11	1.57692	3.74236	5.2016	0.0283991	0.446667	91544	1.5467
1020	SMIM6	1.90851	0.879296	5.1945	0.0285006	0.446667	100130933	1.54515
1021	ADD2	-3.02825	-0.827264	5.19429	0.0285036	0.446667	119	1.5451
1022	LIN9	5.36184	-1.04674	5.25609	0.0285628	0.446667	286826	1.5442
1023	FAM129B	0.580653	9.12333	5.18835	0.0285888	0.446667	NA	1.5438
1024	STK11IP	0.66594	3.90425	5.18789	0.0285955	0.446667	114790	1.5437
1025	ACSM4	-3.69032	-2.06828	5.18723	0.0286049	0.446667	341392	1.54356
1026	TEX22	6.09613	-0.782318	5.25291	0.0286074	0.446667	647310	1.54352
1027	GCK	1.87414	0.822961	5.18596	0.0286232	0.446667	2645	1.54328
1028	IFT74	1.49085	1.779	5.18586	0.0286246	0.446667	80173	1.54326
1029	EFHB	5.86176	-0.631178	5.24905	0.0286617	0.446667	151651	1.5427
1030	PLET1	2.26956	0.727058	5.18321	0.0286628	0.446667	349633	1.54268
1031	TNFSF4	-3.66209	-2.21731	5.24836	0.0286715	0.446667	7292	1.54255
1033	SHD	5.94544	-0.770797	5.24705	0.0286899	0.446667	56961	1.54227
1034	DNAJC28	2.16278	0.500536	5.18117	0.0286923	0.446667	54943	1.54223
1035	CDH20	5.45497	-0.918198	5.24643	0.0286987	0.446667	28316	1.54214
1036	RPLP1	-1.55165	3.86529	5.17979	0.0287122	0.446667	6176	1.54193
1037	PTCRA	-3.02229	-1.73335	5.17964	0.0287143	0.446667	171558	1.5419
1038	SCG3	4.93301	-1.54863	5.24389	0.0287345	0.446667	29106	1.5416
1039	TMEM253	2.77669	0.903987	5.17532	0.0287768	0.446667	643382	1.54096
1040	LRCH4	0.627757	8.12204	5.16949	0.0288613	0.446667	4034	1.53968
1041	PLK5	2.42835	2.12399	5.16888	0.0288702	0.446667	126520	1.53955
1042	SNORD33	5.16766	-1.37133	5.23387	0.0288766	0.446667	26818	1.53945
1043	R3HCC1	0.509716	5.55113	5.1684	0.0288771	0.446667	203069	1.53945
1044	ELOB	0.784218	7.1848	5.16806	0.028882	0.446667	6923	1.53937
1045	HOXA10	-3.89583	-2.34126	5.18827	0.0289339	0.446667	3206	1.53859
1047	UNC5C	5.10422	-1.05262	5.22146	0.0290534	0.446667	8633	1.5368
1048	TMEM241	-2.23308	0.357903	5.15096	0.0291318	0.446667	85019	1.53563
1049	FAM76B	0.821294	4.09674	5.14314	0.0292466	0.446667	143684	1.53392
1051	AGBL3	4.90572	-0.80059	5.20289	0.0293203	0.446667	340351	1.53283
1052	LIPA	0.48898	6.68592	5.13785	0.0293248	0.446667	3988	1.53277
1053	NIM1K	-1.42974	2.0501	5.13758	0.0293287	0.446667	167359	1.53271
1055	FAM185A	1.04295	2.99349	5.12752	0.0294778	0.446667	222234	1.53051
1056	MGAT4D	-4.04262	-1.33784	5.12475	0.0295189	0.446667	152586	1.5299
1057	RASGEF1B	-1.45785	2.44948	5.12379	0.0295333	0.446667	153020	1.52969
1058	MAML1	0.662457	5.00884	5.12347	0.029538	0.446667	9794	1.52962
1059	MMP15	0.477185	7.55689	5.12254	0.0295519	0.446667	4324	1.52941
1060	FAM50B	-3.42214	-2.39756	5.18487	0.0295819	0.446667	26240	1.52897
1061	NEXMIF	-3.83354	-2.03098	5.11991	0.029591	0.446667	340533	1.52884
1062	TIMM44	0.565854	5.05108	5.11735	0.0296294	0.446667	10469	1.52828
1063	AP5B1	0.967458	5.33496	5.11632	0.0296448	0.446667	91056	1.52805
1064	APOA4	5.15765	-1.07557	5.17814	0.0296802	0.446667	337	1.52753
1065	DRC7	1.57072	2.54618	5.1126	0.0297004	0.446667	84229	1.52724
1066	BOK	0.955167	4.75923	5.11053	0.0297314	0.446667	666	1.52678
1067	SELENOK	-0.594979	5.82421	5.10951	0.0297468	0.446667	58515	1.52656
1068	S100A5	5.22728	-1.60569	5.17232	0.0297655	0.446667	6276	1.52629
1069	DGAT1	0.777628	5.64651	5.10534	0.0298094	0.446667	8694	1.52565
1070	MATN1	5.08303	-1.8237	5.16447	0.0298809	0.446667	4146	1.52461
1071	1700088E04RIK	-0.703671	4.21006	5.09815	0.0299177	0.446667	NA	1.52407
1072	TOPORS	-1.05171	3.53138	5.09786	0.029922	0.446667	10210	1.52401
1073	DPF2	0.422109	6.97389	5.09683	0.0299377	0.446667	5977	1.52378
1074	LDHA	0.8091	5.67814	5.09571	0.0299546	0.446667	3939	1.52354
1075	TRIM10	6.12926	-1.09051	5.15916	0.0299594	0.446667	10107	1.52347
1076	ADCY1	4.97554	-1.53589	5.15883	0.0299642	0.446667	107	1.5234
1077	TMEM198	1.37143	2.85707	5.09335	0.0299903	0.446667	130612	1.52302
1078	NGFR	3.97707	0.0682011	5.0932	0.0299925	0.446667	4804	1.52299
1079	C2ORF50	1.56314	2.53206	5.09189	0.0300124	0.446667	NA	1.5227
1080	SF3A2	0.693634	5.25714	5.08829	0.0300669	0.446667	8175	1.52191
1081	FXR2	-0.492234	6.25658	5.08825	0.0300676	0.446667	9513	1.5219
1082	BCAM	0.96025	11.3701	5.08796	0.030072	0.446667	4059	1.52184
1083	PAQR6	0.884067	4.73975	5.08736	0.0300812	0.446667	79957	1.52171
1084	PCBP2	-0.865408	4.40563	5.08688	0.0300884	0.446667	5094	1.5216
1085	NAP1L2	5.56026	-1.59188	5.15038	0.0300896	0.446667	4674	1.52158
1086	SLC26A7	4.66656	-0.521698	5.14844	0.0301184	0.446667	115111	1.52117
1087	MPZL1	-0.977401	3.65381	5.08484	0.0301194	0.446667	9019	1.52115
1088	CASQ2	2.3459	1.36896	5.08379	0.0301353	0.446667	845	1.52092
1089	NCMAP	4.61941	-2.0269	5.14672	0.030144	0.446667	400746	1.5208
1090	PLPPR1	5.199	-1.54706	5.14623	0.0301513	0.446667	54886	1.52069
1091	MTPAP	0.999259	3.02944	5.08185	0.0301649	0.446667	55149	1.5205
1092	GM5767	5.78965	-1.32327	5.14091	0.0302307	0.446894	NA	1.51955
1093	BEX1	-2.52723	-0.37666	5.07723	0.0302355	0.446894	55859	1.51948
1094	SPOCK1	-2.41978	0.529757	5.07465	0.0302749	0.447066	6695	1.51892
1096	GUCY2D	5.52798	-1.21345	5.1324	0.030358	0.447477	3000	1.51773
1097	TMEM35A	5.44659	-1.22209	5.12974	0.030398	0.447493	59353	1.51715
1098	PEX14	0.734806	5.43631	5.06554	0.0304145	0.447493	5195	1.51692
1099	LPO	-3.9829	-1.66916	5.06214	0.0304669	0.447855	4025	1.51617
1100	AP5S1	5.20121	-1.2844	5.12236	0.0305092	0.448069	55317	1.51557
1101	HOXC4	4.69853	-1.29138	5.88178	0.030541	0.448128	3221	1.51512
1102	ASPN	-1.51648	3.11798	5.04936	0.0306645	0.449147	54829	1.51336
1103	DOP1A	4.76751	-1.07957	5.11199	0.030666	0.449147	23033	1.51334
1104	SLC9A1	1.47439	2.346	5.04538	0.0307263	0.449164	6548	1.51249
1105	PDLIM2	0.549256	7.28316	5.04259	0.0307696	0.449164	64236	1.51188
1107	ANKRD45	4.70317	-1.63697	5.10079	0.0308365	0.449164	339416	1.51093
1108	3110082I17RIK	1.14844	2.71949	5.03534	0.0308828	0.449164	NA	1.51028
1109	PKD1L3	4.6839	-1.7668	5.09725	0.0308906	0.449164	342372	1.51017
1110	CIB4	1.58151	2.90753	5.03409	0.0309024	0.449164	130106	1.51001
1111	GSTO1	0.660171	4.4914	5.03374	0.0309078	0.449164	9446	1.50993
1112	ELN	-0.941463	8.38415	5.0315	0.0309428	0.449164	2006	1.50944
1113	JMJD7-PLA2G4B	0.569143	5.45195	5.02891	0.0309834	0.449164	8681	1.50887
1114	CFAP69	1.68243	1.58636	5.02784	0.0310001	0.449164	79846	1.50864
1115	DNAJA3	-0.531417	4.81319	5.0278	0.0310008	0.449164	9093	1.50863
1116	CFAP45	1.08754	3.90668	5.02441	0.031054	0.449437	25790	1.50788
1117	GNA14	-1.99686	0.726328	5.02306	0.0310753	0.449437	9630	1.50758
1118	SMURF1	1.03877	3.04456	5.0211	0.0311062	0.449482	57154	1.50715
1119	KDF1	0.640858	3.83614	5.01651	0.0311786	0.449738	126695	1.50614
1120	ZFAND6	0.505114	5.58031	5.01523	0.0311988	0.449738	54469	1.50586
1121	POLR3A	0.676585	4.06242	5.01255	0.0312412	0.449738	11128	1.50527
1122	USP49	-1.70059	1.23369	5.01191	0.0312514	0.449738	25862	1.50513
1123	MIS12	1.3917	1.90007	5.01117	0.0312631	0.449738	79003	1.50497
1124	HPF1	-0.560481	4.81716	5.00882	0.0313003	0.449872	54969	1.50445
1125	HDGFL3	1.55649	1.61051	5.89914	0.031367	0.450093	50810	1.50353
1126	TBC1D14	0.541558	5.53772	5.00299	0.031393	0.450093	57533	1.50317
1127	LRRC8B	-0.637075	5.10656	5.00086	0.0314268	0.450093	23507	1.5027
1128	OTUD7A	5.08174	-1.23162	5.0625	0.0314271	0.450093	161725	1.5027
1129	ADPRHL1	5.10487	-0.820376	5.05799	0.0314974	0.4507	113622	1.50173
1130	LEF1	-0.744557	3.87511	4.993	0.0315524	0.451012	51176	1.50097
1131	AIDA	-1.56061	1.77103	4.99159	0.031575	0.451012	64853	1.50066
1132	CTRL	1.66665	1.86599	4.98641	0.0316581	0.45121	1506	1.49952
1133	USH1G	6.1381	-2.04579	5.04589	0.0316871	0.45121	124590	1.49912
1134	FAM81A	-1.60798	1.67016	4.98345	0.0317056	0.45121	145773	1.49886
1135	ARHGAP45	0.570043	8.18581	4.98316	0.0317103	0.45121	23526	1.4988
1136	CARF	4.72274	-1.34725	5.04126	0.03176	0.45121	79800	1.49812
1137	T	1.7096	2.51798	4.97821	0.03179	0.45121	NA	1.49771
1138	FGB	-3.15187	-2.18497	4.97698	0.0318098	0.45121	2244	1.49744
1139	PLPP5	1.905	1.63153	4.9743	0.0318531	0.45121	84513	1.49685
1140	HARBI1	1.07076	3.27526	4.97389	0.0318598	0.45121	283254	1.49676
1141	SEC11C	-0.562324	5.7482	4.97024	0.0319189	0.45121	90701	1.49595
1142	SPHK2	0.875484	6.34824	4.96764	0.0319611	0.45121	56848	1.49538
1143	LSM8	-0.80278	3.86809	4.9671	0.0319698	0.45121	51691	1.49526
1144	HIGD2A	0.665754	5.26914	4.96683	0.0319741	0.45121	192286	1.4952
1145	CNEP1R1	2.52461	0.56393	4.96648	0.0319799	0.45121	255919	1.49512
1146	NOL3	0.977415	5.12186	4.96353	0.0320277	0.451226	8996	1.49447
1147	GXYLT1	4.95693	-1.72505	5.02378	0.0320369	0.451226	283464	1.49435
1148	PYGO1	-1.47202	1.36802	4.95854	0.032109	0.451396	26108	1.49337
1149	ZFP653	0.779675	4.78741	4.95619	0.0321474	0.451396	NA	1.49285
1150	NSG1	-1.53231	1.61335	4.95461	0.0321733	0.451396	27065	1.4925
1151	TRMT1	0.762213	5.98539	4.95332	0.0321942	0.451396	55621	1.49222
1152	SUSD4	2.54058	0.533013	4.95108	0.032231	0.451396	55061	1.49173
1153	SUV39H2	4.8828	-1.45072	5.01071	0.0322458	0.451396	79723	1.49153
1154	RPS5	0.997448	9.78034	4.95011	0.0322469	0.451396	6193	1.49151
1155	FN1	-0.526904	9.96988	4.94803	0.0322809	0.451396	2335	1.49105
1156	GPR37L1	5.11778	-0.579112	5.0073	0.0323005	0.451396	9283	1.49079
1157	EIF2S3	-3.07797	0.0411098	4.94349	0.0323555	0.451496	1968	1.49005
1158	PRKCZ	0.526881	6.39266	4.93997	0.0324135	0.451496	5590	1.48927
1159	POU2AF1	-1.11793	4.03639	4.9395	0.0324212	0.451496	5450	1.48917
1160	ABCC10	1.05062	3.21071	4.93722	0.0324588	0.451496	89845	1.48867
1161	WBP4	-0.700026	4.66991	4.93364	0.032518	0.451496	11193	1.48788
1162	CPEB4	1.16003	3.48445	4.93193	0.0325463	0.451496	80315	1.4875
1163	NPL	-1.25007	3.11736	4.93162	0.0325513	0.451496	80896	1.48743
1165	DNTT	-3.20556	-1.39409	4.92815	0.032609	0.451496	1791	1.48666
1166	HLA-F	-0.919822	5.61498	4.92802	0.032611	0.451496	3134	1.48664
1167	PNMT	-4.52356	-1.69895	4.92645	0.0326371	0.451496	5409	1.48629
1168	VDAC1	-0.652469	4.21228	4.92609	0.032643	0.451496	7416	1.48621
1169	B4GAT1	0.939582	3.56716	4.92158	0.0327181	0.452148	11041	1.48521
1170	NOS3	0.763764	6.28703	4.91512	0.0328258	0.452719	4846	1.48378
1171	LLGL2	0.523173	7.02501	4.91472	0.0328325	0.452719	3993	1.4837
1172	LRRTM4	5.13715	-0.325567	4.97331	0.0328516	0.452719	80059	1.48344
1173	RPP25L	1.03733	5.87672	4.91239	0.0328715	0.452719	138716	1.48318
1174	GJB4	3.41513	-0.865813	4.90848	0.0329369	0.452925	127534	1.48232
1176	CCDC194	5.07668	-1.43282	4.96521	0.0329843	0.452925	110806280	1.48169
1177	ASTN2	1.71524	0.990644	4.90436	0.0330061	0.452925	23245	1.48141
1178	NUDCD1	-1.01241	2.76363	4.90314	0.0330266	0.452925	84955	1.48114
1179	BACE2	0.509701	5.40851	4.89662	0.0331365	0.452999	25825	1.47969
1180	SLC1A3	1.49196	1.76794	4.89659	0.0331369	0.452999	6507	1.47969
1181	TAS1R3	4.56105	-0.999822	4.95507	0.0331515	0.452999	83756	1.4795
1182	CKMT2	2.30501	1.43341	4.89429	0.0331758	0.452999	1160	1.47918
1183	GUCY2E	4.94051	-2.0669	4.95355	0.0331766	0.452999	NA	1.47917
1184	SLC6A9	0.78276	5.81159	4.89283	0.0332004	0.452999	6536	1.47886
1185	MYH2	5.71224	-2.29394	4.94925	0.0332478	0.452999	4620	1.47824
1186	FAM219A	1.2061	3.97812	4.88792	0.0332837	0.452999	203259	1.47777
1187	ABHD17A	0.59293	7.09802	4.88508	0.0333318	0.452999	81926	1.47714
1188	PLB1	4.62286	-1.51642	4.94379	0.0333384	0.452999	151056	1.47705
1189	ING2	-0.696338	5.1357	4.88457	0.0333405	0.452999	3622	1.47703
1190	DDX25	0.782382	3.28142	4.88152	0.0333924	0.453309	29118	1.47635
1191	STARD10	0.89209	7.60591	4.87993	0.0334194	0.453309	10809	1.476
1192	FKBP8	0.806561	7.56027	4.87522	0.0334999	0.453893	23770	1.47496
1193	CIB2	1.16747	3.12381	4.86738	0.033634	0.453893	10518	1.47322
1195	NR1H2	0.699336	6.11215	4.86485	0.0336774	0.453893	7376	1.47266
1196	LRFN4	0.83782	4.80927	4.86485	0.0336775	0.453893	78999	1.47266
1197	TP73	2.57301	0.562784	4.8619	0.0337282	0.453893	7161	1.47201
1198	CDA	2.50859	1.20022	4.8615	0.033735	0.453893	978	1.47192
1199	SLCO4C1	5.50349	-0.846208	4.91971	0.0337416	0.453893	353189	1.47183
1200	COL20A1	5.46721	-1.56284	4.91968	0.0337421	0.453893	57642	1.47183
1201	PSD	1.47346	2.47372	4.86101	0.0337435	0.453893	5662	1.47181
1202	ABHD8	1.02307	4.84486	4.85458	0.0338544	0.454496	79575	1.47038
1203	RPL38	1.19394	9.03807	4.85048	0.0339254	0.454496	6169	1.46948
1204	PSMF1	0.612724	6.21667	4.84883	0.0339539	0.454496	9491	1.46911
1205	SFI1	1.18205	2.63983	4.84655	0.0339934	0.454496	9814	1.4686
1206	PRPS1	0.580031	4.88021	4.84641	0.0339959	0.454496	5631	1.46857
1207	RCC2	0.554907	5.22404	4.84601	0.0340028	0.454496	55920	1.46848
1208	WASHC1	0.88568	6.01025	4.84558	0.0340103	0.454496	100287171	1.46839
1209	PTDSS2	0.461578	5.40776	4.84411	0.0340358	0.454496	81490	1.46806
1210	MTCL1	0.773122	4.23939	4.84378	0.0340415	0.454496	23255	1.46799
1211	COL26A1	4.51137	-2.45423	5.20774	0.0341018	0.454925	136227	1.46722
1212	OLFML3	-0.594863	6.09864	4.83454	0.0342027	0.455523	56944	1.46594
1213	MRPS27	0.938171	3.04759	4.83452	0.034203	0.455523	23107	1.46594
1214	NWD1	3.36795	0.280325	4.82821	0.0343134	0.455737	284434	1.46454
1215	SEC61A2	4.89155	-0.437311	4.88593	0.0343162	0.455737	55176	1.4645
1216	TPPP2	5.85034	-0.378879	4.88453	0.0343402	0.455737	122664	1.4642
1217	ASF1A	0.701228	3.42927	4.82605	0.0343514	0.455737	25842	1.46406
1218	FAM160A2	0.522376	4.57224	4.82555	0.0343601	0.455737	84067	1.46395
1219	MTIF3	1.31579	1.72454	4.82218	0.0344193	0.456005	219402	1.4632
1220	USP39	0.600267	4.68078	4.81983	0.0344606	0.456005	10713	1.46268
1221	CCDC9B	1.96958	2.5248	4.81891	0.034477	0.456005	388115	1.46247
1222	FXYD4	4.71181	-1.48119	4.87564	0.0344932	0.456005	53828	1.46227
1223	TESC	1.36879	2.79068	4.81454	0.034554	0.456177	54997	1.4615
1224	RAD51D	0.613625	4.39873	4.81405	0.0345627	0.456177	5892	1.46139
1225	FIP1L1	-0.524584	4.76658	4.80614	0.0347028	0.457292	81608	1.45964
1226	TRIM45	0.726129	3.89227	4.80608	0.0347038	0.457292	80263	1.45962
1227	ADRB3	-4.88636	-1.03432	4.92348	0.0347327	0.4573	155	1.45926
1228	LANCL3	5.55755	-1.83577	4.8576	0.0348063	0.457896	347404	1.45834
1229	CAP2	5.20051	-0.65371	4.85443	0.0348616	0.458249	10486	1.45765
1230	RPS8	0.662124	10.0063	4.79317	0.0349339	0.458746	6202	1.45675
1231	BTBD8	-1.88106	1.55607	4.79193	0.0349561	0.458746	284697	1.45648
1232	CSNK1G2	0.659422	7.00716	4.78505	0.0350793	0.45905	1455	1.45495
1233	TSHZ2	-3.19836	-1.59166	4.78399	0.0350984	0.45905	128553	1.45471
1235	ADRA1B	6.2024	-0.855506	4.83997	0.0351152	0.45905	147	1.4545
1236	GATAD2B	1.4129	2.79738	4.78271	0.0351214	0.45905	57459	1.45443
1237	LKAAEAR1	2.09437	2.19326	4.78036	0.0351637	0.459232	198437	1.45391
1238	TBK1	-0.519496	4.83637	4.7764	0.0352352	0.459794	29110	1.45302
1239	AL391650.1	4.82927	-1.40436	4.83776	0.0352641	0.4598	NA	1.45267
1240	VILL	1.07834	3.67281	4.77104	0.035332	0.460314	50853	1.45183
1241	RPP38	1.70411	1.20946	4.76772	0.0353921	0.460341	10557	1.45109
1242	TTC34	5.20934	-1.18602	4.82404	0.0353968	0.460341	100287898	1.45104
1243	HUS1	-0.643449	4.03871	4.76445	0.0354516	0.460341	3364	1.45036
1244	LYPD6B	1.88592	1.20611	4.76325	0.0354734	0.460341	130576	1.4501
1245	PHF24	4.99059	-1.3009	4.81956	0.0354766	0.460341	23349	1.45006
1246	LRRC9	5.19721	-0.0387647	4.81477	0.035562	0.461046	341883	1.44901
1247	MYOCD	-3.41168	-1.45305	4.75695	0.035588	0.461046	93649	1.4487
1248	HOOK1	1.18318	3.40629	4.75365	0.0356484	0.461248	51361	1.44796
1249	IDO2	-3.5086	-1.36752	4.75249	0.0356695	0.461248	169355	1.4477
1252	MALT1	-0.965412	3.34472	4.74696	0.035771	0.461248	10892	1.44647
1253	FOXN4	5.36988	-1.47894	4.80288	0.0357749	0.461248	121643	1.44642
1254	SSNA1	0.564179	5.6608	4.74243	0.0358542	0.461512	8636	1.44546
1255	CRELD1	-0.916277	3.06512	4.74141	0.0358729	0.461512	78987	1.44523
1258	PPP1R42	4.7197	-1.44802	4.79381	0.0359382	0.461512	286187	1.44444
1259	H2AZ1	1.46097	2.62591	4.73295	0.036029	0.46231	3015	1.44335
1260	PALM	0.891752	6.0957	4.72773	0.0361256	0.462571	5064	1.44218
1261	EMC7	0.484751	5.35517	4.72595	0.0361588	0.462571	56851	1.44179
1262	PTBP1	-3.5306	-2.23198	5.39868	0.0361697	0.462571	5725	1.44165
1263	4930505A04RIK	5.33397	-1.39459	4.77996	0.0361895	0.462571	NA	1.44142
1264	LEFTY1	5.71736	-2.25178	5.00408	0.0361925	0.462571	10637	1.44138
1265	RALGAPA2	1.88136	0.948485	4.7207	0.0362564	0.462595	57186	1.44062
1266	ASCL3	4.84429	-1.15666	4.77487	0.0362822	0.462595	56676	1.44031
1267	PSORS1C2	4.67542	-2.24497	4.77418	0.0362947	0.462595	170680	1.44016
1268	ACAD10	1.06187	3.69251	4.71788	0.0363089	0.462595	80724	1.43999
1269	ANKRD44	1.25689	3.17038	4.71303	0.0363995	0.463383	91526	1.4389
1270	ACOT8	0.863223	4.10825	4.70937	0.036468	0.463729	10005	1.43809
1271	ANAPC13	-0.647307	5.0406	4.70852	0.036484	0.463729	25847	1.4379
1272	TYMS	2.5918	0.19725	4.70143	0.0366172	0.464988	7298	1.43631
1273	SPATA45	5.52522	-1.12235	4.75265	0.0366902	0.464988	149643	1.43545
1274	NDUFC2	0.67116	5.97686	4.69715	0.0366979	0.464988	4718	1.43536
1275	DNAJB5	-0.647319	4.39043	4.69585	0.0367223	0.464988	25822	1.43507
1276	BPIFA1	1.79529	6.754	4.6951	0.0367365	0.464988	51297	1.4349
1278	IL6ST	-0.853882	4.21814	4.68954	0.0368416	0.464988	3572	1.43366
1279	CYCS	-1.78495	1.06792	4.68686	0.0368926	0.464988	54205	1.43306
1280	MMAA	0.469417	4.99046	4.68669	0.0368958	0.464988	166785	1.43302
1281	UNC79	4.72244	-0.725677	4.74053	0.0369149	0.464988	57578	1.4328
1282	SYN3	5.2001	-1.24337	4.73929	0.0369381	0.464988	8224	1.43253
1283	RNPEP	0.459	6.83757	4.68245	0.0369763	0.464988	6051	1.43208
1284	SPOPL	1.10625	3.08703	4.6809	0.0370059	0.464988	339745	1.43173
1285	WDR4	1.29868	2.48816	4.67913	0.0370395	0.464988	10785	1.43133
1286	AP3S2	0.607289	4.724	4.67892	0.0370435	0.464988	10239	1.43129
1287	KYAT1	0.834643	3.84201	4.67892	0.0370436	0.464988	883	1.43129
1288	CCDC171	4.77642	-1.44845	4.723	0.0372426	0.466798	203238	1.42896
1289	TAF1C	0.649433	4.19837	4.66836	0.0372456	0.466798	9013	1.42893
1290	INPPL1	0.356158	6.12878	4.6654	0.0373023	0.467019	3636	1.42826
1291	RPH3AL	-2.68609	0.275104	4.66443	0.037321	0.467019	9501	1.42805
1292	ALDH9A1	-0.569975	5.57301	4.65677	0.0374685	0.467322	223	1.42633
1293	GARNL3	1.928	0.707468	4.65322	0.0375371	0.467322	84253	1.42554
1294	AP1M1	0.596848	6.99391	4.64998	0.0375999	0.467322	8907	1.42481
1295	TOM1	0.768851	7.62585	4.64791	0.03764	0.467322	10043	1.42435
1296	ATG4A	0.953024	3.14286	4.64316	0.0377322	0.467322	115201	1.42329
1297	THOP1	0.875935	6.10771	4.63963	0.037801	0.467322	7064	1.4225
1298	STK32B	4.54748	-2.23819	4.69268	0.037817	0.467322	55351	1.42231
1299	TCF15	-2.20541	0.542365	4.63879	0.0378174	0.467322	6939	1.42231
1300	PKN1	0.544907	8.4207	4.63855	0.037822	0.467322	5585	1.42226
1301	SH3PXD2B	4.94862	-1.25107	4.69076	0.0378536	0.467322	285590	1.42189
1302	NPM1	-3.09768	-2.70917	5.1108	0.0378659	0.467322	4869	1.42175
1303	RPL24	-3.09768	-2.71346	5.42604	0.0378659	0.467322	6152	1.42175
1304	PABPC2	-3.08714	-2.31916	4.98779	0.0378659	0.467322	NA	1.42175
1305	NKX2-2	-3.09768	-2.73501	5.0601	0.0378659	0.467322	4821	1.42175
1306	PHB	-3.09768	-2.73737	5.48496	0.0378659	0.467322	5245	1.42175
1307	SINHCAF	-3.09768	-2.71029	5.31686	0.0378659	0.467322	58516	1.42175
1309	FBLL1	-3.56417	-2.5707	5.16751	0.037866	0.467322	345630	1.42175
1310	CYP2G1	-1.91706	0.650206	4.63433	0.0379045	0.46744	NA	1.42131
1311	FGFR3	0.570376	6.07349	4.62702	0.0380477	0.468848	2261	1.41967
1312	ABHD18	5.33166	-1.23604	4.67907	0.0380779	0.468863	80167	1.41933
1313	GM27404	-3.29283	-1.40697	4.62368	0.0381133	0.468942	NA	1.41892
1314	FAM183B	2.17485	1.69251	4.61958	0.038194	0.469577	NA	1.418
1315	WNK4	3.21328	-0.553071	4.61723	0.0382404	0.46979	65266	1.41748
1317	TNNC1	1.778	3.38921	4.61405	0.0383032	0.469847	7134	1.41676
1318	MCRIP2	1.53867	2.59601	4.61019	0.0383796	0.470368	84331	1.4159
1319	PABPC1	-2.2174	0.214363	4.60896	0.0384039	0.470368	26986	1.41562
1320	CCK	5.32598	-1.04409	4.65925	0.0384615	0.470567	885	1.41497
1321	MAU2	0.477686	6.09097	4.60251	0.0385322	0.470567	23383	1.41418
1322	CSTF2	1.02005	2.50556	4.60148	0.0385527	0.470567	1478	1.41394
1323	UGT1A1	0.434491	6.34267	4.59947	0.0385928	0.470567	54658	1.41349
1324	PRKG1	5.12629	-0.0748707	4.65018	0.0386385	0.470567	5592	1.41298
1326	SIL1	0.7448	4.7621	4.59287	0.0387245	0.470567	64374	1.41201
1327	TOMM7	0.597584	6.00794	4.5926	0.0387299	0.470567	54543	1.41195
1329	CILP	-1.14667	2.53035	4.58909	0.0388003	0.470567	8483	1.41117
1330	NAPSA	0.551058	8.18669	4.5886	0.0388101	0.470567	9476	1.41105
1331	VWA3B	5.2796	-0.915541	4.64	0.0388382	0.470567	200403	1.41074
1332	ANP32A	-0.606245	7.31168	4.58692	0.0388438	0.470567	8125	1.41068
1333	ALX1	4.51458	-1.35012	4.63915	0.0388548	0.470567	8092	1.41056
1334	REC8	1.40607	3.32324	4.58626	0.0388571	0.470567	9985	1.41053
1335	NR4A2	-1.62891	1.40784	4.57932	0.0389968	0.47158	4929	1.40897
1336	RAB11FIP5	0.532189	5.9254	4.57894	0.0390045	0.47158	26056	1.40888
1337	TRIM29	5.25055	-1.21667	4.62896	0.039056	0.47158	23650	1.40831
1338	SLC25A46	-0.495103	5.55624	4.5762	0.0390597	0.47158	91137	1.40827
1339	SURF4	1.02812	3.63455	4.57146	0.0391556	0.47158	6836	1.40721
1340	VMO1	4.992	-0.932444	4.62136	0.0392067	0.47158	284013	1.40664
1341	DESI2	0.671346	4.69822	4.56625	0.0392613	0.47158	51029	1.40603
1342	MAPKBP1	5.3436	-0.410757	4.61781	0.0392774	0.47158	23005	1.40586
1343	SLC17A3	-3.42221	-2.02142	4.58434	0.0392808	0.47158	10786	1.40582
1344	RSPO2	4.82985	-1.8875	4.61652	0.0393031	0.47158	340419	1.40557
1345	GTF2A2	0.513508	5.18554	4.56312	0.039325	0.47158	2958	1.40533
1346	ANKRD31	4.46851	-2.26412	4.82482	0.0393463	0.47158	256006	1.4051
1347	EIF2B5	0.563425	5.93857	4.56185	0.0393509	0.47158	8893	1.40505
1349	MKNK1	0.606389	4.73557	4.55894	0.0394102	0.47158	8569	1.40439
1350	SHISA3	-2.73556	-2.1243	4.55843	0.0394205	0.47158	152573	1.40428
1351	ALK	4.08537	-2.45274	4.68256	0.0394387	0.47158	238	1.40408
1353	CNDP1	4.72065	-1.84901	4.60652	0.039503	0.471671	84735	1.40337
1354	ANO7	2.16607	0.476135	4.54967	0.0395998	0.471893	50636	1.40231
1355	ATP12A	4.65456	-2.14696	4.60147	0.0396043	0.471893	479	1.40226
1357	TRNT1	-1.02971	2.73854	4.54117	0.0397745	0.471893	51095	1.4004
1358	SNRNP48	-0.868146	2.7806	4.54097	0.0397786	0.471893	154007	1.40035
1359	TNRC18	0.722281	5.49484	4.53866	0.0398263	0.471893	84629	1.39983
1360	IL13	-3.04923	-2.07529	4.53762	0.0398477	0.471893	3596	1.3996
1361	HEATR5A	2.54338	1.0488	4.53726	0.0398552	0.471893	25938	1.39952
1362	DIPK1B	1.57715	2.22825	4.53587	0.039884	0.471893	138311	1.3992
1363	ANO6	0.429095	6.94407	4.53544	0.0398928	0.471893	196527	1.39911
1364	S100A7A	-3.09538	-2.61504	4.67562	0.0399273	0.471893	338324	1.39873
1365	WDR89	1.87268	0.595856	4.53301	0.039943	0.471893	112840	1.39856
1366	CBWD1	1.0434	2.91208	4.53241	0.0399554	0.471893	55871	1.39842
1367	SOCS7	3.65146	0.0174667	4.53236	0.0399566	0.471893	30837	1.39841
1368	TCTE3	-3.0135	-1.90271	4.53022	0.0400009	0.471893	NA	1.39793
1369	THSD7B	5.58248	-0.440354	4.57836	0.0400718	0.471893	80731	1.39716
1371	PLPP1	-0.623614	4.53408	4.52647	0.0400788	0.471893	8611	1.39708
1372	SLC35D1	0.827055	3.87028	4.52643	0.0400796	0.471893	23169	1.39708
1373	KMT2B	0.625756	6.55096	4.52501	0.0401091	0.471893	9757	1.39676
1374	TBX19	-3.23867	-2.14745	4.52376	0.040135	0.471893	9095	1.39648
1375	STKLD1	4.85444	-0.842366	4.56199	0.0404066	0.473307	169436	1.39355
1376	COMTD1	0.774665	4.64615	4.51039	0.0404144	0.473307	118881	1.39346
1377	NCLN	0.890794	7.63671	4.50974	0.0404281	0.473307	56926	1.39332
1378	HDAC2	-0.579352	5.20069	4.50813	0.0404619	0.473307	3066	1.39295
1379	VWA3A	5.79502	-0.832773	4.55673	0.0405149	0.473307	146177	1.39239
1380	POLM	1.71829	1.14683	4.50489	0.0405299	0.473307	27434	1.39222
1381	ADAM2	5.12751	-0.932744	4.55575	0.0405351	0.473307	2515	1.39217
1382	4933405L10RIK	2.84918	0.362095	4.49967	0.0406399	0.473307	NA	1.39105
1383	WFIKKN1	0.947591	4.51867	4.49698	0.0406967	0.473307	117166	1.39044
1384	EIF3G	0.512231	6.88001	4.49605	0.0407163	0.473307	8666	1.39023
1385	PER1	1.39227	5.99411	4.49555	0.0407269	0.473307	5187	1.39012
1386	DAB1	4.19472	-2.10724	4.54639	0.0407286	0.473307	1600	1.3901
1387	SLC14A2	4.3726	-2.2615	4.77909	0.0407568	0.473307	8170	1.3898
1388	COPS9	5.16853	-2.18246	7.20259	0.0407568	0.473307	150678	1.3898
1389	THA1	1.12172	6.17574	4.49411	0.0407573	0.473307	NA	1.38979
1390	PPP6R1	0.93191	4.08739	4.49401	0.0407596	0.473307	22870	1.38977
1391	TMPRSS12	4.92605	-1.33035	4.54385	0.0407814	0.473307	283471	1.38954
1392	MBOAT7	0.456439	6.30111	4.4915	0.0408127	0.473307	79143	1.3892
1393	PUS10	-0.971949	2.90589	4.48993	0.0408461	0.473307	150962	1.38885
1394	CNN3	-0.440005	7.04194	4.48814	0.0408841	0.473307	1266	1.38845
1395	WDR46	0.633519	5.33255	4.48517	0.0409472	0.473307	9277	1.38778
1396	SOST	4.90941	-1.51905	4.53542	0.0409568	0.473307	50964	1.38767
1397	SLC15A3	0.634131	5.46103	4.48208	0.0410129	0.473307	51296	1.38708
1398	RASGEF1C	-3.04321	-0.910942	4.48049	0.0410469	0.473307	255426	1.38672
1399	U1	-3.0603	-1.47344	4.47935	0.0410712	0.473307	NA	1.38646
1400	NPAS1	1.44672	2.8602	4.47778	0.0411047	0.473307	4861	1.38611
1401	RHOF	0.436068	5.30895	4.47742	0.0411124	0.473307	54509	1.38603
1402	MYH9	0.40576	10.2093	4.475	0.0411642	0.473307	4627	1.38548
1403	SAMHD1	2.34014	1.15409	4.47453	0.0411742	0.473307	25939	1.38538
1404	YRDC	0.6677	4.70543	4.47386	0.0411885	0.473307	79693	1.38522
1405	MLLT6	5.33307	-0.418311	4.52345	0.0412074	0.473307	4302	1.38503
1406	SLC25A35	-0.693898	4.56146	4.4704	0.0412627	0.473307	399512	1.38444
1407	LCN10	5.69631	1.18642	4.51972	0.0412858	0.473307	414332	1.3842
1408	SRP14	-0.482762	5.66579	4.46898	0.0412933	0.473307	6727	1.38412
1409	TDO2	5.32602	-1.25701	4.51892	0.0413026	0.473307	6999	1.38402
1410	GAS2L3	4.82931	-1.73686	4.51812	0.0413195	0.473307	283431	1.38384
1411	RTP1	4.62661	-1.9675	4.51718	0.0413393	0.473307	132112	1.38364
1412	COL23A1	4.46987	-1.73227	4.51342	0.0414185	0.473542	91522	1.38281
1413	ALDOA	5.49698	-0.757098	4.51009	0.041489	0.473542	226	1.38207
1414	NCBP1	0.697417	4.6899	4.45982	0.0414904	0.473542	4686	1.38205
1415	ARHGEF38	4.90974	-0.654616	4.50971	0.0414971	0.473542	54848	1.38198
1416	SNAI3	5.34125	-1.90643	4.50927	0.0415064	0.473542	333929	1.38189
1417	SSPO	0.947665	4.19839	4.45688	0.0415539	0.47375	NA	1.38139
1418	HMX1	-3.08242	-1.85974	4.4701	0.0416621	0.473834	3166	1.38026
1420	GUCY1B2	5.18597	-1.82268	4.50027	0.0416973	0.473834	2974	1.37989
1421	GRB7	1.02598	3.57049	4.44886	0.0417278	0.473834	2886	1.37957
1422	GULO	4.90136	-1.99147	4.49741	0.0417582	0.473834	NA	1.37926
1423	KLC3	1.18156	6.39184	4.447	0.0417682	0.473834	147700	1.37915
1424	SLC12A9	0.85966	4.92145	4.44538	0.0418034	0.473834	56996	1.37879
1425	E230025N22RIK	4.82396	-1.58382	4.49296	0.0418531	0.473834	NA	1.37827
1426	RFNG	0.697996	5.82797	4.44242	0.0418677	0.473834	5986	1.37812
1427	DUSP13	5.19274	-1.48625	4.48995	0.0419175	0.473834	51207	1.3776
1428	DCP1A	4.876	-0.913635	4.48837	0.0419513	0.473834	55802	1.37725
1430	PALMD	-0.894892	3.81836	4.4382	0.0419599	0.473834	54873	1.37717
1431	NANOS1	2.76578	-1.36081	4.43594	0.0420093	0.473834	340719	1.37665
1432	PAX8	-2.35952	0.414128	4.43479	0.0420346	0.473834	7849	1.37639
1433	ZMIZ1	2.42471	0.897758	4.43367	0.042059	0.473834	57178	1.37614
1434	MYCBPAP	1.32879	2.75235	4.43363	0.0420599	0.473834	84073	1.37613
1435	CIC	0.662134	7.53968	4.43176	0.042101	0.473966	23152	1.37571
1436	TMEM178	-1.29615	1.8228	4.42867	0.0421688	0.474399	NA	1.37501
1437	UNC5CL	4.18196	-2.27716	4.47326	0.0422764	0.474629	222643	1.3739
1438	CALHM3	5.60232	-1.09919	4.47297	0.0422826	0.474629	119395	1.37384
1439	PML	0.649977	5.1877	4.42233	0.0423083	0.474629	5371	1.37357
1440	SATL1	5.20745	-0.78898	4.46969	0.0423534	0.474629	340562	1.37311
1442	SLC38A8	6.23328	-1.80969	4.46842	0.0423811	0.474629	146167	1.37283
1445	SLC46A3	-0.656717	4.50489	4.41444	0.0424828	0.474629	283537	1.37179
1446	ACSBG3	4.16413	-1.78994	4.66196	0.0424831	0.474629	NA	1.37178
1447	EIF1B	-0.522053	5.5886	4.40707	0.0426463	0.47603	10289	1.37012
1448	CPNE9	4.45781	-2.25627	4.45422	0.0426898	0.47603	151835	1.36968
1449	TXNL4A	-3.09336	-2.54361	4.46573	0.0426968	0.47603	10907	1.3696
1450	GRAP	-0.455869	5.35846	4.4029	0.0427392	0.476174	10750	1.36917
1451	KLHL14	4.17343	-2.05198	4.45014	0.0427791	0.47629	57565	1.36877
1452	IGHG1	-1.53912	9.04738	4.39587	0.0428962	0.477258	3500	1.36758
1453	DAND5	5.78151	-1.29491	4.44348	0.0429251	0.477258	199699	1.36729
1454	XKR4	4.46102	-2.36227	4.63336	0.0430626	0.478457	114786	1.3659
1456	SIGIRR	0.733413	6.02376	4.37985	0.0432565	0.479153	59307	1.36395
1457	NUDT16L2	5.33858	-1.17735	4.42824	0.0432613	0.479153	NA	1.3639
1458	ANKRD61	4.57724	-1.99607	4.62322	0.0432703	0.479153	100310846	1.36381
1459	ZNF846	2.18472	0.59162	4.3791	0.0432736	0.479153	162993	1.36378
1460	PKP1	4.87948	-1.97882	4.42424	0.04335	0.479482	5317	1.36301
1461	UMAD1	1.03727	2.37379	4.37336	0.0434034	0.479482	729852	1.36248
1462	FIS1	-0.730737	6.99162	4.37215	0.0434309	0.479482	51024	1.3622
1463	ERN2	4.76323	-1.78729	4.41905	0.0434655	0.479482	10595	1.36186
1465	LRRC1	0.631213	4.12687	4.3688	0.0435069	0.479482	55227	1.36144
1466	1700012P22RIK	4.95281	-1.76172	4.4158	0.0435378	0.479482	NA	1.36113
1467	SLC25A32	-0.932835	3.29415	4.36732	0.0435407	0.479482	81034	1.3611
1468	RGL2	0.550986	7.5452	4.36185	0.0436655	0.480529	5863	1.35986
1469	MYLK3	-2.16841	0.714032	4.35894	0.0437319	0.480689	91807	1.3592
1470	AIM2	3.2824	-0.572504	4.35836	0.0437452	0.480689	9447	1.35907
1472	SLC25A6	-0.558651	4.80315	4.35557	0.043809	0.480798	293	1.35844
1473	IZUMO2	4.53047	-1.74222	4.39986	0.0438953	0.481185	126123	1.35758
1474	KIF24	2.36352	1.12674	4.35143	0.0439039	0.481185	347240	1.3575
1475	TNFSF18	4.9151	-1.3687	4.39422	0.0440224	0.482158	8995	1.35633
1476	PPP1R14B	-3.11879	-1.61685	4.4157	0.044077	0.482308	26472	1.35579
1477	RTL9	-3.23214	-1.80179	4.3431	0.0440958	0.482308	57529	1.3556
1478	C4B	0.689258	10.2829	4.33848	0.0442024	0.483083	721	1.35455
1479	APOLD1	-0.753484	4.48747	4.33744	0.0442266	0.483083	81575	1.35432
1480	PLAAT3	0.891268	6.71318	4.33389	0.0443088	0.483461	11145	1.35351
1481	DNASE2B	5.56462	-0.866465	4.38105	0.044321	0.483461	58511	1.35339
1482	KCTD8	4.57698	0.0393732	4.37676	0.0444188	0.484201	386617	1.35243
1483	NCOA4	0.548976	6.52551	4.32668	0.0444764	0.484487	8031	1.35187
1484	GALNT12	1.87259	1.11296	4.32545	0.044505	0.484487	79695	1.35159
1485	GLMN	4.60297	-1.86636	4.37	0.0445734	0.484904	11146	1.35092
1486	NISCH	0.574232	7.0647	4.31824	0.0446737	0.485156	11188	1.34995
1487	RERG	-1.01064	3.23208	4.31554	0.0447368	0.485156	85004	1.34934
1488	CACTIN	0.912853	6.52449	4.31485	0.0447529	0.485156	58509	1.34918
1489	ZBTB33	5.11989	-0.251192	4.36174	0.0447629	0.485156	10009	1.34908
1490	TOP3A	-2.94991	-2.22248	4.31433	0.0447652	0.485156	7156	1.34906
1491	KRT24	-2.67538	-2.01586	4.31384	0.0447767	0.485156	192666	1.34895
1492	BCKDHA	0.919084	7.1311	4.31104	0.0448424	0.485542	593	1.34831
1494	SSR4	-1.47395	0.633851	4.29841	0.0451405	0.487949	6748	1.34543
1495	KLRC1	4.91393	-1.42428	4.34398	0.0451737	0.487949	3821	1.34511
1496	TSPAN1	0.611914	6.02494	4.29651	0.0451855	0.487949	10103	1.345
1497	SBF1	0.548505	6.92309	4.2942	0.0452401	0.488213	6305	1.34448
1498	SHISA9	4.91905	-1.618	4.33608	0.0453577	0.48822	729993	1.34335
1499	ALBFM1	5.52823	-1.99863	4.33402	0.0454058	0.48822	NA	1.34289
1500	PLA2G1B	1.9348	1.39661	4.28629	0.0454284	0.48822	5319	1.34267
1501	CSK	0.599618	7.44523	4.28625	0.0454294	0.48822	1445	1.34266
1502	TIMM10B	1.02157	3.92252	4.28615	0.0454317	0.48822	26515	1.34264
1503	ARHGEF3	-0.3778	6.56532	4.284	0.0454829	0.48822	50650	1.34215
1504	E2F7	4.90101	-1.87293	4.33059	0.0454862	0.48822	144455	1.34212
1505	RPP25	-3.55721	-1.22588	4.28377	0.0454884	0.48822	54913	1.3421
1507	ASB5	4.73093	-0.686034	4.32542	0.0456075	0.48843	140458	1.34096
1508	PLEKHB1	0.640469	5.15711	4.27726	0.0456443	0.48843	58473	1.34061
1510	CEP89	0.792296	5.16665	4.27536	0.0456897	0.48843	84902	1.34018
1511	EEF1AKMT2	-0.63228	3.73336	4.27308	0.0457445	0.48843	399818	1.33966
1513	CANT1	0.55629	5.776	4.26976	0.0458243	0.48843	124583	1.3389
1514	TMEM183A	0.471384	5.12711	4.26831	0.0458594	0.48843	92703	1.33857
1515	FSBP	5.58593	-1.04105	4.31388	0.0458794	0.48843	100861412	1.33838
1516	ACSF2	0.609738	5.90423	4.26628	0.0459082	0.48843	80221	1.33811
1517	CHRM3	4.82566	-1.02373	4.31137	0.0459387	0.48843	1131	1.33782
1518	MCHR1	5.10769	-1.39786	4.30878	0.0460001	0.48843	2847	1.33724
1519	DLK2	4.70979	-1.35524	4.3083	0.0460117	0.48843	65989	1.33713
1520	RING1	0.733272	6.87032	4.26168	0.0460193	0.48843	6015	1.33706
1521	TNFRSF13C	-1.78595	1.84782	4.26141	0.046026	0.48843	115650	1.337
1522	ZFP703	0.789482	6.33139	4.26058	0.046046	0.48843	NA	1.33681
1523	REG4	4.66269	-1.81312	4.30683	0.0460464	0.48843	83998	1.3368
1524	RHPN1	2.07503	1.99896	4.25645	0.0461461	0.488919	114822	1.33587
1525	SGPP2	4.93501	-0.827048	4.30235	0.046153	0.488919	130367	1.3358
1526	SERPINB9	5.37974	-0.31062	4.30107	0.0461833	0.48892	5272	1.33551
1527	DHRS9	5.10475	-0.743811	4.29723	0.0462751	0.489269	10170	1.33465
1528	SERPIND1	5.11709	-1.17976	4.29612	0.0463015	0.489269	3053	1.3344
1529	CMAS	0.520777	5.24756	4.24833	0.0463435	0.489269	55907	1.33401
1530	JAM3	0.875593	2.87964	4.24782	0.046356	0.489269	83700	1.33389
1531	GPI1	0.686557	8.51166	4.24605	0.046399	0.489269	NA	1.33349
1532	SKIV2L	0.668257	6.93988	4.24458	0.0464349	0.489269	6499	1.33316
1533	MYH14	0.782013	8.8277	4.24422	0.0464439	0.489269	79784	1.33307
1534	SSU72	0.553413	5.52278	4.24268	0.0464815	0.489269	29101	1.33272
1535	RGSL1	4.32811	-1.66493	4.28829	0.0464889	0.489269	353299	1.33265
1536	FOXE3	4.17725	-2.34126	4.30733	0.0465809	0.489918	2301	1.33179
1537	CHKA	1.57156	1.72683	4.23585	0.0466489	0.490314	1119	1.33116
1538	USP4	3.44303	-0.106985	4.23317	0.0467145	0.490685	7375	1.33055
1539	CDH23	-1.3396	1.96353	4.23042	0.0467824	0.490965	64072	1.32992
1540	CUX1	0.725652	5.07642	4.22944	0.0468065	0.490965	1523	1.32969
1541	MIEF2	0.735416	4.1693	4.22839	0.0468323	0.490965	125170	1.32945
1542	ANK1	1.42467	1.76198	4.22672	0.0468736	0.491079	286	1.32907
1543	CARTPT	6.09092	-1.67262	4.26925	0.0469482	0.491541	9607	1.32838
1544	SERPINA3	4.69544	-1.87826	4.26675	0.0470091	0.49186	12	1.32782
1545	BAD	0.896198	6.11651	4.21693	0.0471159	0.491947	572	1.32683
1546	FAM89B	0.624741	6.17707	4.21639	0.0471292	0.491947	23625	1.32671
1547	LRRFIP2	-0.432915	5.91846	4.21472	0.0471706	0.491947	9209	1.32633
1548	MYBPC1	4.88048	-1.60029	4.25954	0.0471845	0.491947	4604	1.3262
1549	NRROS	-0.546943	5.46241	4.21371	0.0471959	0.491947	375387	1.3261
1550	MSANTD2	0.872119	3.4237	4.21352	0.0472006	0.491947	79684	1.32605
1551	FNBP1L	1.9041	1.8837	4.20914	0.0473095	0.491947	54874	1.32505
1552	LCN8	4.61356	-1.67559	4.2539	0.0473223	0.491947	138307	1.32493
1553	CACNA2D1	4.81897	-0.983826	4.25344	0.0473334	0.491947	781	1.32483
1554	MRPL38	0.633987	5.28143	4.20743	0.0473523	0.491947	64978	1.32466
1555	TRIM54	3.70004	0.200401	4.20743	0.0473523	0.491947	57159	1.32466
1556	MICA	-0.63218	5.0187	4.20378	0.0474434	0.492576	100507436	1.32382
1557	IKZF2	4.48632	-1.71378	4.24708	0.0474896	0.492738	22807	1.3234
1558	ATP2B1	-0.561297	6.70961	4.19898	0.0475637	0.493151	490	1.32272
1559	NKIRAS1	-2.45786	-0.284639	4.19791	0.0475904	0.493151	28512	1.32248
1560	DCAF11	0.45205	6.96209	4.19288	0.047717	0.493992	80344	1.32133
1561	SAAL1	0.749446	4.70572	4.19225	0.0477327	0.493992	113174	1.32118
1562	HAUS6	4.88758	-1.45227	4.23505	0.047786	0.494228	54801	1.3207
1563	ORAI2	0.522708	6.04452	4.18788	0.0478429	0.494499	80228	1.32018
1564	MYH7	1.38278	4.40883	4.18155	0.048003	0.495067	4625	1.31873
1565	EEF1A1	-2.60974	-1.59	4.17904	0.0480667	0.495067	1915	1.31816
1566	LHX6	-1.0898	2.32641	4.17849	0.0480807	0.495067	26468	1.31803
1567	G3BP2	0.50432	5.97748	4.17597	0.0481445	0.495067	9908	1.31745
1568	KDM4D	-2.9384	-1.5255	4.17476	0.0481754	0.495067	55693	1.31717
1569	LRFN3	1.14478	4.00669	4.17439	0.0481848	0.495067	79414	1.31709
1570	ALDH3A1	2.30676	1.09752	4.17399	0.0481951	0.495067	218	1.317
1571	ANKDD1B	4.83667	-1.54563	4.21726	0.0482285	0.495067	728780	1.3167
1572	RPS19	-2.03992	-0.442629	4.17133	0.0482627	0.495067	6223	1.31639
1573	ZFYVE27	0.653884	6.07698	4.17076	0.0482774	0.495067	118813	1.31626
1574	TNFRSF19	3.02891	1.36958	4.17004	0.0482955	0.495067	55504	1.31609
1575	HIVEP2	-0.565949	4.83788	4.16605	0.0483974	0.495067	3097	1.31518
1576	CRYBB3	-3.16722	-1.26821	4.16532	0.0484162	0.495067	1417	1.31501
1577	LCOR	4.74106	-1.40443	4.20906	0.0484339	0.495067	84458	1.31485
1578	PPP2R2A	-0.427936	5.82907	4.16366	0.0484586	0.495067	5520	1.31463
1579	D130043K22RIK	5.11934	-0.652147	4.20736	0.0484765	0.495067	NA	1.31447
1580	TMPRSS5	1.3249	1.9943	4.16281	0.0484804	0.495067	80975	1.31443
1581	INHBC	4.40403	-1.73483	4.20551	0.048523	0.495067	3626	1.31405
1582	CNTD1	4.51451	-1.47115	4.20305	0.048585	0.495067	124817	1.3135
1583	DBNL	0.440566	5.82204	4.15872	0.0485853	0.495067	28988	1.31349
1584	GPBAR1	2.79703	-0.405525	4.15799	0.048604	0.495067	151306	1.31333
1585	PLA2G12A	-0.533138	6.30031	4.15626	0.0486485	0.495067	81579	1.31293
1586	GPX1	0.673282	8.45015	4.15381	0.0487115	0.495067	2876	1.31237
1587	KRT4	4.601	-1.42649	4.21938	0.0487292	0.495067	3851	1.31221
1588	H4C2	4.86808	-1.66677	4.19447	0.0488015	0.495067	8366	1.31157
1589	TRAPPC6A	0.760207	6.58892	4.14963	0.0488193	0.495067	79090	1.31141
1590	TMEM43	1.24685	3.11004	4.14955	0.0488213	0.495067	79188	1.31139
1591	ANO4	-2.72314	-1.63713	4.1491	0.0488329	0.495067	121601	1.31129
1594	FBXO44	1.26634	2.26461	4.14849	0.0488487	0.495067	93611	1.31115
1595	MSL1	-0.446601	6.58086	4.14734	0.0488784	0.495067	339287	1.31088
1596	WNK2	2.41999	1.15379	4.13939	0.0490843	0.49684	65268	1.30906
1597	AOPEP	0.625067	7.13708	4.13626	0.0491657	0.497326	84909	1.30834
1599	CBARP	0.853956	4.83968	4.13197	0.0492775	0.497326	255057	1.30735
1600	SLC15A1	4.60545	-1.0952	4.17357	0.0493341	0.497326	6564	1.30685
1601	RSPH10B2	4.66173	-1.79107	4.17353	0.0493351	0.497326	728194	1.30684
1602	WIZ	-1.68987	1.20089	4.12966	0.0493377	0.497326	58525	1.30682
1603	BSN	5.71324	-0.438163	4.17044	0.0494142	0.497326	8927	1.30615
1604	SLC22A18	0.996051	4.39137	4.12641	0.0494226	0.497326	5002	1.30607
1605	AGO3	4.3156	-1.6281	4.17002	0.049425	0.497326	192669	1.30605
1606	EIF2AK4	0.783167	3.66913	4.12553	0.0494458	0.497326	440275	1.30587
1607	SNORD36	4.5869	-1.09222	4.16798	0.0494774	0.497326	NA	1.30559
1608	SETD5	-0.481953	5.89452	4.12339	0.0495017	0.497326	55209	1.30538
1610	HPS6	0.785406	4.11499	6.16544	0.0495815	0.497508	79803	1.30468
1611	U6	4.36156	-1.89225	4.15895	0.0497102	0.497994	NA	1.30355
1613	PJVK	-3.18443	-0.963223	4.11224	0.049795	0.497994	494513	1.30281
1614	ATG2B	1.62427	1.57462	4.11091	0.0498301	0.497994	55102	1.30251
1615	ASB16	4.15171	-2.24539	4.15156	0.0499017	0.497994	92591	1.30188
1616	NME8	5.4689	-0.167155	4.14744	0.0500087	0.497994	51314	1.30095
1617	MSH6	5.08611	-1.56809	4.14741	0.0500095	0.497994	2956	1.30095
1618	RNASEH2C	0.869523	4.89879	4.10339	0.050029	0.497994	84153	1.30078
1619	CHP2	-1.12628	2.262	4.10266	0.0500483	0.497994	63928	1.30061
1620	IL1R1	-0.481913	5.79958	4.10224	0.0500596	0.497994	3554	1.30051
1621	SLC27A1	0.684245	6.4017	4.1019	0.0500684	0.497994	376497	1.30044
1622	TTLL3	0.874794	3.97977	4.1019	0.0500684	0.497994	26140	1.30044
1623	TNFRSF9	2.01442	2.98027	4.1002	0.0501135	0.497994	3604	1.30004
1624	ADCYAP1R1	4.6925	-2.07559	4.31681	0.0501147	0.497994	117	1.30003
1625	NDN	1.74102	1.41581	4.09999	0.0501192	0.497994	4692	1.3
1626	GAPDH	0.676425	4.76826	4.09984	0.0501231	0.497994	2597	1.29996
1627	GLB1L2	1.7763	0.438071	4.0978	0.0501774	0.498227	89944	1.29949
1628	NRADD	0.755314	4.48932	4.09527	0.0502447	0.498306	NA	1.29891
1629	CHRNA9	4.77534	-1.88785	4.13809	0.0502527	0.498306	55584	1.29884
1630	HCN2	1.00731	3.64814	4.09403	0.0502778	0.498306	610	1.29862
1631	CBLB	-1.23326	1.89218	4.09261	0.0503158	0.498376	868	1.2983
1632	CCDC106	1.12436	2.3926	4.08794	0.0504405	0.498801	29903	1.29722
1633	GM27645	4.15443	-1.47473	4.12999	0.0504649	0.498801	NA	1.29701
1634	TRIM50	-3.7248	-0.9346	4.08613	0.0504888	0.498801	135892	1.2968
1635	CFH	-2.17571	0.688936	4.08497	0.0505199	0.498801	3075	1.29654
1636	HSPA12B	-0.542413	5.48184	4.08462	0.0505294	0.498801	116835	1.29646
1637	SMOC1	4.88634	-0.932783	4.12699	0.0505439	0.498801	64093	1.29633
1638	GM525	-3.64102	-1.08187	4.09784	0.0505934	0.498985	NA	1.29591
1639	FSTL1	-0.446034	7.27749	4.07999	0.0506536	0.499274	11167	1.29539
1641	FAM169A	4.74057	-1.13918	4.11737	0.0507979	0.499987	26049	1.29415
1642	TEFM	1.07275	2.71922	4.07386	0.0508188	0.499987	79736	1.29398
1643	SMIM7	0.532583	6.46401	4.06944	0.050938	0.500855	79086	1.29296
1645	FAM228B	-2.49454	-0.0816859	4.06327	0.0511053	0.501641	375190	1.29153
1646	YWHAQ	2.92021	-1.06726	4.06306	0.0511111	0.501641	10971	1.29148
1647	LPAR1	-0.655399	3.89142	4.06084	0.0511715	0.501691	1902	1.29097
1648	TLR9	1.18621	2.1014	4.06032	0.0511855	0.501691	54106	1.29085
1649	BNIP2	-0.550205	5.43437	4.05944	0.0512095	0.501691	663	1.29065
1650	UBALD2	0.680311	7.49269	4.05723	0.0512697	0.501977	283991	1.29014
1651	MRPL3	0.599939	5.26048	4.05565	0.0513125	0.502092	11222	1.28978
1652	COLEC11	4.6672	-1.65027	4.09205	0.0514732	0.503154	78989	1.28842
1653	CDH6	-2.91832	-1.23284	4.0494	0.0514834	0.503154	1004	1.28833
1654	C4BP	-0.72672	4.36226	4.04787	0.0515252	0.503188	NA	1.28798
1655	ATG9B	1.06286	3.09009	4.047	0.0515491	0.503188	285973	1.28778
1656	ZP2	4.84504	-2.27863	4.08486	0.0516666	0.503312	7783	1.28679
1657	DNAJC8	-0.492511	5.07676	4.04236	0.0516765	0.503312	22826	1.28671
1658	IGHV1-3	-2.31734	-0.25223	4.04206	0.0516846	0.503312	28473	1.28664
1659	ZFP276	0.608022	3.79046	4.04089	0.0517167	0.503312	NA	1.28637
1660	HNRNPA3	-2.22866	0.117205	4.04008	0.0517391	0.503312	220988	1.28618
1661	HAPLN3	2.19403	1.06594	4.03973	0.0517487	0.503312	145864	1.2861
1662	LY6D	1.30568	3.39701	4.0376	0.0518074	0.503489	8581	1.28561
1663	PPEF2	4.03377	-2.35323	4.07884	0.0518293	0.503489	5470	1.28542
1664	PPM1N	2.59009	0.0883672	4.03489	0.0518822	0.5037	147699	1.28498
1665	POMGNT1	0.417431	5.76445	4.0331	0.0519315	0.503712	55624	1.28457
1666	TSEN2	5.44143	-0.889965	4.07454	0.0519458	0.503712	80746	1.28445
1667	GTF2F1	0.649207	5.68063	4.02632	0.0521192	0.505091	2962	1.283
1668	6430571L13RIK	4.55394	-1.47759	4.06418	0.0522277	0.505839	NA	1.2821
1669	BMP8A	4.92097	-0.868179	4.06254	0.0522726	0.50597	353500	1.28173
1670	ANKRD34B	4.13409	-2.12659	4.05803	0.052396	0.506744	340120	1.2807
1671	GCHFR	1.92835	0.708046	4.01568	0.0524153	0.506744	2644	1.28054
1673	HS3ST5	3.02228	0.0379	4.01158	0.0525298	0.507244	222537	1.27959
1674	CARMIL3	2.19448	1.87849	4.00809	0.0526277	0.507885	90668	1.27879
1675	FSCN2	2.23109	0.554252	4.00636	0.0526762	0.508051	25794	1.27839
1676	TNNI3	1.33873	4.92563	4.00172	0.0528066	0.509004	7137	1.27731
1677	ACAA2	0.661573	4.747	3.99812	0.052908	0.509443	10449	1.27648
1678	SLC26A2	5.04473	-0.801148	4.03855	0.0529328	0.509443	1836	1.27628
1681	TMEM123	-2.15824	-0.1262	3.99383	0.0530292	0.509629	114908	1.27548
1682	PABPC6	-1.95435	1.12961	3.99118	0.0531041	0.510046	NA	1.27487
1684	CADM1	-0.780204	4.27703	3.98812	0.0531909	0.510155	23705	1.27416
1686	RCOR3	-0.644923	3.84166	3.9855	0.0532653	0.510155	55758	1.27356
1687	UNC119B	1.61227	1.64916	3.98522	0.0532733	0.510155	84747	1.27349
1688	COL6A3	-1.01305	6.28346	3.98389	0.0533111	0.510214	1293	1.27318
1689	TPGS1	1.06273	5.26831	3.97698	0.053508	0.51156	91978	1.27158
1690	CYP4F12	1.33546	3.51501	3.97673	0.0535151	0.51156	66002	1.27152
1693	OCSTAMP	4.13001	-2.39507	4.17598	0.0536676	0.511911	128506	1.27029
1694	KLHL42	2.39324	0.091168	3.97003	0.0537068	0.511911	57542	1.26997
1695	OPRM1	4.42197	-1.49023	4.01056	0.0537147	0.511911	4988	1.26991
1696	FAM166A	4.05953	-2.25667	4.0096	0.0537419	0.511911	401565	1.26969
1697	ACOX2	4.44165	-1.40298	4.00577	0.0538497	0.512245	8309	1.26882
1698	EFHD1	4.64526	-0.672213	4.00488	0.053875	0.512245	80303	1.26861
1699	FGF1	-0.62732	5.13585	3.96199	0.0539381	0.512245	2246	1.2681
1700	CXCL13	1.41538	1.30685	3.96185	0.053942	0.512245	10563	1.26807
1701	NPW	1.21196	4.2354	3.95826	0.0540455	0.512245	283869	1.26724
1702	HERPUD1	0.661446	4.63886	3.95799	0.0540532	0.512245	9709	1.26718
1703	ODC1	4.59718	-1.00437	3.99826	0.0540623	0.512245	4953	1.26711
1704	NAPG	-2.08005	0.555396	3.95759	0.0540648	0.512245	8774	1.26709
1705	TOMM20L	4.30201	-1.31447	3.99772	0.0540777	0.512245	387990	1.26698
1706	TIMM10	0.685757	4.24969	3.95658	0.0540941	0.512245	26519	1.26685
1707	NEURL1B	0.599877	4.27389	3.9537	0.0541773	0.512416	54492	1.26618
1708	LARP1	4.58505	-1.89017	3.99341	0.0542002	0.512416	23367	1.266
1709	SLC12A8	-3.11841	-2.28778	3.95244	0.054214	0.512416	84561	1.26589
1710	ABHD16B	4.60191	-2.07863	3.99147	0.0542553	0.512416	140701	1.26556
1711	FAM228A	4.65081	-1.50965	3.9907	0.0542773	0.512416	653140	1.26538
1712	DDX27	-0.402859	5.36342	3.94939	0.0543025	0.512416	55661	1.26518
1713	TRAF3	0.963749	2.72274	3.94544	0.0544171	0.513198	7187	1.26426
1716	MRGPRE	4.92244	-2.2466	4.70384	0.0546211	0.513922	116534	1.26264
1717	TTC9B	5.34248	-1.88404	4.9642	0.0546211	0.513922	148014	1.26264
1718	PDK2	0.547532	4.8745	3.93561	0.0547039	0.514401	5164	1.26198
1719	FANCB	1.80575	1.61003	3.9302	0.0548626	0.514975	2187	1.26072
1720	EIF4E1B	-1.3103	1.37408	3.93019	0.0548629	0.514975	253314	1.26072
1721	MRPL10	0.441315	4.84494	3.92914	0.0548937	0.514975	124995	1.26048
1722	NUDT17	4.15354	-2.02259	3.96833	0.0549189	0.514975	200035	1.26028
1723	NCAM1	4.74036	-1.66939	3.9673	0.0549488	0.514975	4684	1.26004
1724	TIGD3	3.57825	-0.975796	3.92525	0.0550082	0.514975	220359	1.25957
1725	MFSD2A	-1.02091	3.54819	3.9237	0.0550536	0.514975	84879	1.25921
1726	DCAF1	-0.739554	3.36415	3.92332	0.0550648	0.514975	9730	1.25913
1727	ATG9A	1.02775	4.55453	3.92088	0.0551368	0.514975	79065	1.25856
1728	COQ3	1.31727	2.38913	3.92061	0.0551448	0.514975	51805	1.2585
1729	U8	4.10474	-2.26649	3.95945	0.055176	0.514975	NA	1.25825
1730	PPP1R2	0.482849	6.5186	3.91948	0.0551782	0.514975	5504	1.25823
1731	DHX16	0.484797	5.21536	3.91851	0.0552069	0.514975	8449	1.25801
1732	AUTS2	-0.609357	3.7227	3.91678	0.0552581	0.514975	26053	1.2576
1733	ANXA13	-2.85615	-2.13243	3.91649	0.0552667	0.514975	312	1.25754
1734	5S_RRNA	4.93067	-2.18906	3.95518	0.0552999	0.514975	NA	1.25728
1735	IL15	4.65958	-1.58785	3.95495	0.0553068	0.514975	3600	1.25722
1736	RNF4	1.50297	1.80425	3.91369	0.0553496	0.515076	6047	1.25689
1737	DESI1	-0.685911	3.33858	3.91098	0.0554301	0.515529	27351	1.25625
1738	EIF4A2	-0.650685	6.55629	3.9089	0.0554917	0.515738	1974	1.25577
1739	ASXL3	4.04603	-1.93912	3.94692	0.0555411	0.515738	80816	1.25539
1740	CAMKK2	1.16551	2.37025	3.90687	0.0555522	0.515738	10645	1.2553
1741	PEX26	0.683439	3.84362	3.90593	0.0555803	0.515738	55670	1.25508
1742	METAZOA_SRP	-3.56927	-2.62677	4.00763	0.0557769	0.516711	NA	1.25355
1743	TET1	-1.31761	1.2707	3.89815	0.0558125	0.516711	80312	1.25327
1744	INHA	5.17323	-1.09222	3.93615	0.0558566	0.516711	3623	1.25293
1745	E330021D16RIK	2.00156	0.857925	3.89637	0.0558656	0.516711	NA	1.25286
1746	AL096814.1	4.41554	-1.90688	3.93431	0.055911	0.516711	NA	1.2525
1747	RGS12	0.663976	6.35523	3.89098	0.0560274	0.516711	6002	1.2516
1748	TMCO3	0.980989	3.52334	3.88699	0.0561474	0.516711	55002	1.25067
1749	CENPT	1.04873	3.21468	3.88696	0.0561483	0.516711	80152	1.25066
1751	CRISPLD1	3.6242	-2.19536	3.9243	0.0562066	0.516711	83690	1.25021
1752	BEND4	-2.12105	0.27285	3.8829	0.0562707	0.516711	389206	1.24972
1753	HSPA1L	-0.977004	4.91257	3.88239	0.0562862	0.516711	3305	1.2496
1754	NUBPL	2.05229	0.641448	3.88181	0.0563036	0.516711	80224	1.24946
1755	KATNAL1	1.75672	0.663029	3.88157	0.0563108	0.516711	84056	1.24941
1756	GM20721	4.30327	-1.99848	3.9206	0.0563164	0.516711	NA	1.24937
1757	BBOX1	2.09481	0.665008	3.88059	0.0563407	0.516711	8424	1.24918
1758	FBXO41	-3.08535	-2.25286	3.91055	0.0563523	0.516711	150726	1.24909
1759	5S_RRNA	2.47069	-1.16912	3.87736	0.0564384	0.516711	NA	1.24843
1760	SNORA66	4.97171	-1.10379	3.91256	0.0565556	0.516711	26782	1.24752
1761	TCF20	0.781886	4.17535	3.87135	0.0566207	0.516711	6942	1.24702
1762	5_8S_RRNA	-3.09271	-2.52072	3.97754	0.0566418	0.516711	NA	1.24686
1764	ROBO2	-1.52868	1.55252	3.87036	0.0566507	0.516711	6092	1.24679
1766	PLEKHH2	1.05079	2.77812	3.86964	0.0566725	0.516711	130271	1.24663
1767	MPZL2	2.11601	0.633225	3.86836	0.0567115	0.516711	10205	1.24633
1768	EMCN	-0.96152	3.83471	3.86761	0.0567346	0.516711	51705	1.24615
1769	ZCCHC9	0.760733	3.23664	3.86682	0.0567586	0.516711	84240	1.24597
1770	PRRT4	1.40186	2.83928	3.86655	0.0567667	0.516711	401399	1.24591
1771	ARSG	-1.92667	1.0688	3.86648	0.0567691	0.516711	22901	1.24589
1773	MSLNL	4.88162	-1.55481	3.90292	0.056844	0.516711	401827	1.24532
1775	IL31RA	4.78254	-1.54129	3.89816	0.056987	0.516711	133396	1.24422
1776	RBM48	-1.56398	1.81429	3.85914	0.0569932	0.516711	84060	1.24418
1777	PHB	2.25215	-0.29363	3.85841	0.0570156	0.516711	5245	1.24401
1778	COL22A1	4.88447	-1.05021	3.8929	0.0571453	0.516711	169044	1.24302
1779	RAB29	1.48066	2.44258	3.853	0.0571815	0.516711	8934	1.24274
1780	KRT83	-3.08716	-2.31993	3.88116	0.0572365	0.516711	3889	1.24233
1781	TMEM40	1.56706	1.89035	3.84833	0.0573252	0.516711	55287	1.24165
1782	SLC10A1	2.7659	0.350132	3.8478	0.0573418	0.516711	6554	1.24153
1783	DMRTA2	4.30207	-2.21129	3.88501	0.057384	0.516711	63950	1.24121
1784	DCN	-0.453914	7.6044	3.84565	0.0574079	0.516711	1634	1.24103
1785	ACAP3	0.51531	5.99064	3.84541	0.0574154	0.516711	116983	1.24097
1786	FGG	-0.766181	4.0802	3.84528	0.0574193	0.516711	2266	1.24094
1787	TMEM132D	4.47875	-0.286936	3.88373	0.0574227	0.516711	121256	1.24092
1788	TTLL10	1.24611	2.48399	3.84431	0.0574492	0.516711	254173	1.24072
1789	UCHL3	4.10183	-2.40019	3.88252	0.0574595	0.516711	7347	1.24064
1790	ELAC1	4.88816	-0.720142	3.88043	0.057523	0.516711	55520	1.24016
1791	SPATC1L	4.60315	-1.74699	3.87902	0.0575658	0.516711	84221	1.23984
1792	DNAH6	1.3538	3.12843	3.84012	0.057579	0.516711	1768	1.23974
1793	2310009B15RIK	0.895499	4.59317	3.83747	0.057661	0.516711	NA	1.23912
1794	DXO	0.829279	5.42175	3.83599	0.0577071	0.516711	1797	1.23877
1795	PNMA1	-1.82607	0.90351	3.83557	0.0577199	0.516711	9240	1.23867
1796	RPL12	0.386532	8.74412	3.83483	0.0577431	0.516711	6136	1.2385
1797	CACYBP	-0.855622	3.75546	3.83445	0.0577549	0.516711	27101	1.23841
1798	AP3D1	0.341253	6.84701	3.83427	0.0577604	0.516711	8943	1.23837
1799	EDRF1	0.746652	3.91062	3.83151	0.0578462	0.516711	26098	1.23773
1800	CLVS1	4.20579	-1.85694	3.86979	0.0578476	0.516711	157807	1.23771
1801	RFC5	-0.995064	2.71215	3.83081	0.057868	0.516711	5985	1.23756
1802	7SK	-2.61483	-2.28651	3.82993	0.0578953	0.516711	NA	1.23736
1803	DLGAP4	0.434798	7.1793	3.82992	0.0578958	0.516711	22839	1.23735
1804	TTC39B	1.89981	0.785453	3.82968	0.0579032	0.516711	158219	1.2373
1805	CEP295NL	4.28282	-1.06896	3.86647	0.0579491	0.516711	100653515	1.23695
1806	RSPH3	-0.614471	3.50956	3.82727	0.0579784	0.516711	83861	1.23673
1807	PLCH2	1.93494	1.2339	3.82495	0.0580507	0.516711	9651	1.23619
1808	IGHM	-0.750969	7.0882	3.82492	0.0580517	0.516711	3507	1.23618
1809	ERCC1	0.9521	6.36728	3.82471	0.0580583	0.516711	2067	1.23614
1810	CYTH2	-0.426329	5.85137	3.82413	0.0580765	0.516711	9266	1.236
1811	CLK2	0.445458	5.72685	3.82355	0.0580946	0.516711	1196	1.23586
1812	OST4	0.507322	7.10514	3.82324	0.0581044	0.516711	100128731	1.23579
1813	RAB39B	4.03759	-1.2269	3.86096	0.0581183	0.516711	116442	1.23569
1814	GBP5	0.815301	6.37976	3.82242	0.05813	0.516711	115362	1.2356
1815	PLEKHH3	0.586952	5.16504	3.82106	0.0581725	0.516711	79990	1.23528
1816	URAH	-1.54293	1.57977	3.82086	0.0581788	0.516711	NA	1.23524
1817	EXT1	-0.698106	4.69784	3.81945	0.0582229	0.516711	2131	1.23491
1818	LTBP4	0.975313	8.06831	3.81895	0.0582388	0.516711	8425	1.23479
1819	TBX1	1.37145	2.13389	3.81818	0.0582629	0.516711	6899	1.23461
1821	CAMK2A	5.18125	-0.480663	3.85539	0.0582898	0.516711	815	1.23441
1822	NEU1	0.76958	4.28736	3.8166	0.0583125	0.516711	4758	1.23424
1823	TESPA1	-2.70292	-1.08768	3.81646	0.0583167	0.516711	9840	1.23421
1824	RNF25	-1.4901	2.72394	3.81561	0.0583434	0.516711	64320	1.23401
1825	HYKK	-2.7923	-0.966136	3.81434	0.0583836	0.516711	123688	1.23371
1826	TAF4B	3.43009	-0.401116	3.81309	0.0584229	0.516711	6875	1.23342
1827	SFTPA1	-0.45636	12.326	3.81267	0.0584359	0.516711	653509	1.23332
1828	CCNK	0.596876	5.15062	3.80828	0.0585744	0.517653	8812	1.23229
1829	ITGA2B	0.78185	6.9625	3.80156	0.058787	0.518942	3674	1.23072
1830	ZC3HAV1	0.59671	4.25756	3.80097	0.0588056	0.518942	56829	1.23058
1831	GALR1	-3.47076	-2.48776	5.52725	0.0588542	0.518942	2587	1.23022
1832	RNASEP_NUC	4.66438	-1.58574	3.83694	0.0588621	0.518942	NA	1.23016
1833	TMEM211	-1.71018	0.827668	3.7986	0.0588809	0.518942	255349	1.23003
1834	NEBL	1.43858	1.90453	3.79748	0.0589163	0.518971	10529	1.22976
1835	IGSF21	4.69795	-2.08828	3.83381	0.0589599	0.519044	84966	1.22944
1836	EPHA10	4.79527	-1.51937	3.83193	0.0590187	0.519044	284656	1.22901
1837	RDH16	4.53113	-1.09395	3.83185	0.059021	0.519044	8608	1.22899
1838	TTLL11	0.752447	3.0668	3.7905	0.0591385	0.5192	158135	1.22813
1839	ATP9A	0.527127	7.81018	3.78946	0.0591718	0.5192	10079	1.22789
1840	PHF3	4.08622	-1.28107	3.82475	0.0592436	0.5192	23469	1.22736
1841	TFB2M	0.887172	3.19782	3.78425	0.0593382	0.5192	64216	1.22667
1842	HOPX	0.52381	9.40595	3.78338	0.0593663	0.5192	84525	1.22646
1843	USP10	-0.52241	5.60922	3.78327	0.0593696	0.5192	9100	1.22644
1845	NRG4	4.49623	-0.619446	3.81747	0.0594728	0.5192	145957	1.22568
1846	ANAPC4	-0.455814	5.4895	3.77958	0.0594881	0.5192	29945	1.22557
1847	POLDIP2	0.350811	6.12197	3.77952	0.0594899	0.5192	26073	1.22556
1848	CEND1	1.7096	0.496344	3.778	0.0595388	0.5192	51286	1.2252
1849	ATP13A1	0.672867	7.45055	3.77786	0.0595433	0.5192	57130	1.22517
1850	OTOS	4.69317	-0.808008	3.81516	0.0595456	0.5192	150677	1.22515
1851	RGS18	5.09251	-1.68328	3.81485	0.0595556	0.5192	64407	1.22508
1852	PCIF1	0.484911	6.06015	3.7767	0.0595806	0.5192	63935	1.2249
1853	AKR1B3	0.588612	7.81562	3.77541	0.059622	0.5192	NA	1.22459
1854	MX2	0.773135	9.25939	3.77472	0.0596442	0.5192	4600	1.22443
1855	DNAJC25	-0.846871	2.56122	3.7747	0.0596448	0.5192	548645	1.22443
1856	PRR14L	2.3409	0.943392	3.77391	0.0596704	0.5192	253143	1.22424
1857	METAZOA_SRP	-3.08013	-2.19324	3.96019	0.0596835	0.5192	NA	1.22415
1859	TMEM14C	-0.914426	3.68867	3.77157	0.0597457	0.5192	51522	1.22369
1860	SNX21	1.16913	2.85833	3.76899	0.0598292	0.519401	90203	1.22309
1861	PHEX	-2.2369	0.0881471	3.76851	0.0598448	0.519401	5251	1.22297
1862	SBK1	0.705719	3.10553	3.76787	0.0598653	0.519401	388228	1.22282
1863	SNORD39	-2.72234	-2.25759	3.77997	0.0599118	0.519525	NA	1.22249
1864	EBNA1BP2	-0.550713	5.59813	3.76159	0.0600687	0.520274	10969	1.22135
1865	SUSD5	4.60347	-1.61231	3.79836	0.0600791	0.520274	26032	1.22128
1867	SLC7A15	4.20332	-2.33988	3.84811	0.0601379	0.520274	NA	1.22085
1868	NSUN7	4.36089	-1.92673	3.79574	0.0601628	0.520274	79730	1.22067
1869	DUOXA2	5.01735	-1.47247	3.81329	0.0601914	0.520274	405753	1.22047
1870	TXN1	0.490555	8.67538	3.75489	0.0602868	0.520327	NA	1.21978
1871	RSPH6A	0.912619	5.37574	3.75429	0.0603063	0.520327	81492	1.21964
1872	GM94	4.17646	-2.34514	3.80957	0.0603097	0.520327	NA	1.21961
1873	ZFP523	0.584264	5.75476	3.75367	0.0603264	0.520327	NA	1.21949
1874	URB1	0.619534	3.78527	3.74693	0.0605466	0.520938	9875	1.21791
1875	RAN	0.609943	5.48919	3.74677	0.0605519	0.520938	5901	1.21787
1876	EIF2AK1	-0.423999	6.59886	3.74348	0.0606598	0.520938	27102	1.2171
1877	CPT1C	1.4561	1.63022	3.74324	0.0606676	0.520938	126129	1.21704
1878	SNAP25	4.52888	-1.8103	3.77957	0.0606821	0.520938	6616	1.21694
1879	DIPK1C	2.28415	-0.159667	3.74219	0.060702	0.520938	125704	1.2168
1880	HTATSF1	-0.78252	4.2805	3.74201	0.0607081	0.520938	27336	1.21675
1881	NME3	0.546774	5.41887	3.73941	0.0607937	0.520938	4832	1.21614
1882	CPNE6	4.5941	-2.24818	3.79182	0.0608766	0.520938	9362	1.21555
1883	SLC25A39	0.829187	4.34506	3.73596	0.0609071	0.520938	51629	1.21533
1886	STX17	1.1434	1.5005	3.7335	0.0609883	0.520938	55014	1.21475
1887	SPATA33	4.30003	-2.04913	3.76999	0.0609921	0.520938	124045	1.21473
1888	GADD45A	0.685378	4.36899	3.73323	0.0609972	0.520938	1647	1.21469
1889	BICDL2	0.603941	3.91195	3.73167	0.0610486	0.520938	146439	1.21432
1890	VKORC1	1.26141	2.16803	3.73154	0.061053	0.520938	79001	1.21429
1891	ADGRG3	4.97167	0.440731	3.76804	0.0610553	0.520938	222487	1.21428
1892	DMGDH	1.91831	0.456416	3.73142	0.061057	0.520938	29958	1.21426
1893	SEMA6B	0.928834	4.34167	3.73135	0.0610591	0.520938	10501	1.21425
1894	ADCY10	4.68718	-0.991075	3.76538	0.0611419	0.520938	55811	1.21366
1895	MPL	4.41387	-1.44471	3.76461	0.061167	0.520938	4352	1.21348
1896	GALNT1	-2.66027	-0.77728	3.72805	0.0611686	0.520938	2589	1.21347
1897	HDAC1	-1.03847	2.83817	3.72797	0.0611711	0.520938	3065	1.21345
1898	MSX3	-2.58014	-1.49744	3.72607	0.0612341	0.5212	NA	1.21301
1899	RAB26	1.86101	0.998767	3.7222	0.0613626	0.52186	25837	1.2121
1900	POU2F2	1.3709	2.05024	3.72179	0.0613763	0.52186	5452	1.212
1901	SPNS1	0.540245	6.69155	3.71984	0.0614408	0.522134	83985	1.21154
1902	ZFAND5	0.458595	5.55036	3.71834	0.0614908	0.522212	7763	1.21119
1903	GCKR	4.55981	-1.43224	3.75319	0.0615398	0.522212	2646	1.21084
1904	SYT11	4.36936	-0.819561	3.75297	0.061547	0.522212	23208	1.21079
1905	BMPR2	-1.35772	2.43828	3.71539	0.0615893	0.522296	659	1.21049
1906	CSNK1G3	0.555522	4.15197	3.71435	0.0616241	0.522317	1456	1.21025
1907	PKD1	0.359043	7.14805	3.71036	0.0617575	0.523174	5310	1.20931
1908	SNX22	2.14187	1.70482	3.70762	0.0618492	0.523491	79856	1.20867
1909	BCHE	-3.16437	-1.24955	3.70731	0.0618597	0.523491	590	1.20859
1910	ERCC3	0.449786	5.45807	4.14276	0.0618944	0.52351	2071	1.20835
1911	MATN3	3.173	-2.38312	3.73733	0.0620622	0.523865	4148	1.20717
1912	TMEM100	-0.797653	7.65524	3.7007	0.0620816	0.523865	55273	1.20704
1913	LRFN2	4.99998	-2.17878	3.73402	0.0621718	0.523865	57497	1.20641
1914	PWWP2B	0.899735	3.95512	3.69796	0.062174	0.523865	170394	1.20639
1915	SUCNR1	4.89806	-0.881621	3.7339	0.0621757	0.523865	56670	1.20638
1916	RPS3A	0.516132	6.8503	3.69786	0.0621773	0.523865	6189	1.20637
1917	KY	4.47824	-1.50034	3.7333	0.0621956	0.523865	339855	1.20624
1918	HIF1AN	-1.71089	0.905074	3.69723	0.0621984	0.523865	55662	1.20622
1919	OVCA2	0.553713	4.48432	3.69635	0.0622282	0.523865	124641	1.20601
1920	ACYP1	-0.883836	3.18221	3.69534	0.0622623	0.523878	97	1.20578
1921	ZBTB45	0.817386	4.9652	3.69153	0.0623914	0.524624	84878	1.20488
1922	TOPAZ1	3.7763	-2.35838	3.7263	0.0624283	0.524624	375337	1.20462
1923	LUM	-0.719723	5.27164	3.68984	0.0624483	0.524624	4060	1.20448
1924	APOM	1.25524	2.28906	3.68844	0.0624958	0.52475	55937	1.20415
1925	TRIM22	0.557094	5.31178	3.68692	0.0625476	0.524912	10346	1.20379
1926	BTBD19	1.21523	3.06993	3.68526	0.0626038	0.524994	149478	1.2034
1927	CAMK2G	0.549856	5.51357	3.68472	0.0626223	0.524994	818	1.20327
1928	MTX3	4.83756	-1.38169	3.71666	0.0627503	0.525031	345778	1.20238
1929	U6	4.54416	-1.51979	3.71631	0.0627621	0.525031	NA	1.2023
1930	RPS2	1.67148	0.269382	3.68018	0.0627767	0.525031	6187	1.2022
1931	RAB11FIP2	-1.09256	2.69061	3.67989	0.0627867	0.525031	22841	1.20213
1932	CISD3	0.842241	3.72584	3.67981	0.0627892	0.525031	284106	1.20211
1933	ASIC3	4.68449	-1.45438	3.71302	0.0628724	0.525056	9311	1.20154
1934	PLXDC1	4.68699	-1.37791	3.71269	0.0628835	0.525056	57125	1.20146
1935	PCNT	0.459722	5.15812	3.67687	0.0628898	0.525056	5116	1.20142
1936	RALA	-0.673052	3.99956	3.67189	0.0630601	0.526199	5898	1.20025
1937	RMND1	-0.481597	4.08291	3.6694	0.0631453	0.526199	55005	1.19966
1938	SMPD2	0.578682	4.42925	3.66846	0.0631776	0.526199	6610	1.19944
1939	SPTBN5	4.81693	-0.735218	3.70132	0.0632663	0.526199	51332	1.19883
1940	ABHD14B	0.810591	4.01792	3.66496	0.0632978	0.526199	84836	1.19861
1941	FBXO42	1.8663	0.933809	3.66467	0.0633077	0.526199	54455	1.19854
1942	CREB5	1.72991	0.632104	3.66375	0.0633395	0.526199	9586	1.19833
1943	CCDC152	4.55881	-2.14388	4.44932	0.0633523	0.526199	100129792	1.19824
1944	SNORD42	4.59138	-1.97877	3.75016	0.0633523	0.526199	NA	1.19824
1945	CLDN34	4.56976	-0.979641	5.14213	0.0633523	0.526199	100288814	1.19824
1946	BTBD2	0.690701	5.82711	3.66235	0.0633879	0.526223	55643	1.19799
1947	FLRT1	2.79426	-0.517307	3.66076	0.0634425	0.526407	23769	1.19762
1948	ELOVL6	3.85868	-2.41187	3.69389	0.0635181	0.526763	79071	1.1971
1949	ANGEL2	0.805255	2.74021	3.65262	0.0637238	0.527985	90806	1.1957
1950	ITIH5	-1.69374	1.03479	3.65242	0.0637308	0.527985	80760	1.19565
1951	CABYR	-0.992564	2.21637	3.65035	0.0638026	0.528309	26256	1.19516
1952	C16ORF74	4.58254	-2.15714	3.68419	0.0638484	0.528418	NA	1.19485
1953	SETMAR	-1.07284	2.17509	3.64486	0.0639934	0.529346	6419	1.19386
1954	SULT1C2	1.93644	0.708527	3.64023	0.0641551	0.530412	6819	1.19277
1955	MASP2	-1.03286	2.29591	3.63894	0.0642001	0.530513	10747	1.19246
1956	FAM47E-STBD1	2.74762	-0.118574	3.6368	0.0642747	0.53072	100631383	1.19196
1957	RORB	4.21987	-2.21477	3.67129	0.0642908	0.53072	6096	1.19185
1958	TPSG1	3.91571	-2.25141	3.66823	0.0643963	0.531319	25823	1.19114
1959	ICAM1	0.594544	6.75198	3.63087	0.0644826	0.531597	3383	1.19056
1960	PLCD3	0.898117	3.27588	3.6305	0.0644959	0.531597	113026	1.19047
1961	IQUB	4.8254	-0.363304	3.66397	0.0645433	0.531717	154865	1.19015
1962	RPS6KC1	0.597244	5.11457	3.62617	0.0646481	0.532309	26750	1.18944
1963	LSM14B	0.407901	5.48683	3.62214	0.0647903	0.532697	149986	1.18849
1964	UMODL1	4.32355	-2.25708	3.67345	0.0648136	0.532697	89766	1.18833
1965	HELB	1.45831	1.74856	3.6197	0.0648765	0.532697	92797	1.18791
1966	SLC16A8	4.97896	-1.81847	3.70117	0.0649247	0.532697	23539	1.18759
1967	LDHD	0.671597	3.68301	3.61791	0.0649397	0.532697	197257	1.18749
1968	KHSRP	0.612282	5.75766	3.61772	0.0649465	0.532697	8570	1.18744
1969	ASS1	0.890493	3.80584	3.61714	0.0649667	0.532697	445	1.18731
1970	FAM133B	2.48802	0.511213	3.61486	0.0650475	0.532697	257415	1.18677
1971	AI413582	0.809103	4.98625	3.61455	0.0650588	0.532697	NA	1.18669
1972	NUDT16L1	0.482692	4.79336	3.614	0.0650783	0.532697	84309	1.18656
1973	LYNX1	1.20748	3.13813	3.61298	0.0651144	0.532697	66004	1.18632
1974	AGTR1	0.93496	3.65821	3.61277	0.0651219	0.532697	185	1.18627
1975	TMEM204	0.3909	6.75407	3.61271	0.0651239	0.532697	79652	1.18626
1977	SLC39A4	0.678882	5.30871	3.60645	0.0653466	0.533545	55630	1.18478
1978	CBY3	5.00179	-2.19822	3.82143	0.0653724	0.533545	646019	1.18461
1979	TRIP6	0.781313	7.25261	3.60532	0.065387	0.533545	7205	1.18451
1980	SH2D1B	0.503227	4.78787	3.60391	0.0654371	0.533545	117157	1.18418
1981	ST8SIA1	3.2405	-1.39808	3.60288	0.0654739	0.533545	6489	1.18393
1982	SLC25A34	4.70881	-1.91414	3.63674	0.0654921	0.533545	284723	1.18381
1983	NDUFAF3	0.558879	5.48039	3.60159	0.06552	0.533545	25915	1.18363
1984	DST	4.53772	-1.22898	3.63581	0.0655248	0.533545	667	1.18359
1985	PLOD1	0.352303	6.71086	3.60045	0.0655609	0.53357	5351	1.18336
1986	TRAPPC12	0.536985	6.08184	3.59937	0.0655994	0.533614	51112	1.1831
1987	CCL28	1.78922	0.259567	3.59604	0.0657187	0.533716	56477	1.18231
1989	HEATR4	3.94723	-1.64634	3.62843	0.065785	0.533716	399671	1.18187
1990	BPGM	-0.645736	5.55622	3.59294	0.0658299	0.533716	669	1.18158
1991	ZEB1	-0.478237	5.77743	3.59294	0.0658301	0.533716	6935	1.18158
1992	FADS2B	4.89399	-0.249462	3.62573	0.0658804	0.533716	643181	1.18124
1993	CCDC43	-2.00112	0.084984	3.59111	0.065896	0.533716	124808	1.18114
1995	GPBP1	-0.553588	4.54309	3.58975	0.0659449	0.533716	65056	1.18082
1996	PRRC2A	0.669106	8.93183	3.5893	0.0659611	0.533716	7916	1.18071
1997	S100A3	3.72876	-1.95558	3.6227	0.0659875	0.533716	6274	1.18054
1998	SRPK3	4.60959	-1.80162	3.62134	0.0660358	0.533716	26576	1.18022
1999	CDC123	-0.48672	4.85383	3.58707	0.0660414	0.533716	8872	1.18018
2000	TGFB1	0.525662	6.86223	3.58412	0.066148	0.53431	7040	1.17948
2001	LGI1	4.05121	-1.51115	3.61488	0.0662654	0.534868	9211	1.17871
2002	SUGCT	-2.19771	-0.378481	3.57932	0.0663217	0.534868	79783	1.17834
2004	ZFP251	-1.15197	2.4597	3.57664	0.0664189	0.534868	NA	1.17771
2005	TRPV5	4.48995	-2.27802	3.62705	0.0664339	0.534868	56302	1.17761
2006	INO80E	0.775543	4.8781	3.57601	0.0664417	0.534868	283899	1.17756
2007	EHHADH	-1.61745	1.08471	3.57575	0.0664511	0.534868	1962	1.1775
2008	TJP3	0.825389	5.81185	3.57414	0.0665093	0.534868	27134	1.17712
2009	SNORD16	4.31377	-1.99846	3.60788	0.066515	0.534868	595097	1.17708
2010	SV2B	4.90162	-0.727716	3.60633	0.0665707	0.5349	9899	1.17672
2011	SPESP1	4.06224	-1.75789	3.60592	0.0665852	0.5349	246777	1.17662
2012	FAM189B	0.716757	4.33226	3.56994	0.0666623	0.535124	10712	1.17612
2013	CELF5	4.59701	-0.458207	3.60329	0.0666794	0.535124	60680	1.17601
2014	EDIL3	4.36632	-1.18553	3.60077	0.0667699	0.535208	10085	1.17542
2015	ZBTB22	0.731364	5.62022	3.56691	0.0667729	0.535208	9278	1.1754
2016	TMEM121	2.81913	-1.42446	3.56646	0.0667892	0.535208	80757	1.17529
2017	GAS2L1	0.675042	5.81196	3.56547	0.0668254	0.535232	10634	1.17506
2018	DOK5	-3.14729	-1.94217	3.56345	0.0668992	0.535558	55816	1.17458
2019	SYTL1	0.687135	4.38963	3.55716	0.0671297	0.536832	84958	1.17309
2020	FRMPD4	4.29433	-1.95815	3.59006	0.0671556	0.536832	9758	1.17292
2021	FOLH1	4.41978	-1.18436	3.58978	0.0671658	0.536832	2346	1.17285
2022	MUC20	0.99473	4.05232	3.55549	0.0671912	0.536832	200958	1.17269
2023	FGA	-1.12594	3.20136	3.55031	0.0673818	0.537503	2243	1.17146
2024	ANKRD17	-0.643001	4.87132	3.54989	0.0673972	0.537503	26057	1.17136
2025	PCBP4	0.466563	6.10661	3.54847	0.0674499	0.537503	57060	1.17102
2026	IRF2BPL	0.728556	4.92405	3.54833	0.0674548	0.537503	64207	1.17099
2027	RNF32	0.864119	2.83021	3.54575	0.0675502	0.537503	140545	1.17037
2028	RTTN	1.23007	2.35209	3.54561	0.0675555	0.537503	25914	1.17034
2029	SLC25A37	0.481704	5.39085	3.5456	0.0675559	0.537503	51312	1.17034
2030	SH3GL2	4.27818	-1.07236	3.57694	0.0676316	0.537503	6456	1.16985
2031	ZFP384	-1.29476	2.3135	3.54345	0.0676355	0.537503	NA	1.16983
2032	CBY2	4.08079	-1.03034	3.57623	0.0676575	0.537503	220082	1.16968
2033	RPS25	0.944677	3.33838	3.54241	0.0676739	0.537503	6230	1.16958
2034	HEPACAM2	3.74533	-2.22755	3.57577	0.0676745	0.537503	253012	1.16958
2035	ZFAT	0.802034	4.11004	3.5409	0.0677299	0.537679	57623	1.16922
2036	CIAO2B	0.530017	5.84978	3.53735	0.0678619	0.538125	51647	1.16837
2037	EPN2	0.979583	3.87589	3.5371	0.0678708	0.538125	22905	1.16832
2038	ROS1	-1.53234	2.26366	3.53669	0.0678861	0.538125	6098	1.16822
2039	GPR142	3.99094	-1.50675	3.56872	0.0679318	0.538224	350383	1.16793
2040	CCDC42	1.88302	1.20516	3.53434	0.0679735	0.53829	146849	1.16766
2041	CMPK2	0.749616	3.63311	3.53192	0.0680638	0.538669	129607	1.16708
2042	MAFG	0.452087	6.48237	3.53096	0.0680998	0.538669	4097	1.16685
2043	APOC2	4.37622	-1.66404	3.56249	0.0681604	0.538669	344	1.16647
2044	BAHCC1	1.6699	2.65695	3.52901	0.0681724	0.538669	57597	1.16639
2045	CCDC30	4.61552	-1.61866	3.56149	0.0681972	0.538669	728621	1.16623
2046	ZFPL1	0.636177	5.98249	3.52704	0.068246	0.538669	7542	1.16592
2047	AP2A1	0.462277	7.14901	3.52681	0.0682548	0.538669	160	1.16587
2048	MORN1	1.45309	1.48127	3.52542	0.0683069	0.538818	79906	1.16554
2049	THAP2	-2.07164	0.284476	3.52368	0.0683719	0.538997	83591	1.16512
2050	AKT1	0.362954	7.76309	3.52303	0.0683964	0.538997	207	1.16497
2051	TMUB1	0.941004	6.57113	3.52012	0.0685056	0.539594	83590	1.16427
2052	RPS3A	1.92141	-0.360682	3.51647	0.0686427	0.54041	6189	1.16341
2053	CRYM	1.07011	2.59329	3.51173	0.0688213	0.541553	1428	1.16228
2054	STAB2	4.37025	-1.83555	3.54292	0.0688836	0.54178	55576	1.16188
2056	MGST2	0.730101	3.76776	3.5077	0.0689739	0.541841	4258	1.16132
2057	HIGD1A	-0.451544	5.29192	3.50667	0.0690129	0.541841	25994	1.16107
2058	HIKESHI	0.642541	4.1473	3.50632	0.0690262	0.541841	51501	1.16099
2059	MAP1S	0.940392	6.8694	3.50473	0.0690865	0.541841	55201	1.16061
2060	PPIF	0.473199	4.4615	3.50456	0.0690927	0.541841	10105	1.16057
2061	ZFP810	1.58923	1.88497	3.50273	0.0691623	0.541937	NA	1.16013
2062	WNT9A	4.24569	-1.44893	3.53248	0.0692729	0.541937	7483	1.15944
2063	TGIF2LX	4.6394	-1.39505	3.53204	0.0692896	0.541937	90316	1.15933
2064	AL672142.1	4.67062	-1.49678	3.53122	0.0693201	0.541937	NA	1.15914
2065	ANKFN1	4.25842	-1.85809	3.52961	0.0693805	0.541937	162282	1.15876
2066	IQCH	-2.72205	-1.93885	3.49697	0.0693812	0.541937	64799	1.15876
2067	RHBDF1	0.496136	6.71848	3.49679	0.069388	0.541937	64285	1.15872
2068	KIFC3	-2.39261	-1.13624	3.49668	0.0693923	0.541937	3801	1.15869
2069	TGOLN2	-0.407223	5.31164	3.4961	0.0694145	0.541937	10618	1.15855
2070	AURKC	2.76321	-0.648987	3.49542	0.0694404	0.541937	6795	1.15839
2071	LETM1	-0.391052	5.49273	3.4909	0.069613	0.543022	3954	1.15731
2072	IDH3A	-2.23992	-0.287837	3.4882	0.0697164	0.543541	3419	1.15667
2073	TLE1	2.43039	0.302926	3.48673	0.0697727	0.543541	7088	1.15631
2074	COL7A1	1.15495	2.8855	3.4859	0.0698043	0.543541	1294	1.15612
2075	ACOT4	4.3458	-2.22691	3.51649	0.0698743	0.543541	122970	1.15568
2076	UBA7	0.631753	7.65194	3.48392	0.0698806	0.543541	7318	1.15564
2077	WDR6	0.600239	4.45983	3.48315	0.06991	0.543541	11180	1.15546
2078	LIMK2	0.407368	6.41401	3.4814	0.0699774	0.543541	3985	1.15504
2079	KANSL2	-0.39977	5.43596	3.4792	0.070062	0.543541	54934	1.15452
2080	ATP2A2	0.556185	6.03903	3.47888	0.0700742	0.543541	488	1.15444
2081	MORN4	0.634299	3.92985	3.47848	0.0700897	0.543541	118812	1.15435
2082	TAFA3	4.58953	-2.15443	3.5103	0.0701088	0.543541	284467	1.15423
2083	FCRLB	4.83489	-1.8191	3.51015	0.0701144	0.543541	127943	1.15419
2084	FA2H	0.961232	2.51886	3.47598	0.0701859	0.543541	79152	1.15375
2085	PITX1	4.08553	-2.20536	3.50621	0.0702638	0.543541	5307	1.15327
2086	PROB1	2.86176	-0.774802	3.47359	0.0702785	0.543541	389333	1.15318
2087	H2-T24	-0.507084	4.78386	3.47357	0.070279	0.543541	NA	1.15317
2088	PTPN1	0.384969	7.4634	3.47322	0.0702925	0.543541	5770	1.15309
2089	PEBP1	0.638161	5.2713	3.47158	0.0703562	0.543541	5037	1.1527
2090	EPB41L4A	1.04302	3.21372	3.47142	0.0703624	0.543541	64097	1.15266
2091	CFAP97D2	2.22285	0.342129	3.471	0.0703787	0.543541	101929355	1.15256
2092	TCF19	0.561102	6.18739	3.46944	0.070439	0.543541	6941	1.15219
2093	MGAM	4.76941	-0.307733	3.50103	0.0704612	0.543541	8972	1.15205
2094	CAV1	-0.66591	8.89828	3.46861	0.0704712	0.543541	857	1.15199
2095	TSPO	0.592274	8.94307	3.46735	0.0705201	0.543541	706	1.15169
2096	COX10	0.608611	3.24007	3.46733	0.0705206	0.543541	1352	1.15168
2097	HPS3	1.02219	2.37407	3.46441	0.0706343	0.544157	84343	1.15098
2098	SRGAP3	2.45401	-0.286939	3.46259	0.0707051	0.544374	9901	1.15055
2099	OLFML1	-0.73066	3.4261	3.46195	0.0707299	0.544374	283298	1.1504
2100	TATDN3	-0.898142	2.53866	3.45949	0.0708258	0.544385	128387	1.14981
2101	RBCK1	0.484479	5.94199	3.45923	0.0708358	0.544385	10616	1.14975
2102	CR1L	0.535218	6.17837	3.45877	0.0708539	0.544385	1379	1.14964
2103	NKX2-5	4.66567	-1.30978	3.49045	0.0708661	0.544385	1482	1.14956
2104	AL365205.1	0.576814	7.65907	3.45697	0.070924	0.544432	NA	1.14921
2106	ZC4H2	-1.02171	2.06215	3.45376	0.0710495	0.544432	55906	1.14844
2107	CERK	1.13	2.61333	3.45368	0.0710528	0.544432	64781	1.14842
2108	FLT1	-0.606624	6.26289	3.453	0.0710791	0.544432	2321	1.14826
2109	PCBP3	4.10005	-0.677045	3.48458	0.0710916	0.544432	54039	1.14818
2110	MIB2	0.679954	5.94921	3.45226	0.0711082	0.544432	142678	1.14808
2111	1810030O07RIK	-0.531055	4.68253	3.4509	0.0711615	0.544561	NA	1.14775
2112	DNMBP	0.574457	4.18424	3.44998	0.0711974	0.544561	23268	1.14754
2113	ZRANB2	0.77158	4.31196	3.44925	0.0712261	0.544561	9406	1.14736
2114	U1	-2.77969	-1.63103	3.53504	0.0712773	0.544606	NA	1.14705
2115	AP1G2	0.517592	6.53919	3.44719	0.0713071	0.544606	8906	1.14687
2116	PEAR1	0.744082	4.73796	3.44653	0.0713331	0.544606	375033	1.14671
2117	IRF9	0.475785	8.25818	3.44134	0.0715373	0.545356	10379	1.14547
2118	SNORD14	4.58002	-1.28537	3.47299	0.0715396	0.545356	NA	1.14545
2119	ACVRL1	0.516223	9.09144	3.43802	0.0716682	0.545356	94	1.14467
2120	ZSWIM3	1.06884	2.84308	3.43794	0.0716712	0.545356	140831	1.14466
2121	H2BC8	4.10171	-2.1019	3.46786	0.0717392	0.545356	8339	1.14424
2122	TAF1B	1.29625	1.44729	3.43329	0.0718554	0.545356	9014	1.14354
2123	RHCG	1.18111	2.05798	3.4323	0.0718945	0.545356	51458	1.1433
2124	SLC50A1	0.429019	5.07294	3.4322	0.0718987	0.545356	55974	1.14328
2125	DTNB	0.982073	5.42962	3.43123	0.071937	0.545356	1838	1.14305
2126	XKR9	-2.7182	-1.56328	3.43092	0.0719492	0.545356	389668	1.14297
2128	RPS9	0.511827	9.37996	3.42992	0.0719889	0.545356	6203	1.14273
2129	CATSPER4	3.99933	-1.72299	3.4602	0.0720378	0.545356	378807	1.14244
2130	CXCR4	-0.482493	6.0777	3.42801	0.0720648	0.545356	7852	1.14228
2131	ATXN3	1.46689	1.11316	3.42778	0.072074	0.545356	4287	1.14222
2132	PPP5C	0.363628	6.14114	3.42763	0.07208	0.545356	5536	1.14219
2133	LRRTM3	-1.85765	0.80959	3.4273	0.0720931	0.545356	347731	1.14211
2134	SEMA4B	0.476699	4.73345	3.42695	0.0721069	0.545356	10509	1.14202
2135	CFAP299	4.39379	-1.43829	3.45702	0.0721624	0.545356	255119	1.14169
2136	TFCP2	2.90107	-0.44599	3.42425	0.0722144	0.545356	7024	1.14138
2137	SH3D21	-1.24651	2.50219	3.42406	0.072222	0.545356	79729	1.14133
2138	TWISTNB	-0.742995	3.51264	3.42405	0.0722224	0.545356	NA	1.14133
2139	UNC45B	4.31876	-1.18487	3.45511	0.0722372	0.545356	146862	1.14124
2140	TMEM26	4.61084	-0.360325	3.455	0.0722416	0.545356	219623	1.14121
2141	TLN2	-0.724973	3.96429	3.42219	0.0722966	0.545488	83660	1.14088
2142	EFNA4	1.62768	1.74146	3.41998	0.0723849	0.545488	1945	1.14035
2144	AFG3L1	0.622328	3.80602	3.41817	0.0724569	0.545488	NA	1.13992
[truncated: 13,450 more rows]
