# Supplementary material for: Disulfiram inhibits neutrophil extracellular trap formation and protects rodents from acute lung injury and SARS-CoV-2 infection
Source: JCI Insight. 2022 Mar 8;7(5):e157342. doi: 10.1172/jci.insight.157342 (PMC8983145; doi:10.1172/jci.insight.157342)
Supplement: Supplemental table 2 [file jciinsight-7-157342-s272.xls]

## Sheet: Suppl table 2
	Term Name	Term ID	Domain	Term size	Overlap	subgraph.number	p.value	query.size	Genes	Precision
10	establishment of protein localization to endoplasmic reticulum	GO: 0072599	BP	105	4	28	1.71e-05	9	RPLP0,RPS24,RPS27A,UBA52	0.444
23	cotranslational protein targeting to membrane	GO: 0006613	BP	98	4	28	1.71e-05	9	RPLP0,RPS24,RPS27A,UBA52	0.444
24	protein targeting to ER	GO: 0045047	BP	101	4	28	1.71e-05	9	RPLP0,RPS24,RPS27A,UBA52	0.444
25	SRP-dependent cotranslational protein targeting to membrane	GO: 0006614	BP	92	4	28	1.71e-05	9	RPLP0,RPS24,RPS27A,UBA52	0.444
5	protein localization to endoplasmic reticulum	GO: 0070972	BP	125	4	28	2.3e-05	9	RPLP0,RPS24,RPS27A,UBA52	0.444
44	nuclear-transcribed mRNA catabolic process, nonsense-mediated decay	GO: 0000184	BP	122	4	64	2.3e-05	9	RPLP0,RPS24,RPS27A,UBA52	0.444
22	protein targeting to membrane	GO: 0006612	BP	168	4	28	5.64e-05	9	RPLP0,RPS24,RPS27A,UBA52	0.444
70	translational initiation	GO: 0006413	BP	198	4	4	9.67e-05	9	RPLP0,RPS24,RPS27A,UBA52	0.444
43	nuclear-transcribed mRNA catabolic process	GO: 0000956	BP	207	4	64	0.000104	9	RPLP0,RPS24,RPS27A,UBA52	0.444
11	establishment of protein localization to membrane	GO: 0090150	BP	284	4	28	0.000304	9	RPLP0,RPS24,RPS27A,UBA52	0.444
41	mRNA catabolic process	GO: 0006402	BP	308	4	64	0.000388	9	RPLP0,RPS24,RPS27A,UBA52	0.444
40	RNA catabolic process	GO: 0006401	BP	342	4	64	0.000544	9	RPLP0,RPS24,RPS27A,UBA52	0.444
21	protein targeting	GO: 0006605	BP	393	4	28	0.000824	9	RPLP0,RPS24,RPS27A,UBA52	0.444
138	intracellular transport of virus	GO: 0075733	BP	17	2	53	0.00105	9	RPS27A,UBA52	0.222
52	error-prone translesion synthesis	GO: 0042276	BP	20	2	23	0.00125	9	RPS27A,UBA52	0.222
53	error-free translesion synthesis	GO: 0070987	BP	19	2	23	0.00125	9	RPS27A,UBA52	0.222
136	transport of virus	GO: 0046794	BP	20	2	53	0.00125	9	RPS27A,UBA52	0.222
132	nucleotide-excision repair, DNA gap filling	GO: 0006297	BP	23	2	57	0.00151	9	RPS27A,UBA52	0.222
133	nucleotide-excision repair, DNA damage recognition	GO: 0000715	BP	23	2	57	0.00151	9	RPS27A,UBA52	0.222
94	TRIF-dependent toll-like receptor signaling pathway	GO: 0035666	BP	24	2	36	0.00158	9	RPS27A,UBA52	0.222
3	protein localization to membrane	GO: 0072657	BP	547	4	28	0.00162	9	RPLP0,RPS24,RPS27A,UBA52	0.444
9	establishment of protein localization to organelle	GO: 0072594	BP	526	4	28	0.00162	9	RPLP0,RPS24,RPS27A,UBA52	0.444
36	nucleobase-containing compound catabolic process	GO: 0034655	BP	542	4	64	0.00162	9	RPLP0,RPS24,RPS27A,UBA52	0.444
93	MyD88-independent toll-like receptor signaling pathway	GO: 0002756	BP	27	2	36	0.00162	9	RPS27A,UBA52	0.222
128	global genome nucleotide-excision repair	GO: 0070911	BP	26	2	57	0.00162	9	RPS27A,UBA52	0.222
131	nucleotide-excision repair, preincision complex assembly	GO: 0006294	BP	29	2	57	0.00166	9	RPS27A,UBA52	0.222
32	cellular nitrogen compound catabolic process	GO: 0044270	BP	589	4	64	0.00176	9	RPLP0,RPS24,RPS27A,UBA52	0.444
33	heterocycle catabolic process	GO: 0046700	BP	587	4	64	0.00176	9	RPLP0,RPS24,RPS27A,UBA52	0.444
134	multi-organism localization	GO: 1902579	BP	32	2	53	0.00176	9	RPS27A,UBA52	0.222
135	multi-organism transport	GO: 0044766	BP	32	2	53	0.00176	9	RPS27A,UBA52	0.222
148	regulation of transcription from RNA polymerase II promoter in response to hypoxia	GO: 0061418	BP	32	2	16	0.00176	9	RPS27A,UBA52	0.222
29	organic cyclic compound catabolic process	GO: 1901361	BP	631	4	64	0.00178	9	RPLP0,RPS24,RPS27A,UBA52	0.444
35	aromatic compound catabolic process	GO: 0019439	BP	601	4	64	0.00178	9	RPLP0,RPS24,RPS27A,UBA52	0.444
82	anaphase-promoting complex-dependent catabolic process	GO: 0031145	BP	35	2	17	0.00178	9	RPS27A,UBA52	0.222
84	nucleotide-binding domain, leucine rich repeat containing receptor signaling pathway	GO: 0035872	BP	36	2	36	0.00178	9	RPS27A,UBA52	0.222
91	nucleotide-binding oligomerization domain containing signaling pathway	GO: 0070423	BP	35	2	36	0.00178	9	RPS27A,UBA52	0.222
95	MyD88-dependent toll-like receptor signaling pathway	GO: 0002755	BP	37	2	36	0.00178	9	RPS27A,UBA52	0.222
116	DNA damage response, detection of DNA damage	GO: 0042769	BP	37	2	87	0.00178	9	RPS27A,UBA52	0.222
130	nucleotide-excision repair, DNA incision, 5'-to lesion	GO: 0006296	BP	37	2	57	0.00178	9	RPS27A,UBA52	0.222
139	virion assembly	GO: 0019068	BP	37	2	53	0.00178	9	RPS27A,UBA52	0.222
129	nucleotide-excision repair, DNA incision	GO: 0033683	BP	40	2	57	0.00204	9	RPS27A,UBA52	0.222
51	translesion synthesis	GO: 0019985	BP	41	2	23	0.00209	9	RPS27A,UBA52	0.222
69	translation	GO: 0006412	BP	680	4	4	0.00211	9	RPLP0,RPS24,RPS27A,UBA52	0.444
68	peptide biosynthetic process	GO: 0043043	BP	705	4	4	0.00238	9	RPLP0,RPS24,RPS27A,UBA52	0.444
47	interstrand cross-link repair	GO: 0036297	BP	49	2	80	0.00274	9	RPS27A,UBA52	0.222
50	DNA synthesis involved in DNA repair	GO: 0000731	BP	51	2	23	0.00292	9	RPS27A,UBA52	0.222
48	postreplication repair	GO: 0006301	BP	52	2	23	0.00296	9	RPS27A,UBA52	0.222
63	interleukin-1-mediated signaling pathway	GO: 0070498	BP	55	2	46	0.00323	9	RPS27A,UBA52	0.222
38	mRNA metabolic process	GO: 0016071	BP	788	4	64	0.00324	9	RPLP0,RPS24,RPS27A,UBA52	0.444
90	cytoplasmic pattern recognition receptor signaling pathway	GO: 0002753	BP	58	2	36	0.00347	9	RPS27A,UBA52	0.222
67	amide biosynthetic process	GO: 0043604	BP	833	4	4	0.00382	9	RPLP0,RPS24,RPS27A,UBA52	0.444
4	protein localization to organelle	GO: 0033365	BP	842	4	28	0.00388	9	RPLP0,RPS24,RPS27A,UBA52	0.444
66	peptide metabolic process	GO: 0006518	BP	843	4	4	0.00388	9	RPLP0,RPS24,RPS27A,UBA52	0.444
147	regulation of transcription from RNA polymerase II promoter in response to stress	GO: 0043618	BP	65	2	16	0.00404	9	RPS27A,UBA52	0.222
13	protein localization to peroxisome	GO: 0072662	BP	68	2	28	0.00423	9	RPS27A,UBA52	0.222
14	establishment of protein localization to peroxisome	GO: 0072663	BP	68	2	28	0.00423	9	RPS27A,UBA52	0.222
26	protein targeting to peroxisome	GO: 0006625	BP	68	2	28	0.00423	9	RPS27A,UBA52	0.222
16	peroxisomal transport	GO: 0043574	BP	69	2	28	0.00429	9	RPS27A,UBA52	0.222
57	memory T cell proliferation	GO: 0061485	BP	1	1	38	0.00436	9	DOCK8	0.111
120	cellular response to Thyroid stimulating hormone	GO: 1904401	BP	1	1	71	0.00436	9	RPLP0	0.111
146	regulation of DNA-templated transcription in response to stress	GO: 0043620	BP	71	2	16	0.00436	9	RPS27A,UBA52	0.222
127	transcription-coupled nucleotide-excision repair	GO: 0006283	BP	73	2	57	0.00455	9	RPS27A,UBA52	0.222
111	negative regulation of transforming growth factor beta receptor signaling pathway	GO: 0030512	BP	75	2	32	0.00468	9	RPS27A,UBA52	0.222
110	negative regulation of cellular response to transforming growth factor beta stimulus	GO: 1903845	BP	77	2	32	0.00486	9	RPS27A,UBA52	0.222
12	peroxisome organization	GO: 0007031	BP	80	2	28	0.00518	9	RPS27A,UBA52	0.222
20	intracellular protein transport	GO: 0006886	BP	986	4	28	0.00581	9	RPLP0,RPS24,RPS27A,UBA52	0.444
60	cellular response to cytokine stimulus	GO: 0071345	BP	1054	4	46	0.00739	9	RPLP0,DOCK8,RPS27A,UBA52	0.444
118	response to Thyroid stimulating hormone	GO: 1904400	BP	2	1	71	0.00766	9	RPLP0	0.111
119	cellular response to glycoprotein	GO: 1904588	BP	2	1	71	0.00766	9	RPLP0	0.111
156	positive regulation of establishment of T cell polarity	GO: 1903905	BP	2	1	61	0.00766	9	DOCK8	0.111
65	cellular amide metabolic process	GO: 0043603	BP	1095	4	4	0.00814	9	RPLP0,RPS24,RPS27A,UBA52	0.444
34	cellular macromolecule catabolic process	GO: 0044265	BP	1105	4	64	0.00832	9	RPLP0,RPS24,RPS27A,UBA52	0.444
126	nucleotide-excision repair	GO: 0006289	BP	109	2	57	0.00871	9	RPS27A,UBA52	0.222
108	regulation of transforming growth factor beta receptor signaling pathway	GO: 0017015	BP	110	2	32	0.00876	9	RPS27A,UBA52	0.222
58	response to cytokine	GO: 0034097	BP	1137	4	46	0.00888	9	RPLP0,DOCK8,RPS27A,UBA52	0.444
107	regulation of cellular response to transforming growth factor beta stimulus	GO: 1903844	BP	112	2	32	0.00888	9	RPS27A,UBA52	0.222
46	regulation of mRNA stability	GO: 0043488	BP	118	2	64	0.00974	9	RPS27A,UBA52	0.222
103	negative regulation of transmembrane receptor protein serine/threonine kinase signaling pathway	GO: 0090101	BP	119	2	32	0.0098	9	RPS27A,UBA52	0.222
45	regulation of RNA stability	GO: 0043487	BP	127	2	64	0.011	9	RPS27A,UBA52	0.222
61	cellular response to interleukin-1	GO: 0071347	BP	130	2	46	0.0114	9	RPS27A,UBA52	0.222
92	toll-like receptor signaling pathway	GO: 0002224	BP	132	2	36	0.0116	9	RPS27A,UBA52	0.222
42	regulation of mRNA catabolic process	GO: 0061013	BP	139	2	64	0.0128	9	RPS27A,UBA52	0.222
113	positive regulation of NF-kappaB transcription factor activity	GO: 0051092	BP	143	2	76	0.0132	9	RPS27A,UBA52	0.222
155	regulation of establishment of T cell polarity	GO: 1903903	BP	4	1	61	0.0132	9	DOCK8	0.111
80	activation of MAPK activity	GO: 0000187	BP	149	2	65	0.0142	9	RPS27A,UBA52	0.222
30	macromolecule catabolic process	GO: 0009057	BP	1330	4	64	0.0143	9	RPLP0,RPS24,RPS27A,UBA52	0.444
27	regulation of biological quality	GO: 0065008	BP	3656	6	64	0.0146	9	RPLP0,DOCK8,TMX4,RPS24,RPS27A,UBA52	0.667
59	response to interleukin-1	GO: 0070555	BP	153	2	46	0.0146	9	RPS27A,UBA52	0.222
109	negative regulation of cellular response to growth factor stimulus	GO: 0090288	BP	154	2	32	0.0146	9	RPS27A,UBA52	0.222
145	cellular response to hypoxia	GO: 0071456	BP	159	2	16	0.0152	9	RPS27A,UBA52	0.222
143	cellular response to decreased oxygen levels	GO: 0036294	BP	168	2	16	0.0168	9	RPS27A,UBA52	0.222
114	response to phorbol 13-acetate 12-myristate	GO: 1904627	BP	6	1	43	0.0179	9	RPLP0	0.111
115	cellular response to phorbol 13-acetate 12-myristate	GO: 1904628	BP	6	1	43	0.0179	9	RPLP0	0.111
89	pattern recognition receptor signaling pathway	GO: 0002221	BP	178	2	36	0.0183	9	RPS27A,UBA52	0.222
105	transforming growth factor beta receptor signaling pathway	GO: 0007179	BP	179	2	32	0.0183	9	RPS27A,UBA52	0.222
142	cellular response to oxygen levels	GO: 0071453	BP	184	2	16	0.019	9	RPS27A,UBA52	0.222
49	DNA biosynthetic process	GO: 0071897	BP	186	2	23	0.0192	9	RPS27A,UBA52	0.222
17	endosomal transport	GO: 0016197	BP	190	2	28	0.0197	9	RPS27A,UBA52	0.222
117	response to glycoprotein	GO: 1904587	BP	7	1	71	0.0197	9	RPLP0	0.111
122	response to selenium ion	GO: 0010269	BP	8	1	72	0.0222	9	RPLP0	0.111
98	JNK cascade	GO: 0007254	BP	206	2	25	0.0225	9	RPS27A,UBA52	0.222
62	cytokine-mediated signaling pathway	GO: 0019221	BP	757	3	46	0.0239	9	RPLP0,RPS27A,UBA52	0.333
15	intracellular transport	GO: 0046907	BP	1662	4	28	0.0263	9	RPLP0,RPS24,RPS27A,UBA52	0.444
88	innate immune response-activating signal transduction	GO: 0002758	BP	228	2	36	0.0263	9	RPS27A,UBA52	0.222
104	cellular response to transforming growth factor beta stimulus	GO: 0071560	BP	229	2	32	0.0263	9	RPS27A,UBA52	0.222
152	establishment of T cell polarity	GO: 0001768	BP	10	1	61	0.0263	9	DOCK8	0.111
102	regulation of transmembrane receptor protein serine/threonine kinase signaling pathway	GO: 0090092	BP	231	2	32	0.0266	9	RPS27A,UBA52	0.222
2	cellular protein localization	GO: 0034613	BP	1686	4	28	0.027	9	RPLP0,RPS24,RPS27A,UBA52	0.444
100	response to transforming growth factor beta	GO: 0071559	BP	235	2	32	0.027	9	RPS27A,UBA52	0.222
1	cellular macromolecule localization	GO: 0070727	BP	1697	4	28	0.0274	9	RPLP0,RPS24,RPS27A,UBA52	0.444
151	establishment of lymphocyte polarity	GO: 0001767	BP	11	1	61	0.0274	9	DOCK8	0.111
39	regulation of mRNA metabolic process	GO: 1903311	BP	244	2	64	0.0284	9	RPS27A,UBA52	0.222
71	I-kappaB kinase/NF-kappaB signaling	GO: 0007249	BP	247	2	10	0.0284	9	RPS27A,UBA52	0.222
87	activation of innate immune response	GO: 0002218	BP	246	2	36	0.0284	9	RPS27A,UBA52	0.222
124	protein-DNA complex assembly	GO: 0065004	BP	246	2	57	0.0284	9	RPS27A,UBA52	0.222
112	positive regulation of DNA-binding transcription factor activity	GO: 0051091	BP	252	2	76	0.0291	9	RPS27A,UBA52	0.222
150	protein polyubiquitination	GO: 0000209	BP	252	2	70	0.0291	9	RPS27A,UBA52	0.222
99	immunological synapse formation	GO: 0001771	BP	13	1	75	0.0307	9	DOCK8	0.111
79	positive regulation of MAP kinase activity	GO: 0043406	BP	266	2	65	0.0319	9	RPS27A,UBA52	0.222
56	negative regulation of apoptotic process	GO: 0043066	BP	885	3	9	0.0322	9	DOCK8,RPS27A,UBA52	0.333
97	stress-activated MAPK cascade	GO: 0051403	BP	273	2	25	0.0328	9	RPS27A,UBA52	0.222
55	negative regulation of programmed cell death	GO: 0043069	BP	900	3	9	0.033	9	DOCK8,RPS27A,UBA52	0.333
64	organonitrogen compound biosynthetic process	GO: 1901566	BP	1846	4	4	0.0333	9	RPLP0,RPS24,RPS27A,UBA52	0.444
123	protein-DNA complex subunit organization	GO: 0071824	BP	277	2	57	0.0333	9	RPS27A,UBA52	0.222
72	ribosome biogenesis	GO: 0042254	BP	281	2	49	0.0335	9	RPLP0,RPS24	0.222
106	regulation of cellular response to growth factor stimulus	GO: 0090287	BP	281	2	32	0.0335	9	RPS27A,UBA52	0.222
137	viral life cycle	GO: 0019058	BP	282	2	53	0.0335	9	RPS27A,UBA52	0.222
83	intracellular receptor signaling pathway	GO: 0030522	BP	286	2	36	0.0337	9	RPS27A,UBA52	0.222
158	protein deubiquitination	GO: 0016579	BP	285	2	1	0.0337	9	RPS27A,UBA52	0.222
19	protein transport	GO: 0015031	BP	1878	4	28	0.0338	9	RPLP0,RPS24,RPS27A,UBA52	0.444
74	cellular component biogenesis	GO: 0044085	BP	3105	5	86	0.0338	9	RPLP0,LDB3,RPS24,RPS27A,UBA52	0.556
125	nucleic acid phosphodiester bond hydrolysis	GO: 0090305	BP	291	2	57	0.0342	9	RPS27A,UBA52	0.222
86	positive regulation of innate immune response	GO: 0045089	BP	294	2	36	0.0347	9	RPS27A,UBA52	0.222
18	peptide transport	GO: 0015833	BP	1915	4	28	0.0351	9	RPLP0,RPS24,RPS27A,UBA52	0.444
37	negative regulation of gene expression	GO: 0010629	BP	1922	4	64	0.0351	9	RPLP0,RPS24,RPS27A,UBA52	0.444
96	stress-activated protein kinase signaling cascade	GO: 0031098	BP	301	2	25	0.0351	9	RPS27A,UBA52	0.222
157	protein modification by small protein removal	GO: 0070646	BP	301	2	1	0.0351	9	RPS27A,UBA52	0.222
7	amide transport	GO: 0042886	BP	1938	4	28	0.0357	9	RPLP0,RPS24,RPS27A,UBA52	0.444
144	response to hypoxia	GO: 0001666	BP	306	2	16	0.0358	9	RPS27A,UBA52	0.222
54	negative regulation of cell death	GO: 0060548	BP	982	3	9	0.0366	9	DOCK8,RPS27A,UBA52	0.333
77	activation of protein kinase activity	GO: 0032147	BP	316	2	65	0.0369	9	RPS27A,UBA52	0.222
121	negative regulation of T cell apoptotic process	GO: 0070233	BP	19	1	20	0.0369	9	DOCK8	0.111
141	response to decreased oxygen levels	GO: 0036293	BP	316	2	16	0.0369	9	RPS27A,UBA52	0.222
8	establishment of protein localization	GO: 0045184	BP	1984	4	28	0.0371	9	RPLP0,RPS24,RPS27A,UBA52	0.444
6	establishment of localization in cell	GO: 0051649	BP	2021	4	28	0.039	9	RPLP0,RPS24,RPS27A,UBA52	0.444
28	organic substance catabolic process	GO: 1901575	BP	2029	4	64	0.0393	9	RPLP0,RPS24,RPS27A,UBA52	0.444
154	regulation of establishment of cell polarity	GO: 2000114	BP	21	1	61	0.0393	9	DOCK8	0.111
101	transmembrane receptor protein serine/threonine kinase signaling pathway	GO: 0007178	BP	337	2	32	0.0401	9	RPS27A,UBA52	0.222
76	regulation of MAP kinase activity	GO: 0043405	BP	342	2	65	0.0403	9	RPS27A,UBA52	0.222
78	positive regulation of protein serine/threonine kinase activity	GO: 0071902	BP	341	2	65	0.0403	9	RPS27A,UBA52	0.222
140	response to oxygen levels	GO: 0070482	BP	339	2	16	0.0403	9	RPS27A,UBA52	0.222
73	positive regulation of immune system process	GO: 0002684	BP	1053	3	41	0.0406	9	DOCK8,RPS27A,UBA52	0.333
85	regulation of innate immune response	GO: 0045088	BP	353	2	36	0.0424	9	RPS27A,UBA52	0.222
153	regulation of establishment or maintenance of cell polarity	GO: 0032878	BP	24	1	61	0.0429	9	DOCK8	0.111
81	proteasome-mediated ubiquitin-dependent protein catabolic process	GO: 0043161	BP	362	2	17	0.044	9	RPS27A,UBA52	0.222
75	positive regulation of T cell migration	GO: 2000406	BP	25	1	69	0.0442	9	DOCK8	0.111
31	cellular catabolic process	GO: 0044248	BP	2162	4	64	0.046	9	RPLP0,RPS24,RPS27A,UBA52	0.444
149	dendritic cell migration	GO: 0036336	BP	27	1	77	0.0472	9	DOCK8	0.111
