# Supplementary material for: Disulfiram inhibits neutrophil extracellular trap formation and protects rodents from acute lung injury and SARS-CoV-2 infection
Source: JCI Insight. 2022 Mar 8;7(5):e157342. doi: 10.1172/jci.insight.157342 (PMC8983145; doi:10.1172/jci.insight.157342)
Supplement: Supplemental table 3 [file jciinsight-7-157342-s273.xls]

## Sheet: Suppl table 3
	ID	Description	GeneRatio	BgRatio	pvalue	p.adjust	qvalue	geneID	Count
R-HSA-1799339	R-HSA-1799339	SRP-dependent cotranslational protein targeting to membrane	26/193	112/10704	4.37258e-22	3.9222e-19	3.24491e-19	RPS27A/RPS24/RPLP0/UBA52/RPL23/RPS2/RPS27/SPCS2/RPL3/RPS15/RPL38/RPS11/RPL12/RPL10L/RPL34/RPS13/RPL27/RPL11/RPL13A/RPS7/RPLP1/SEC11C/RPL24/SRP14/SSR4/RPS19	26
R-HSA-156827	R-HSA-156827	L13a-mediated translational silencing of Ceruloplasmin expression	25/193	111/10704	6.41563e-21	2.5659e-18	2.12281e-18	RPS27A/RPS24/RPLP0/UBA52/RPL23/RPS2/RPS27/RPL3/RPS15/RPL38/RPS11/RPL12/RPL10L/EIF4A1/RPL34/RPS13/RPL27/RPL11/RPL13A/RPS7/RPLP1/EIF2S3/RPL24/PABPC1/RPS19	25
R-HSA-156902	R-HSA-156902	Peptide chain elongation	23/193	89/10704	8.58159e-21	2.5659e-18	2.12281e-18	RPS27A/RPS24/RPLP0/UBA52/RPL23/RPS2/RPS27/RPL3/RPS15/RPL38/RPS11/RPL12/RPL10L/RPL34/RPS13/RPL27/RPL11/RPL13A/RPS7/RPLP1/RPL24/EEF1A1/RPS19	23
R-HSA-156842	R-HSA-156842	Eukaryotic Translation Elongation	23/193	93/10704	2.56908e-20	5.57601e-18	4.61314e-18	RPS27A/RPS24/RPLP0/UBA52/RPL23/RPS2/RPS27/RPL3/RPS15/RPL38/RPS11/RPL12/RPL10L/RPL34/RPS13/RPL27/RPL11/RPL13A/RPS7/RPLP1/RPL24/EEF1A1/RPS19	23
R-HSA-72613	R-HSA-72613	Eukaryotic Translation Initiation	25/193	119/10704	3.99818e-20	5.57601e-18	4.61314e-18	RPS27A/RPS24/RPLP0/UBA52/RPL23/RPS2/RPS27/RPL3/RPS15/RPL38/RPS11/RPL12/RPL10L/EIF4A1/RPL34/RPS13/RPL27/RPL11/RPL13A/RPS7/RPLP1/EIF2S3/RPL24/PABPC1/RPS19	25
R-HSA-72737	R-HSA-72737	Cap-dependent Translation Initiation	25/193	119/10704	3.99818e-20	5.57601e-18	4.61314e-18	RPS27A/RPS24/RPLP0/UBA52/RPL23/RPS2/RPS27/RPL3/RPS15/RPL38/RPS11/RPL12/RPL10L/EIF4A1/RPL34/RPS13/RPL27/RPL11/RPL13A/RPS7/RPLP1/EIF2S3/RPL24/PABPC1/RPS19	25
R-HSA-975956	R-HSA-975956	Nonsense Mediated Decay (NMD) independent of the Exon Junction Complex (EJC)	23/193	95/10704	4.3514e-20	5.57601e-18	4.61314e-18	RPS27A/RPS24/RPLP0/UBA52/RPL23/RPS2/RPS27/RPL3/RPS15/RPL38/RPS11/RPL12/RPL10L/RPL34/RPS13/RPL27/RPL11/RPL13A/RPS7/RPLP1/RPL24/PABPC1/RPS19	23
R-HSA-72706	R-HSA-72706	GTP hydrolysis and joining of the 60S ribosomal subunit	24/193	112/10704	1.42995e-19	1.60333e-17	1.32646e-17	RPS27A/RPS24/RPLP0/UBA52/RPL23/RPS2/RPS27/RPL3/RPS15/RPL38/RPS11/RPL12/RPL10L/EIF4A1/RPL34/RPS13/RPL27/RPL11/RPL13A/RPS7/RPLP1/EIF2S3/RPL24/RPS19	24
R-HSA-192823	R-HSA-192823	Viral mRNA Translation	22/193	89/10704	1.80493e-19	1.75548e-17	1.45234e-17	RPS27A/RPS24/RPLP0/UBA52/RPL23/RPS2/RPS27/RPL3/RPS15/RPL38/RPS11/RPL12/RPL10L/RPL34/RPS13/RPL27/RPL11/RPL13A/RPS7/RPLP1/RPL24/RPS19	22
R-HSA-9633012	R-HSA-9633012	Response of EIF2AK4 (GCN2) to amino acid deficiency	23/193	101/10704	1.95705e-19	1.75548e-17	1.45234e-17	RPS27A/RPS24/RPLP0/UBA52/RPL23/RPS2/RPS27/RPL3/RPS15/RPL38/RPS11/RPL12/RPL10L/RPL34/RPS13/RPL27/RPL11/RPL13A/RPS7/RPLP1/EIF2S3/RPL24/RPS19	23
R-HSA-927802	R-HSA-927802	Nonsense-Mediated Decay (NMD)	24/193	115/10704	2.77503e-19	2.07434e-17	1.71614e-17	RPS27A/RPS24/RPLP0/UBA52/RPL23/RPS2/RPS27/RPL3/RPS15/RPL38/RPS11/RPL12/RPL10L/RPL34/RPS13/RPL27/RPL11/RPL13A/RPS7/RPLP1/RPL24/PABPC1/RPS19/PPP2R2A	24
R-HSA-975957	R-HSA-975957	Nonsense Mediated Decay (NMD) enhanced by the Exon Junction Complex (EJC)	24/193	115/10704	2.77503e-19	2.07434e-17	1.71614e-17	RPS27A/RPS24/RPLP0/UBA52/RPL23/RPS2/RPS27/RPL3/RPS15/RPL38/RPS11/RPL12/RPL10L/RPL34/RPS13/RPL27/RPL11/RPL13A/RPS7/RPLP1/RPL24/PABPC1/RPS19/PPP2R2A	24
R-HSA-2408557	R-HSA-2408557	Selenocysteine synthesis	22/193	93/10704	5.09784e-19	3.26626e-17	2.70224e-17	RPS27A/RPS24/RPLP0/UBA52/RPL23/RPS2/RPS27/RPL3/RPS15/RPL38/RPS11/RPL12/RPL10L/RPL34/RPS13/RPL27/RPL11/RPL13A/RPS7/RPLP1/RPL24/RPS19	22
R-HSA-72764	R-HSA-72764	Eukaryotic Translation Termination	22/193	93/10704	5.09784e-19	3.26626e-17	2.70224e-17	RPS27A/RPS24/RPLP0/UBA52/RPL23/RPS2/RPS27/RPL3/RPS15/RPL38/RPS11/RPL12/RPL10L/RPL34/RPS13/RPL27/RPL11/RPL13A/RPS7/RPLP1/RPL24/RPS19	22
R-HSA-72689	R-HSA-72689	Formation of a pool of free 40S subunits	22/193	101/10704	3.48851e-18	2.08613e-16	1.7259e-16	RPS27A/RPS24/RPLP0/UBA52/RPL23/RPS2/RPS27/RPL3/RPS15/RPL38/RPS11/RPL12/RPL10L/RPL34/RPS13/RPL27/RPL11/RPL13A/RPS7/RPLP1/RPL24/RPS19	22
R-HSA-2408522	R-HSA-2408522	Selenoamino acid metabolism	23/193	118/10704	8.19915e-18	4.59665e-16	3.80289e-16	RPS27A/RPS24/RPLP0/UBA52/RPL23/RPS2/RPS27/RPL3/RPS15/RPL38/RPS11/RPL12/RPL10L/RPL34/RPS13/RPL27/RPL11/RPL13A/RPS7/NNMT/RPLP1/RPL24/RPS19	23
R-HSA-6791226	R-HSA-6791226	Major pathway of rRNA processing in the nucleolus and cytosol	25/193	184/10704	2.1717e-15	1.14589e-13	9.48018e-14	RPS27A/RPS24/RPLP0/UBA52/RPL23/RPS2/RPS27/RPL3/RPS15/RPL38/RPS11/RPL12/RPL10L/RPL34/RPS13/RPL27/RPL11/RPL13A/MPHOSPH10/RPS7/EXOSC1/RPLP1/RPL24/RPP25/RPS19	25
R-HSA-168273	R-HSA-168273	Influenza Viral RNA Transcription and Replication	22/193	135/10704	2.35567e-15	1.17391e-13	9.71196e-14	RPS27A/RPS24/RPLP0/UBA52/RPL23/RPS2/RPS27/RPL3/RPS15/RPL38/RPS11/RPL12/RPL10L/RPL34/RPS13/RPL27/RPL11/RPL13A/RPS7/RPLP1/RPL24/RPS19	22
R-HSA-168255	R-HSA-168255	Influenza Infection	23/193	156/10704	5.04384e-15	2.38122e-13	1.97003e-13	RPS27A/RPS24/RPLP0/UBA52/RPL23/RPS2/RPS27/RPL3/RPS15/RPL38/RPS11/RPL12/RPL10L/RPL34/RPS13/RPL27/RPL11/RPL13A/RPS7/RPLP1/RPL24/SLC25A6/RPS19	23
R-HSA-72766	R-HSA-72766	Translation	30/193	291/10704	6.05086e-15	2.71381e-13	2.24519e-13	RPS27A/RPS24/RPLP0/UBA52/RPL23/RPS2/RPS27/SPCS2/RPL3/RPS15/RPL38/RPS11/RPL12/RPL10L/EIF4A1/RPL34/RPS13/RPL27/RPL11/RPL13A/RPS7/RPLP1/SEC11C/EIF2S3/RPL24/PABPC1/SRP14/SSR4/EEF1A1/RPS19	30
R-HSA-8868773	R-HSA-8868773	rRNA processing in the nucleus and cytosol	25/193	194/10704	7.66453e-15	3.27385e-13	2.70852e-13	RPS27A/RPS24/RPLP0/UBA52/RPL23/RPS2/RPS27/RPL3/RPS15/RPL38/RPS11/RPL12/RPL10L/RPL34/RPS13/RPL27/RPL11/RPL13A/MPHOSPH10/RPS7/EXOSC1/RPLP1/RPL24/RPP25/RPS19	25
R-HSA-72312	R-HSA-72312	rRNA processing	25/193	204/10704	2.50695e-14	1.02215e-12	8.45646e-13	RPS27A/RPS24/RPLP0/UBA52/RPL23/RPS2/RPS27/RPL3/RPS15/RPL38/RPS11/RPL12/RPL10L/RPL34/RPS13/RPL27/RPL11/RPL13A/MPHOSPH10/RPS7/EXOSC1/RPLP1/RPL24/RPP25/RPS19	25
R-HSA-9010553	R-HSA-9010553	Regulation of expression of SLITs and ROBOs	23/193	171/10704	3.86318e-14	1.50664e-12	1.24647e-12	RPS27A/RPS24/RPLP0/UBA52/RPL23/RPS2/RPS27/RPL3/RPS15/RPL38/RPS11/RPL12/RPL10L/RPL34/RPS13/RPL27/RPL11/RPL13A/RPS7/RPLP1/RPL24/PABPC1/RPS19	23
R-HSA-376176	R-HSA-376176	Signaling by ROBO receptors	23/193	218/10704	7.0143e-12	2.62159e-10	2.16889e-10	RPS27A/RPS24/RPLP0/UBA52/RPL23/RPS2/RPS27/RPL3/RPS15/RPL38/RPS11/RPL12/RPL10L/RPL34/RPS13/RPL27/RPL11/RPL13A/RPS7/RPLP1/RPL24/PABPC1/RPS19	23
R-HSA-72649	R-HSA-72649	Translation initiation complex formation	12/193	58/10704	3.62209e-10	1.29961e-08	1.07519e-08	RPS27A/RPS24/RPS2/RPS27/RPS15/RPS11/EIF4A1/RPS13/RPS7/EIF2S3/PABPC1/RPS19	12
R-HSA-72662	R-HSA-72662	Activation of the mRNA upon binding of the cap-binding complex and eIFs, and subsequent binding to 43S	12/193	59/10704	4.47588e-10	1.54418e-08	1.27753e-08	RPS27A/RPS24/RPS2/RPS27/RPS15/RPS11/EIF4A1/RPS13/RPS7/EIF2S3/PABPC1/RPS19	12
R-HSA-71291	R-HSA-71291	Metabolism of amino acids and derivatives	27/193	374/10704	6.41309e-10	2.13057e-08	1.76266e-08	RPS27A/RPS24/RPLP0/UBA52/RPL23/RPS2/RPS27/RPL3/RPS15/RPL38/RPS11/RPL12/RPL10L/RPL34/RPS13/RPL27/RPL11/RPL13A/RPS7/DUOX2/NNMT/RPLP1/PNMT/IDO2/ALDH9A1/RPL24/RPS19	27
R-HSA-72702	R-HSA-72702	Ribosomal scanning and start codon recognition	11/193	58/10704	5.35636e-09	1.71595e-07	1.41964e-07	RPS27A/RPS24/RPS2/RPS27/RPS15/RPS11/EIF4A1/RPS13/RPS7/EIF2S3/RPS19	11
R-HSA-72695	R-HSA-72695	Formation of the ternary complex, and subsequently, the 43S complex	10/193	51/10704	1.93433e-08	5.98309e-07	4.94992e-07	RPS27A/RPS24/RPS2/RPS27/RPS15/RPS11/RPS13/RPS7/EIF2S3/RPS19	10
R-HSA-168898	R-HSA-168898	Toll-like Receptor Cascades	11/193	155/10704	0.000111274	0.00332708	0.00275256	RPS27A/UBA52/DUSP6/HMGB1/SKP1/HSP90B1/CTSV/MAP2K6/FGB/TBK1/NKIRAS1	11
R-HSA-3134975	R-HSA-3134975	Regulation of innate immune responses to cytosolic DNA	4/193	15/10704	0.000119682	0.00346306	0.00286506	RPS27A/UBA52/TRIM56/TBK1	4
R-HSA-72172	R-HSA-72172	mRNA Splicing	12/193	191/10704	0.000173869	0.00487376	0.00403215	SNRPF/AQR/ZCRB1/SNW1/PRPF38A/PCBP2/LSM8/WBP4/FIP1L1/PTBP1/SNRNP48/TXNL4A	12
R-HSA-168164	R-HSA-168164	Toll Like Receptor 3 (TLR3) Cascade	8/193	94/10704	0.000286042	0.00777514	0.00643252	RPS27A/UBA52/DUSP6/HMGB1/SKP1/MAP2K6/TBK1/NKIRAS1	8
R-HSA-166166	R-HSA-166166	MyD88-independent TLR4 cascade	8/193	99/10704	0.00040752	0.0104441	0.00864064	RPS27A/UBA52/DUSP6/HMGB1/SKP1/MAP2K6/TBK1/NKIRAS1	8
R-HSA-937061	R-HSA-937061	TRIF(TICAM1)-mediated TLR4 signaling	8/193	99/10704	0.00040752	0.0104441	0.00864064	RPS27A/UBA52/DUSP6/HMGB1/SKP1/MAP2K6/TBK1/NKIRAS1	8
R-HSA-72203	R-HSA-72203	Processing of Capped Intron-Containing Pre-mRNA	13/193	244/10704	0.000471431	0.0117465	0.0097181	SNRPF/THOC2/AQR/ZCRB1/SNW1/PRPF38A/PCBP2/LSM8/WBP4/FIP1L1/PTBP1/SNRNP48/TXNL4A	13
R-HSA-168142	R-HSA-168142	Toll Like Receptor 10 (TLR10) Cascade	7/193	85/10704	0.00083718	0.0192551	0.0159301	RPS27A/UBA52/DUSP6/HMGB1/SKP1/MAP2K6/NKIRAS1	7
R-HSA-168176	R-HSA-168176	Toll Like Receptor 5 (TLR5) Cascade	7/193	85/10704	0.00083718	0.0192551	0.0159301	RPS27A/UBA52/DUSP6/HMGB1/SKP1/MAP2K6/NKIRAS1	7
R-HSA-975871	R-HSA-975871	MyD88 cascade initiated on plasma membrane	7/193	85/10704	0.00083718	0.0192551	0.0159301	RPS27A/UBA52/DUSP6/HMGB1/SKP1/MAP2K6/NKIRAS1	7
R-HSA-5696395	R-HSA-5696395	Formation of Incision Complex in GG-NER	5/193	43/10704	0.000998679	0.0223954	0.0185281	RPS27A/UBA52/GTF2H5/SUMO2/SUMO1	5
R-HSA-9013973	R-HSA-9013973	TICAM1-dependent activation of IRF3/IRF7	3/193	12/10704	0.00112609	0.0246367	0.0203824	RPS27A/UBA52/TBK1	3
R-HSA-3899300	R-HSA-3899300	SUMOylation of transcription cofactors	5/193	45/10704	0.00123123	0.0261592	0.021642	SUMO2/SUMO1/TOPORS/ING2/NPM1	5
R-HSA-975138	R-HSA-975138	TRAF6 mediated induction of NFkB and MAP kinases upon TLR7/8 or 9 activation	7/193	91/10704	0.00125401	0.0261592	0.021642	RPS27A/UBA52/DUSP6/HMGB1/SKP1/MAP2K6/NKIRAS1	7
R-HSA-975155	R-HSA-975155	MyD88 dependent cascade initiated on endosome	7/193	92/10704	0.00133697	0.0272559	0.0225493	RPS27A/UBA52/DUSP6/HMGB1/SKP1/MAP2K6/NKIRAS1	7
R-HSA-168181	R-HSA-168181	Toll Like Receptor 7/8 (TLR7/8) Cascade	7/193	93/10704	0.00142416	0.0280605	0.023215	RPS27A/UBA52/DUSP6/HMGB1/SKP1/MAP2K6/NKIRAS1	7
R-HSA-75205	R-HSA-75205	Dissolution of Fibrin Clot	3/193	13/10704	0.00144457	0.0280605	0.023215	SERPINB6/PLAT/HRG	3
R-HSA-69231	R-HSA-69231	Cyclin D associated events in G1	5/193	47/10704	0.00150156	0.0280605	0.023215	RPS27A/UBA52/SKP1/CCND2/PPP2R2A	5
R-HSA-69236	R-HSA-69236	G1 Phase	5/193	47/10704	0.00150156	0.0280605	0.023215	RPS27A/UBA52/SKP1/CCND2/PPP2R2A	5
R-HSA-166058	R-HSA-166058	MyD88:MAL(TIRAP) cascade initiated on plasma membrane	7/193	95/10704	0.00161183	0.0289163	0.023923	RPS27A/UBA52/DUSP6/HMGB1/SKP1/MAP2K6/NKIRAS1	7
R-HSA-168188	R-HSA-168188	Toll Like Receptor TLR6:TLR2 Cascade	7/193	95/10704	0.00161183	0.0289163	0.023923	RPS27A/UBA52/DUSP6/HMGB1/SKP1/MAP2K6/NKIRAS1	7
R-HSA-2122947	R-HSA-2122947	NOTCH1 Intracellular Domain Regulates Transcription	5/193	48/10704	0.00165201	0.0289171	0.0239237	RPS27A/UBA52/SNW1/SKP1/HDAC2	5
R-HSA-449147	R-HSA-449147	Signaling by Interleukins	18/193	461/10704	0.00167636	0.0289171	0.0239237	RPS27A/RPLP0/UBA52/RAG2/RAG1/HSPA9/DUSP6/HMGB1/SKP1/CD80/CD86/HSP90B1/MAP2K6/FN1/TBK1/IL6ST/IL13/NKIRAS1	18
R-HSA-168138	R-HSA-168138	Toll Like Receptor 9 (TLR9) Cascade	7/193	96/10704	0.00171262	0.0289852	0.02398	RPS27A/UBA52/DUSP6/HMGB1/SKP1/MAP2K6/NKIRAS1	7
R-HSA-72163	R-HSA-72163	mRNA Splicing - Major Pathway	10/193	183/10704	0.00175375	0.0291317	0.0241012	SNRPF/AQR/SNW1/PRPF38A/PCBP2/LSM8/WBP4/FIP1L1/PTBP1/TXNL4A	10
R-HSA-168179	R-HSA-168179	Toll Like Receptor TLR1:TLR2 Cascade	7/193	98/10704	0.00192884	0.0308958	0.0255607	RPS27A/UBA52/DUSP6/HMGB1/SKP1/MAP2K6/NKIRAS1	7
R-HSA-181438	R-HSA-181438	Toll Like Receptor 2 (TLR2) Cascade	7/193	98/10704	0.00192884	0.0308958	0.0255607	RPS27A/UBA52/DUSP6/HMGB1/SKP1/MAP2K6/NKIRAS1	7
R-HSA-166016	R-HSA-166016	Toll Like Receptor 4 (TLR4) Cascade	8/193	129/10704	0.00229573	0.0361275	0.029889	RPS27A/UBA52/DUSP6/HMGB1/SKP1/MAP2K6/TBK1/NKIRAS1	8
R-HSA-5633007	R-HSA-5633007	Regulation of TP53 Activity	9/193	160/10704	0.0024288	0.0375627	0.0310764	RPS27A/UBA52/SUPT16H/NUAK1/MAP2K6/ING2/HUS1/HDAC2/TOP3A	9
R-HSA-5684264	R-HSA-5684264	MAP3K8 (TPL2)-dependent MAPK1/3 activation	3/193	16/10704	0.00271805	0.040947	0.0338763	RPS27A/UBA52/SKP1	3
R-HSA-168928	R-HSA-168928	DDX58/IFIH1-mediated induction of interferon-alpha/beta	6/193	78/10704	0.00278375	0.040947	0.0338763	RPS27A/UBA52/HMGB1/PCBP2/TBK1/NKIRAS1	6
R-HSA-445989	R-HSA-445989	TAK1 activates NFkB by phosphorylation and activation of IKKs complex	4/193	33/10704	0.00278458	0.040947	0.0338763	RPS27A/UBA52/HMGB1/NKIRAS1	4
R-HSA-936440	R-HSA-936440	Negative regulators of DDX58/IFIH1 signaling	4/193	34/10704	0.00311197	0.0450232	0.0372486	RPS27A/UBA52/PCBP2/TBK1	4
