# Supplementary material for: Disulfiram inhibits neutrophil extracellular trap formation and protects rodents from acute lung injury and SARS-CoV-2 infection
Source: JCI Insight. 2022 Mar 8;7(5):e157342. doi: 10.1172/jci.insight.157342 (PMC8983145; doi:10.1172/jci.insight.157342)
Supplement: Supplemental table 4 [file jciinsight-7-157342-s274.xls]

## Sheet: Suppl table 4
	ID	Term_Description	Fold_Enrichment	occurrence	support	lowest_p	highest_p	Up_regulated	Down_regulated	Cluster	Status
1	R-HSA-156827	L13a-mediated translational silencing of Ceruloplasmin expression	15.0533	10	0.159127	1.76775e-33	4.11652e-31		EIF2S3, EIF4A1, PABPC1, RPL10L, RPL11, RPL12, RPL13A, RPL23, RPL24, RPL27, RPL3, RPL34, RPL38, RPLP0, RPLP1, RPS11, RPS13, RPS15, RPS19, RPS2, RPS24, RPS27, RPS27A, RPS7, UBA52	1	Representative
2	R-HSA-72737	Cap-dependent Translation Initiation	14.0498	10	0.15155	9.32486e-33	1.99461e-30		EIF2S3, EIF4A1, PABPC1, RPL10L, RPL11, RPL12, RPL13A, RPL23, RPL24, RPL27, RPL3, RPL34, RPL38, RPLP0, RPLP1, RPS11, RPS13, RPS15, RPS19, RPS2, RPS24, RPS27, RPS27A, RPS7, UBA52	1	Member
3	R-HSA-72613	Eukaryotic Translation Initiation	14.0498	10	0.15155	9.32486e-33	1.99461e-30		EIF2S3, EIF4A1, PABPC1, RPL10L, RPL11, RPL12, RPL13A, RPL23, RPL24, RPL27, RPL3, RPL34, RPL38, RPLP0, RPLP1, RPS11, RPS13, RPS15, RPS19, RPS2, RPS24, RPS27, RPS27A, RPS7, UBA52	1	Member
4	R-HSA-156902	Peptide chain elongation	17.2344	10	0.161306	7.44619e-32	2.88388e-29		EEF1A1, RPL10L, RPL11, RPL12, RPL13A, RPL23, RPL24, RPL27, RPL3, RPL34, RPL38, RPLP0, RPLP1, RPS11, RPS13, RPS15, RPS19, RPS2, RPS24, RPS27, RPS27A, RPS7, UBA52	1	Member
5	R-HSA-975957	Nonsense Mediated Decay (NMD) enhanced by the Exon Junction Complex (EJC)	13.9529	10	0.15155	1.39526e-31	7.72875e-29		PABPC1, PPP2R2A, RPL10L, RPL11, RPL12, RPL13A, RPL23, RPL24, RPL27, RPL3, RPL34, RPL38, RPLP0, RPLP1, RPS11, RPS13, RPS15, RPS19, RPS2, RPS24, RPS27, RPS27A, RPS7, UBA52	1	Member
6	R-HSA-927802	Nonsense-Mediated Decay (NMD)	13.9529	10	0.15155	1.39526e-31	7.72875e-29		PABPC1, PPP2R2A, RPL10L, RPL11, RPL12, RPL13A, RPL23, RPL24, RPL27, RPL3, RPL34, RPL38, RPLP0, RPLP1, RPS11, RPS13, RPS15, RPS19, RPS2, RPS24, RPS27, RPS27A, RPS7, UBA52	1	Member
7	R-HSA-156842	Eukaryotic Translation Elongation	16.3273	10	0.143972	2.48144e-31	9.57849e-29		EEF1A1, RPL10L, RPL11, RPL12, RPL13A, RPL23, RPL24, RPL27, RPL3, RPL34, RPL38, RPLP0, RPLP1, RPS11, RPS13, RPS15, RPS19, RPS2, RPS24, RPS27, RPS27A, RPS7, UBA52	1	Member
8	R-HSA-1799339	SRP-dependent cotranslational protein targeting to membrane	15.6555	10	0.136395	2.61047e-31	6.56867e-27		RPL10L, RPL11, RPL12, RPL13A, RPL23, RPL24, RPL27, RPL3, RPL34, RPL38, RPLP0, RPLP1, RPS11, RPS13, RPS15, RPS19, RPS2, RPS24, RPS27, RPS27A, RPS7, SEC11C, SPCS2, SRP14, SSR4, UBA52	1	Member
9	R-HSA-975956	Nonsense Mediated Decay (NMD) independent of the Exon Junction Complex (EJC)	16.1572	10	0.159127	3.12985e-31	1.20733e-28		PABPC1, RPL10L, RPL11, RPL12, RPL13A, RPL23, RPL24, RPL27, RPL3, RPL34, RPL38, RPLP0, RPLP1, RPS11, RPS13, RPS15, RPS19, RPS2, RPS24, RPS27, RPS27A, RPS7, UBA52	1	Member
10	R-HSA-72706	GTP hydrolysis and joining of the 60S ribosomal subunit	14.3233	10	0.128817	3.20133e-31	6.58586e-29		EIF2S3, EIF4A1, RPL10L, RPL11, RPL12, RPL13A, RPL23, RPL24, RPL27, RPL3, RPL34, RPL38, RPLP0, RPLP1, RPS11, RPS13, RPS15, RPS19, RPS2, RPS24, RPS27, RPS27A, RPS7, UBA52	1	Member
11	R-HSA-9633012	Response of EIF2AK4 (GCN2) to amino acid deficiency	15.2068	10	0.128817	4.5814e-30	9.53703e-28		EIF2S3, RPL10L, RPL11, RPL12, RPL13A, RPL23, RPL24, RPL27, RPL3, RPL34, RPL38, RPLP0, RPLP1, RPS11, RPS13, RPS15, RPS19, RPS2, RPS24, RPS27, RPS27A, RPS7, UBA52	1	Member
12	R-HSA-192823	Viral mRNA Translation	16.3039	10	0.132499	1.66613e-29	4.47207e-27		RPL10L, RPL11, RPL12, RPL13A, RPL23, RPL24, RPL27, RPL3, RPL34, RPL38, RPLP0, RPLP1, RPS11, RPS13, RPS15, RPS19, RPS2, RPS24, RPS27, RPS27A, RPS7, UBA52	1	Member
13	R-HSA-2408557	Selenocysteine synthesis	16.1267	10	0.132499	2.09662e-29	5.62379e-27		RPL10L, RPL11, RPL12, RPL13A, RPL23, RPL24, RPL27, RPL3, RPL34, RPL38, RPLP0, RPLP1, RPS11, RPS13, RPS15, RPS19, RPS2, RPS24, RPS27, RPS27A, RPS7, UBA52	1	Member
14	R-HSA-72764	Eukaryotic Translation Termination	15.7836	10	0.128817	3.29251e-29	8.8198e-27		RPL10L, RPL11, RPL12, RPL13A, RPL23, RPL24, RPL27, RPL3, RPL34, RPL38, RPLP0, RPLP1, RPS11, RPS13, RPS15, RPS19, RPS2, RPS24, RPS27, RPS27A, RPS7, UBA52	1	Member
15	R-HSA-72689	Formation of a pool of free 40S subunits	14.5456	10	0.128817	1.8086e-28	4.81903e-26		RPL10L, RPL11, RPL12, RPL13A, RPL23, RPL24, RPL27, RPL3, RPL34, RPL38, RPLP0, RPLP1, RPS11, RPS13, RPS15, RPS19, RPS2, RPS24, RPS27, RPS27A, RPS7, UBA52	1	Member
16	R-HSA-2408522	Selenoamino acid metabolism	14.362	10	0.128817	5.90194e-28	1.5663e-25		NNMT, RPL10L, RPL11, RPL12, RPL13A, RPL23, RPL24, RPL27, RPL3, RPL34, RPL38, RPLP0, RPLP1, RPS11, RPS13, RPS15, RPS19, RPS2, RPS24, RPS27, RPS27A, RPS7, UBA52	1	Member
17	R-HSA-168255	Influenza Infection	9.94291	10	0.0985075	1.11249e-26	4.1227e-24		RPL10L, RPL11, RPL12, RPL13A, RPL23, RPL24, RPL27, RPL3, RPL34, RPL38, RPLP0, RPLP1, RPS11, RPS13, RPS15, RPS19, RPS2, RPS24, RPS27, RPS27A, RPS7, SLC25A6, UBA52	1	Member
18	R-HSA-9010553	Regulation of expression of SLITs and ROBOs	9.17807	10	0.10302	5.99104e-26	2.20095e-23		PABPC1, RPL10L, RPL11, RPL12, RPL13A, RPL23, RPL24, RPL27, RPL3, RPL34, RPL38, RPLP0, RPLP1, RPS11, RPS13, RPS15, RPS19, RPS2, RPS24, RPS27, RPS27A, RPS7, UBA52	1	Member
19	R-HSA-168273	Influenza Viral RNA Transcription and Replication	10.9092	10	0.113662	6.49844e-26	1.69272e-23		RPL10L, RPL11, RPL12, RPL13A, RPL23, RPL24, RPL27, RPL3, RPL34, RPL38, RPLP0, RPLP1, RPS11, RPS13, RPS15, RPS19, RPS2, RPS24, RPS27, RPS27A, RPS7, UBA52	1	Member
20	R-HSA-6791226	Major pathway of rRNA processing in the nucleolus and cytosol	9.31476	10	0.0953825	9.55922e-25	9.33598e-22		EXOSC1, MPHOSPH10, RPL10L, RPL11, RPL12, RPL13A, RPL23, RPL24, RPL27, RPL3, RPL34, RPL38, RPLP0, RPLP1, RPP25, RPS11, RPS13, RPS15, RPS19, RPS2, RPS24, RPS27, RPS27A, RPS7, UBA52	1	Member
21	R-HSA-8868773	rRNA processing in the nucleus and cytosol	8.82708	10	0.075775	2.92563e-24	2.68172e-21		EXOSC1, MPHOSPH10, RPL10L, RPL11, RPL12, RPL13A, RPL23, RPL24, RPL27, RPL3, RPL34, RPL38, RPLP0, RPLP1, RPP25, RPS11, RPS13, RPS15, RPS19, RPS2, RPS24, RPS27, RPS27A, RPS7, UBA52	1	Member
22	R-HSA-72312	rRNA processing	8.51501	10	0.075775	6.17086e-24	5.42182e-21		EXOSC1, MPHOSPH10, RPL10L, RPL11, RPL12, RPL13A, RPL23, RPL24, RPL27, RPL3, RPL34, RPL38, RPLP0, RPLP1, RPP25, RPS11, RPS13, RPS15, RPS19, RPS2, RPS24, RPS27, RPS27A, RPS7, UBA52	1	Member
23	R-HSA-376176	Signaling by ROBO receptors	7.2481	10	0.0877449	8.12048e-24	2.89464e-21		PABPC1, RPL10L, RPL11, RPL12, RPL13A, RPL23, RPL24, RPL27, RPL3, RPL34, RPL38, RPLP0, RPLP1, RPS11, RPS13, RPS15, RPS19, RPS2, RPS24, RPS27, RPS27A, RPS7, UBA52	1	Member
24	R-HSA-72649	Translation initiation complex formation	13.7164	10	0.0531614	1.56996e-16	6.04792e-15		EIF2S3, EIF4A1, PABPC1, RPS11, RPS13, RPS15, RPS19, RPS2, RPS24, RPS27, RPS27A, RPS7	2	Representative
25	R-HSA-72662	Activation of the mRNA upon binding of the cap-binding complex and eIFs, and subsequent binding to 43S	13.4878	10	0.0531614	1.95824e-16	7.39107e-15		EIF2S3, EIF4A1, PABPC1, RPS11, RPS13, RPS15, RPS19, RPS2, RPS24, RPS27, RPS27A, RPS7	2	Member
26	R-HSA-72702	Ribosomal scanning and start codon recognition	12.5733	10	0.0456333	1.64903e-14	6.19154e-13		EIF2S3, EIF4A1, RPS11, RPS13, RPS15, RPS19, RPS2, RPS24, RPS27, RPS27A, RPS7	2	Member
27	R-HSA-72695	Formation of the ternary complex, and subsequently, the 43S complex	12.969	10	0.0456333	3.90132e-13	1.64226e-11		EIF2S3, RPS11, RPS13, RPS15, RPS19, RPS2, RPS24, RPS27, RPS27A, RPS7	2	Member
28	R-HSA-72172	mRNA Splicing	4.2593	10	0.0586277	1.95464e-10	8.03183e-05		AQR, FIP1L1, LSM8, PCBP2, PRPF38A, PTBP1, SNRNP48, SNRPF, SNW1, TXNL4A, WBP4, ZCRB1	3	Representative
29	R-HSA-72203	Processing of Capped Intron-Containing Pre-mRNA	3.63778	10	0.0586277	1.05309e-09	1.35485e-05		AQR, FIP1L1, LSM8, PCBP2, PRPF38A, PTBP1, SNRNP48, SNRPF, SNW1, THOC2, TXNL4A, WBP4, ZCRB1	3	Member
32	R-HSA-72163	mRNA Splicing - Major Pathway	3.76753	10	0.0659562	3.68749e-08	0.000316113		AQR, FIP1L1, LSM8, PCBP2, PRPF38A, PTBP1, SNRPF, SNW1, TXNL4A, WBP4	3	Member
30	R-HSA-3108232	SUMO E3 ligases SUMOylate target proteins	2.87849	10	0.0599259	2.16799e-08	0.000100449		HDAC2, ING2, NPM1, NR4A2, SUMO1, SUMO2, TOPORS	4	Representative
31	R-HSA-2990846	SUMOylation	2.77689	10	0.0599259	2.69655e-08	0.000120201		HDAC2, ING2, NPM1, NR4A2, SUMO1, SUMO2, TOPORS	4	Member
33	R-HSA-5693607	Processing of DNA double-strand break ends	6.42275	10	0.0365139	6.70347e-08	1.22223e-05		HUS1, RPS27A, SUMO1, SUMO2, TOP3A, UBA52	5	Representative
34	R-HSA-5693567	HDR through Homologous Recombination (HRR) or Single Strand Annealing (SSA)	4.21493	10	0.0342817	5.79221e-07	6.77444e-05		HUS1, RPS27A, SUMO1, SUMO2, TOP3A, UBA52	5	Member
35	R-HSA-5693538	Homology Directed Repair	3.96699	10	0.0342817	7.88364e-07	8.65643e-05		HUS1, RPS27A, SUMO1, SUMO2, TOP3A, UBA52	5	Member
38	R-HSA-5693532	DNA Double-Strand Break Repair	3.11256	10	0.0266441	2.69461e-06	0.000230176		HUS1, RPS27A, SUMO1, SUMO2, TOP3A, UBA52	5	Member
80	R-HSA-69481	G2/M Checkpoints	2.5545	10	0.0149815	0.000405982	0.0271212		HUS1, RPS27A, SUMO1, TOP3A, UBA52	5	Member
36	R-HSA-4085377	SUMOylation of SUMOylation proteins	6.13081	10	0.0298507	2.20658e-06	2.20658e-06		SUMO1, SUMO2, TOPORS	6	Representative
37	R-HSA-3899300	SUMOylation of transcription cofactors	7.84173	10	0.038762	2.54167e-06	6.63746e-06		ING2, NPM1, SUMO1, SUMO2, TOPORS	7	Representative
39	R-HSA-72165	mRNA Splicing - Minor Pathway	4.90465	10	0.0152111	3.90099e-06	0.00193003		SNRNP48, SNRPF, TXNL4A, ZCRB1	8	Representative
40	R-HSA-2173796	SMAD2/SMAD3:SMAD4 heterotrimer regulates transcription	6.32239	8	0.00749074	4.19376e-06	7.9896e-06		RPS27A, SNW1, UBA52	9	Representative
43	R-HSA-2173793	Transcriptional activity of SMAD2/SMAD3:SMAD4 heterotrimer	4.5981	8	0.00749074	1.57681e-05	3.00133e-05		RPS27A, SNW1, UBA52	9	Member
70	R-HSA-170834	Signaling by TGF-beta Receptor Complex	2.77146	8	0.00749074	0.000125203	0.0002378		RPS27A, SNW1, UBA52	9	Member
84	R-HSA-9006936	Signaling by TGFB family members	1.9835	8	0.00749074	0.0004841	0.000917474		RPS27A, SNW1, UBA52	9	Member
41	R-HSA-3215018	Processing and activation of SUMO	13.4878	10	0.0524352	8.91159e-06	8.91159e-06		SUMO1, SUMO2	10	Representative
57	R-HSA-3232118	SUMOylation of transcription factors	6.74389	10	0.0447761	8.44831e-05	8.44831e-05		SUMO1, SUMO2	10	Member
90	R-HSA-4615885	SUMOylation of DNA replication proteins	3.0654	10	0.0149254	0.000651976	0.00191278		SUMO1, SUMO2	10	Member
93	R-HSA-4570464	SUMOylation of RNA binding proteins	2.99728	10	0.0223881	0.000698424	0.00204883		SUMO1, SUMO2	10	Member
157	R-HSA-3108214	SUMOylation of DNA damage response and repair proteins	1.82267	10	0.0223881	0.00317449	0.00474995		SUMO1, SUMO2	10	Member
42	R-HSA-168898	Toll-like Receptor Cascades	4.94552	10	0.0447761	1.01133e-05	0.000678005		CTSV, DUSP6, FGB, HMGB1, HSP90B1, MAP2K6, NKIRAS1, RPS27A, SKP1, TBK1, UBA52	11	Representative
44	R-HSA-2122947	NOTCH1 Intracellular Domain Regulates Transcription	7.02488	10	0.0304222	2.25711e-05	0.000529062		HDAC2, RPS27A, SKP1, SNW1, UBA52	12	Representative
46	R-HSA-2894862	Constitutive Signaling by NOTCH1 HD+PEST Domain Mutants	5.8137	10	0.0304222	4.90503e-05	0.0013827		HDAC2, RPS27A, SKP1, SNW1, UBA52	12	Member
47	R-HSA-2644606	Constitutive Signaling by NOTCH1 PEST Domain Mutants	5.8137	10	0.0304222	4.90503e-05	0.0013827		HDAC2, RPS27A, SKP1, SNW1, UBA52	12	Member
48	R-HSA-2894858	Signaling by NOTCH1 HD+PEST Domain Mutants in Cancer	5.8137	10	0.0304222	4.90503e-05	0.0013827		HDAC2, RPS27A, SKP1, SNW1, UBA52	12	Member
49	R-HSA-2644602	Signaling by NOTCH1 PEST Domain Mutants in Cancer	5.8137	10	0.0304222	4.90503e-05	0.0013827		HDAC2, RPS27A, SKP1, SNW1, UBA52	12	Member
50	R-HSA-2644603	Signaling by NOTCH1 in Cancer	5.8137	10	0.0304222	4.90503e-05	0.0013827		HDAC2, RPS27A, SKP1, SNW1, UBA52	12	Member
71	R-HSA-1980143	Signaling by NOTCH1	4.55668	10	0.0298507	0.000132313	0.00468071		HDAC2, RPS27A, SKP1, SNW1, UBA52	12	Member
183	R-HSA-157118	Signaling by NOTCH	2.24796	8	0.00746269	0.00469373	0.00884408		HDAC2, PTCRA, RPS27A, SKP1, SNW1, UBA52	12	Member
195	R-HSA-9013694	Signaling by NOTCH4	3.33031	8	0.00760555	0.00624262	0.0332668		RPS27A, SKP1, SNW1, UBA52	12	Member
45	R-HSA-4755510	SUMOylation of immune response proteins	12.2616	10	0.0224722	2.40508e-05	2.40508e-05		SUMO1, TOPORS	13	Representative
51	R-HSA-5684996	MAPK1/MAPK3 signaling	2.39996	10	0.00749074	4.96279e-05	0.00500902		DUSP6, FGB, FGF16, FN1, IL6ST, PHB, RGL1, RPS27A, UBA52, ZDHHC9	14	Representative
125	R-HSA-5673001	RAF/MAP kinase cascade	2.20709	2	0.0102523	0.00188197	0.00263832		DUSP6, FGB, FGF16, FN1, PHB, RGL1, RPS27A, UBA52, ZDHHC9	14	Member
145	R-HSA-9607240	FLT3 Signaling	2.10017	2	0.0102523	0.00240215	0.00336572		DUSP6, FGB, FGF16, FN1, PHB, RGL1, RPS27A, UBA52, ZDHHC9	14	Member
52	R-HSA-975871	MyD88 cascade initiated on plasma membrane	5.68762	10	0.0212611	6.24251e-05	6.24251e-05		DUSP6, HMGB1, MAP2K6, NKIRAS1, RPS27A, SKP1, UBA52	15	Representative
53	R-HSA-168142	Toll Like Receptor 10 (TLR10) Cascade	5.68762	10	0.0212611	6.24251e-05	6.24251e-05		DUSP6, HMGB1, MAP2K6, NKIRAS1, RPS27A, SKP1, UBA52	15	Member
54	R-HSA-168176	Toll Like Receptor 5 (TLR5) Cascade	5.68762	10	0.0212611	6.24251e-05	6.24251e-05		DUSP6, HMGB1, MAP2K6, NKIRAS1, RPS27A, SKP1, UBA52	15	Member
56	R-HSA-975138	TRAF6 mediated induction of NFkB and MAP kinases upon TLR7/8 or 9 activation	5.30418	10	0.0175859	8.28323e-05	8.28323e-05		DUSP6, HMGB1, MAP2K6, NKIRAS1, RPS27A, SKP1, UBA52	15	Member
60	R-HSA-975155	MyD88 dependent cascade initiated on endosome	5.24525	10	0.0175859	8.66655e-05	8.66655e-05		DUSP6, HMGB1, MAP2K6, NKIRAS1, RPS27A, SKP1, UBA52	15	Member
61	R-HSA-168181	Toll Like Receptor 7/8 (TLR7/8) Cascade	5.24525	10	0.0175859	8.66655e-05	8.66655e-05		DUSP6, HMGB1, MAP2K6, NKIRAS1, RPS27A, SKP1, UBA52	15	Member
62	R-HSA-168164	Toll Like Receptor 3 (TLR3) Cascade	5.86425	10	0.0373134	9.47282e-05	9.47282e-05		DUSP6, HMGB1, MAP2K6, NKIRAS1, RPS27A, SKP1, TBK1, UBA52	15	Member
63	R-HSA-166058	MyD88:MAL(TIRAP) cascade initiated on plasma membrane	5.02204	10	0.0175859	0.000103339	0.000103339		DUSP6, HMGB1, MAP2K6, NKIRAS1, RPS27A, SKP1, UBA52	15	Member
64	R-HSA-181438	Toll Like Receptor 2 (TLR2) Cascade	5.02204	10	0.0175859	0.000103339	0.000103339		DUSP6, HMGB1, MAP2K6, NKIRAS1, RPS27A, SKP1, UBA52	15	Member
65	R-HSA-168138	Toll Like Receptor 9 (TLR9) Cascade	5.02204	10	0.0175859	0.000103339	0.000103339		DUSP6, HMGB1, MAP2K6, NKIRAS1, RPS27A, SKP1, UBA52	15	Member
66	R-HSA-168179	Toll Like Receptor TLR1:TLR2 Cascade	5.02204	10	0.0175859	0.000103339	0.000103339		DUSP6, HMGB1, MAP2K6, NKIRAS1, RPS27A, SKP1, UBA52	15	Member
67	R-HSA-168188	Toll Like Receptor TLR6:TLR2 Cascade	5.02204	10	0.0175859	0.000103339	0.000103339		DUSP6, HMGB1, MAP2K6, NKIRAS1, RPS27A, SKP1, UBA52	15	Member
68	R-HSA-166166	MyD88-independent TLR4 cascade	5.61991	10	0.0373134	0.000112521	0.000112521		DUSP6, HMGB1, MAP2K6, NKIRAS1, RPS27A, SKP1, TBK1, UBA52	15	Member
69	R-HSA-937061	TRIF(TICAM1)-mediated TLR4 signaling	5.61991	10	0.0373134	0.000112521	0.000112521		DUSP6, HMGB1, MAP2K6, NKIRAS1, RPS27A, SKP1, TBK1, UBA52	15	Member
78	R-HSA-166016	Toll Like Receptor 4 (TLR4) Cascade	4.35089	10	0.0324035	0.000315775	0.000315775		DUSP6, HMGB1, MAP2K6, NKIRAS1, RPS27A, SKP1, TBK1, UBA52	15	Member
237	R-HSA-9020702	Interleukin-1 signaling	4.04633	4	0.0144037	0.0117841	0.0229912		HMGB1, MAP2K6, NKIRAS1, RPS27A, SKP1, UBA52	15	Member
55	R-HSA-1295596	Spry regulation of FGF signaling	8.42986	10	0.00749074	8.15131e-05	0.0273423		RPS27A, UBA52	16	Representative
58	R-HSA-5689901	Metalloprotease DUBs	6.74389	10	0.00749074	8.44831e-05	0.0432544		RPS27A, UBA52	16	Member
75	R-HSA-8875360	InlB-mediated entry of Listeria monocytogenes into host cell	8.99185	10	0.00749074	0.000224371	0.0239297		RPS27A, UBA52	16	Member
81	R-HSA-2173795	Downregulation of SMAD2/3:SMAD4 transcriptional activity	5.86425	8	0.00749074	0.000445334	0.000707498		RPS27A, UBA52	16	Member
82	R-HSA-1236382	Constitutive Signaling by Ligand-Responsive EGFR Cancer Variants	7.09883	10	0.0149815	0.000476971	0.0389374		RPS27A, UBA52	16	Member
83	R-HSA-5637815	Signaling by Ligand-Responsive EGFR Variants in Cancer	7.09883	10	0.0149815	0.000476971	0.0389374		RPS27A, UBA52	16	Member
86	R-HSA-8876384	Listeria monocytogenes entry into host cells	6.74389	10	0.00749074	0.000560888	0.0432544		RPS27A, UBA52	16	Member
91	R-HSA-2173788	Downregulation of TGF-beta receptor signaling	5.18761	8	0.00746269	0.00065311	0.00103737		RPS27A, UBA52	16	Member
92	R-HSA-6807004	Negative regulation of MET activity	6.42275	10	0.00749074	0.000654073	0.0477971		RPS27A, UBA52	16	Member
95	R-HSA-5654726	Negative regulation of FGFR1 signaling	4.21493	2	0.0102523	0.000718756	0.00242711		RPS27A, UBA52	16	Member
100	R-HSA-1643713	Signaling by EGFR in Cancer	5.39511	2	0.00680398	0.00112905	0.00136994		RPS27A, UBA52	16	Member
101	R-HSA-2173789	TGF-beta receptor signaling activates SMADs	4.21493	8	0.00746269	0.00124333	0.00197402		RPS27A, UBA52	16	Member
104	R-HSA-211733	Regulation of activated PAK-2p34 by proteasome mediated degradation	2.75261	2	0.00680398	0.0013571	0.00193561		RPS27A, UBA52	16	Member
107	R-HSA-349425	Autodegradation of the E3 ubiquitin ligase COP1	2.64466	2	0.00680398	0.00153331	0.00218678		RPS27A, UBA52	16	Member
108	R-HSA-69601	Ubiquitin Mediated Degradation of Phosphorylated Cdc25A	2.64466	2	0.00680398	0.00153331	0.00218678		RPS27A, UBA52	16	Member
109	R-HSA-75815	Ubiquitin-dependent degradation of Cyclin D	2.64466	2	0.00680398	0.00153331	0.00218678		RPS27A, UBA52	16	Member
110	R-HSA-69610	p53-Independent DNA Damage Response	2.64466	2	0.00680398	0.00153331	0.00218678		RPS27A, UBA52	16	Member
111	R-HSA-69613	p53-Independent G1/S DNA damage checkpoint	2.64466	2	0.00680398	0.00153331	0.00218678		RPS27A, UBA52	16	Member
115	R-HSA-169911	Regulation of Apoptosis	2.5938	2	0.00680398	0.00162685	0.0023201		RPS27A, UBA52	16	Member
116	R-HSA-180585	Vif-mediated degradation of APOBEC3G	2.5938	2	0.00680398	0.00162685	0.0023201		RPS27A, UBA52	16	Member
121	R-HSA-4641257	Degradation of AXIN	2.49774	2	0.00680398	0.00182513	0.0026027		RPS27A, UBA52	16	Member
123	R-HSA-8941858	Regulation of RUNX3 expression and activity	2.49774	2	0.00680398	0.00182513	0.0026027		RPS27A, UBA52	16	Member
126	R-HSA-5362768	Hh mutants that don't undergo autocatalytic processing are degraded by ERAD	2.45232	2	0.00680398	0.00193003	0.00275218		RPS27A, UBA52	16	Member
127	R-HSA-4641258	Degradation of DVL	2.40853	2	0.00680398	0.00203885	0.00290726		RPS27A, UBA52	16	Member
128	R-HSA-69541	Stabilization of p53	2.40853	2	0.00680398	0.00203885	0.00290726		RPS27A, UBA52	16	Member
131	R-HSA-182971	EGFR downregulation	4.35089	2	0.00680398	0.00220057	0.00266951		RPS27A, UBA52	16	Member
133	R-HSA-68827	CDT1 association with the CDC6:ORC:origin complex	2.32548	2	0.00680398	0.00226855	0.00323458		RPS27A, UBA52	16	Member
134	R-HSA-5387390	Hh mutants abrogate ligand secretion	2.32548	2	0.00680398	0.00226855	0.00323458		RPS27A, UBA52	16	Member
144	R-HSA-8852276	The role of GTSE1 in G2/M progression after G2 checkpoint	2.28606	2	0.00680398	0.00238958	0.00340703		RPS27A, UBA52	16	Member
147	R-HSA-5678895	Defective CFTR causes cystic fibrosis	2.24796	2	0.00680398	0.00251482	0.00358547		RPS27A, UBA52	16	Member
149	R-HSA-5654736	Signaling by FGFR1	2.75261	2	0.0102523	0.00265719	0.00894631		RPS27A, UBA52	16	Member
152	R-HSA-4608870	Asymmetric localization of PCP proteins	2.14092	2	0.00680398	0.00291652	0.00415775		RPS27A, UBA52	16	Member
153	R-HSA-174084	Autodegradation of Cdh1 by Cdh1:APC/C	2.14092	2	0.00680398	0.00291652	0.00415775		RPS27A, UBA52	16	Member
154	R-HSA-1234176	Oxygen-dependent proline hydroxylation of Hypoxia-inducible Factor Alpha	2.14092	2	0.00680398	0.00291652	0.00415775		RPS27A, UBA52	16	Member
156	R-HSA-5358346	Hedgehog ligand biogenesis	2.10746	2	0.00680398	0.00305932	0.00436116		RPS27A, UBA52	16	Member
158	R-HSA-69563	p53-Dependent G1 DNA Damage Response	2.07504	2	0.00680398	0.00320667	0.00457107		RPS27A, UBA52	16	Member
159	R-HSA-69580	p53-Dependent G1/S DNA damage checkpoint	2.07504	2	0.00680398	0.00320667	0.00457107		RPS27A, UBA52	16	Member
162	R-HSA-174154	APC/C:Cdc20 mediated degradation of Securin	2.0131	2	0.00680398	0.00351537	0.00501076		RPS27A, UBA52	16	Member
163	R-HSA-68867	Assembly of the pre-replicative complex	2.0131	2	0.00680398	0.00351537	0.00501076		RPS27A, UBA52	16	Member
164	R-HSA-69615	G1/S DNA Damage Checkpoints	2.0131	2	0.00680398	0.00351537	0.00501076		RPS27A, UBA52	16	Member
165	R-HSA-5658442	Regulation of RAS by GAPs	2.0131	2	0.00680398	0.00351537	0.00501076		RPS27A, UBA52	16	Member
168	R-HSA-8948751	Regulation of PTEN stability and activity	1.9835	2	0.00680398	0.00367685	0.00524074		RPS27A, UBA52	16	Member
173	R-HSA-8939236	RUNX1 regulates transcription of genes involved in differentiation of HSCs	1.92682	2	0.00680398	0.00401441	0.00572149		RPS27A, UBA52	16	Member
174	R-HSA-69017	CDK-mediated phosphorylation and removal of Cdc6	1.8733	2	0.00680398	0.00437193	0.00623059		RPS27A, UBA52	16	Member
175	R-HSA-174184	Cdc20:Phospho-APC/C mediated degradation of Cyclin A	1.8733	2	0.00680398	0.00437193	0.00623059		RPS27A, UBA52	16	Member
176	R-HSA-1234174	Cellular response to hypoxia	1.8733	2	0.00680398	0.00437193	0.00623059		RPS27A, UBA52	16	Member
179	R-HSA-174178	APC/C:Cdh1 mediated degradation of Cdc20 and other APC/C:Cdh1 targeted proteins in late mitosis/early G1	1.84764	2	0.00680398	0.00455834	0.00649603		RPS27A, UBA52	16	Member
180	R-HSA-179419	APC:Cdc20 mediated degradation of cell cycle proteins prior to satisfation of the cell cycle checkpoint	1.84764	2	0.00680398	0.00455834	0.00649603		RPS27A, UBA52	16	Member
184	R-HSA-176409	APC/C:Cdc20 mediated degradation of mitotic proteins	1.79837	2	0.00680398	0.00494683	0.00704917		RPS27A, UBA52	16	Member
185	R-HSA-9637628	Modulation by Mtb of host immune system	16.8597	10	0.0149815	0.00497166	0.00639095		RPS27A, UBA52	16	Member
186	R-HSA-5619084	ABC transporter disorders	1.77471	2	0.00680398	0.00514904	0.00733707		RPS27A, UBA52	16	Member
187	R-HSA-176814	Activation of APC/C and APC/C:Cdc20 mediated degradation of mitotic proteins	1.77471	2	0.00680398	0.00514904	0.00733707		RPS27A, UBA52	16	Member
197	R-HSA-8876493	InlA-mediated entry of Listeria monocytogenes into host cells	14.9864	10	0.0149815	0.00639095	0.00821515		RPS27A, UBA52	16	Member
202	R-HSA-69002	DNA Replication Pre-Initiation	1.60569	2	0.00680398	0.00696727	0.00992516		RPS27A, UBA52	16	Member
204	R-HSA-5632684	Hedgehog 'on' state	1.60569	2	0.00680398	0.00696727	0.00992516		RPS27A, UBA52	16	Member
205	R-HSA-5689603	UCH proteinases	1.60569	2	0.00680398	0.00696727	0.00992516		RPS27A, UBA52	16	Member
211	R-HSA-937042	IRAK2 mediated activation of TAK1 complex	13.4878	10	0.0149815	0.0079872	0.0102667		RPS27A, UBA52	16	Member
212	R-HSA-9636383	Prevention of phagosomal-lysosomal fusion	13.4878	10	0.0149815	0.0079872	0.0102667		RPS27A, UBA52	16	Member
215	R-HSA-8856825	Cargo recognition for clathrin-mediated endocytosis	1.30949	10	0.00746269	0.00861677	0.0128801		RPS27A, UBA52	16	Member
217	R-HSA-4086400	PCP/CE pathway	1.48217	2	0.00680398	0.0088701	0.0126327		RPS27A, UBA52	16	Member
218	R-HSA-1227986	Signaling by ERBB2	2.75261	2	0.00680398	0.00894631	0.010846		RPS27A, UBA52	16	Member
219	R-HSA-177929	Signaling by EGFR	2.69755	2	0.00680398	0.00951303	0.0115326		RPS27A, UBA52	16	Member
224	R-HSA-9645460	Alpha-protein kinase 1 signaling pathway	12.2616	10	0.0149815	0.00976031	0.0125455		RPS27A, UBA52	16	Member
225	R-HSA-9664873	Pexophagy	12.2616	10	0.0149815	0.00976031	0.0125455		RPS27A, UBA52	16	Member
226	R-HSA-9014325	TICAM1,TRAF6-dependent induction of TAK1 complex	12.2616	10	0.0149815	0.00976031	0.0125455		RPS27A, UBA52	16	Member
235	R-HSA-5689877	Josephin domain DUBs	11.2398	10	0.0149815	0.0117102	0.0150513		RPS27A, UBA52	16	Member
242	R-HSA-1358803	Downregulation of ERBB2:ERBB3 signaling	10.3752	10	0.0149815	0.0138368	0.017784		RPS27A, UBA52	16	Member
243	R-HSA-209560	NF-kB is activated and signals survival	10.3752	10	0.00766565	0.0138368	0.017784		RPS27A, UBA52	16	Member
244	R-HSA-209543	p75NTR recruits signalling complexes	10.3752	10	0.00766565	0.0138368	0.017784		RPS27A, UBA52	16	Member
249	R-HSA-9637687	Suppression of phagosomal maturation	9.63412	10	0.00760555	0.0161399	0.0207436		RPS27A, UBA52	16	Member
252	R-HSA-2691232	Constitutive Signaling by NOTCH1 HD Domain Mutants	8.99185	10	0.00749074	0.0186195	0.0239297		RPS27A, UBA52	16	Member
253	R-HSA-975163	IRAK2 mediated activation of TAK1 complex upon TLR7/8 or 9 stimulation	8.99185	10	0.00749074	0.0186195	0.0239297		RPS27A, UBA52	16	Member
254	R-HSA-174490	Membrane binding and targetting of GAG proteins	8.99185	10	0.00749074	0.0186195	0.0239297		RPS27A, UBA52	16	Member
255	R-HSA-2691230	Signaling by NOTCH1 HD Domain Mutants in Cancer	8.99185	10	0.00749074	0.0186195	0.0239297		RPS27A, UBA52	16	Member
256	R-HSA-174495	Synthesis And Processing Of GAG, GAGPOL Polyproteins	8.99185	10	0.00749074	0.0186195	0.0239297		RPS27A, UBA52	16	Member
267	R-HSA-3229121	Glycogen storage diseases	8.42986	10	0.00749074	0.0212754	0.0273423		RPS27A, UBA52	16	Member
268	R-HSA-3322077	Glycogen synthesis	8.42986	10	0.00749074	0.0212754	0.0273423		RPS27A, UBA52	16	Member
269	R-HSA-205043	NRIF signals cell death from the nucleus	8.42986	10	0.00749074	0.0212754	0.0273423		RPS27A, UBA52	16	Member
270	R-HSA-2173791	TGF-beta receptor signaling in EMT (epithelial to mesenchymal transition)	8.42986	10	0.00749074	0.0212754	0.0273423		RPS27A, UBA52	16	Member
271	R-HSA-937072	TRAF6-mediated induction of TAK1 complex within TLR4 complex	8.42986	10	0.00749074	0.0212754	0.0273423		RPS27A, UBA52	16	Member
272	R-HSA-110312	Translesion synthesis by REV1	8.42986	10	0.00749074	0.0212754	0.0273423		RPS27A, UBA52	16	Member
273	R-HSA-193639	p75NTR signals via NF-kB	8.42986	10	0.00749074	0.0212754	0.0273423		RPS27A, UBA52	16	Member
275	R-HSA-8856828	Clathrin-mediated endocytosis	0.95658	10	0.00746269	0.0221341	0.0330416		RPS27A, UBA52	16	Member
277	R-HSA-6806834	Signaling by MET	2.0131	2	0.00680398	0.0230725	0.0279542		RPS27A, UBA52	16	Member
279	R-HSA-5656121	Translesion synthesis by POLI	7.93398	10	0.00749074	0.0241077	0.0309812		RPS27A, UBA52	16	Member
280	R-HSA-5655862	Translesion synthesis by POLK	7.93398	10	0.00749074	0.0241077	0.0309812		RPS27A, UBA52	16	Member
286	R-HSA-6804760	Regulation of TP53 Activity through Methylation	7.49321	10	0.00749074	0.0271161	0.0348463		RPS27A, UBA52	16	Member
289	R-HSA-168927	TICAM1, RIP1-mediated IKK complex recruitment	7.09883	10	0.00749074	0.0303006	0.0389374		RPS27A, UBA52	16	Member
290	R-HSA-110320	Translesion Synthesis by POLH	7.09883	10	0.00749074	0.0303006	0.0389374		RPS27A, UBA52	16	Member
296	R-HSA-901032	ER Quality Control Compartment (ERQC)	6.74389	10	0.00746269	0.0336611	0.0432544		RPS27A, UBA52	16	Member
302	R-HSA-4641263	Regulation of FZD by ubiquitination	6.42275	10	0.00746269	0.0371974	0.0477971		RPS27A, UBA52	16	Member
308	R-HSA-2979096	NOTCH2 Activation and Transmission of Signal to the Nucleus	6.13081	1	0.00689655	0.0409095	0.0409095		RPS27A, UBA52	16	Member
315	R-HSA-937041	IKK complex recruitment mediated by RIP1	5.86425	1	0.00689655	0.0447973	0.0447973		RPS27A, UBA52	16	Member
320	R-HSA-174048	APC/C:Cdc20 mediated degradation of Cyclin B	5.61991	1	0.00689655	0.0488607	0.0488607		RPS27A, UBA52	16	Member
321	R-HSA-9646399	Aggrephagy	5.61991	1	0.00689655	0.0488607	0.0488607		RPS27A, UBA52	16	Member
322	R-HSA-175474	Assembly Of The HIV Virion	5.61991	1	0.00689655	0.0488607	0.0488607		RPS27A, UBA52	16	Member
323	R-HSA-9637690	Response of Mtb to phagocytosis	5.61991	1	0.00689655	0.0488607	0.0488607		RPS27A, UBA52	16	Member
59	R-HSA-382556	ABC-family proteins mediated transport	2.64466	3	0.00746269	8.65643e-05	0.0420013		EIF2S3, PEX19, RPS27A, UBA52	17	Representative
72	R-HSA-8949215	Mitochondrial calcium ion transport	6.13081	10	0.0149254	0.000162861	0.0409095		PHB, VDAC1	18	Representative
73	R-HSA-8878159	Transcriptional regulation by RUNX3	2.83953	10	0.0149815	0.000168916	0.0100977		LEF1, RPS27A, SNW1, UBA52	19	Representative
74	R-HSA-5696398	Nucleotide Excision Repair	3.67848	10	0.0149254	0.000194937	0.0156952		AQR, GTF2H5, RPS27A, SUMO1, SUMO2, UBA52	20	Representative
98	R-HSA-5696395	Formation of Incision Complex in GG-NER	7.84173	10	0.0149254	0.000910173	0.000910173		GTF2H5, RPS27A, SUMO1, SUMO2, UBA52	20	Member
200	R-HSA-5696399	Global Genome Nucleotide Excision Repair (GG-NER)	4.01422	10	0.0149254	0.00696727	0.00696727		GTF2H5, RPS27A, SUMO1, SUMO2, UBA52	20	Member
76	R-HSA-5633007	Regulation of TP53 Activity	3.84145	10	0.0340413	0.000233663	0.000233663		HDAC2, HUS1, ING2, MAP2K6, NUAK1, RPS27A, SUPT16H, TOP3A, UBA52	21	Representative
77	R-HSA-381042	PERK regulates gene expression	4.21493	1	0.00689655	0.000244683	0.000244683		EIF2S3, EXOSC1	22	Representative
79	R-HSA-9613829	Chaperone Mediated Autophagy	9.63412	10	0.0153313	0.000334674	0.0477971		EEF1A1, RPS27A, UBA52	23	Representative
85	R-HSA-5654732	Negative regulation of FGFR3 signaling	6.97643	2	0.0102523	0.000529947	0.00179047		FGF16, RPS27A, UBA52	24	Representative
89	R-HSA-5654733	Negative regulation of FGFR4 signaling	6.52634	2	0.0102523	0.000651555	0.00220057		FGF16, RPS27A, UBA52	24	Member
96	R-HSA-5654727	Negative regulation of FGFR2 signaling	5.95049	2	0.0102523	0.000866661	0.00292554		FGF16, RPS27A, UBA52	24	Member
105	R-HSA-5654741	Signaling by FGFR3	5.05792	2	0.0102523	0.00142852	0.00481714		FGF16, RPS27A, UBA52	24	Member
112	R-HSA-5654743	Signaling by FGFR4	4.93455	2	0.0102523	0.00154087	0.00519509		FGF16, RPS27A, UBA52	24	Member
87	R-HSA-2559583	Cellular Senescence	2.61391	10	0.00746269	0.000578984	0.0360072		ETS1, MAP2K6, RPS27A, TERF1, UBA52	25	Representative
88	R-HSA-4090294	SUMOylation of intracellular receptors	6.74389	10	0.00746269	0.000588665	0.000588665		NR4A2, SUMO1, SUMO2	26	Representative
94	R-HSA-446652	Interleukin-1 family signaling	3.96699	10	0.0153313	0.000715694	0.0198636		HMGB1, IL13, MAP2K6, NKIRAS1, RPS27A, SKP1, TBK1, UBA52	27	Representative
97	R-HSA-69275	G2/M Transition	1.85272	9	0.00746269	0.000887499	0.0474903		PPP2R2A, RPS27A, SKP1, TUBA1A, UBA52	28	Representative
99	R-HSA-453274	Mitotic G2-G2/M phases	1.83258	9	0.00746269	0.000927148	0.0490649		PPP2R2A, RPS27A, SKP1, TUBA1A, UBA52	28	Member
207	R-HSA-2565942	Regulation of PLK1 Activity at G2/M Transition	3.10064	2	0.00680398	0.0077456	0.0110328		RPS27A, SKP1, TUBA1A, UBA52	28	Member
102	R-HSA-4551638	SUMOylation of chromatin organization proteins	3.67848	10	0.029963	0.00128902	0.0037774		HDAC2, SUMO1, SUMO2	29	Representative
103	R-HSA-9609507	Protein localization	2.96901	10	0.0224722	0.00133772	0.0317165		FIS1, HSPA9, PEX19, RPS27A, SLC25A6, UBA52, VDAC1	30	Representative
106	R-HSA-1236394	Signaling by ERBB4	3.48822	10	0.00749074	0.00151527	0.00226855		RPS27A, SPARC, UBA52	31	Representative
113	R-HSA-9679506	SARS-CoV Infections	4.49592	10	0.0228167	0.00155418	0.0142493		HDAC2, RPS27A, SUMO1, TBK1, UBA52, ZCRB1	32	Representative
114	R-HSA-6804758	Regulation of TP53 Activity through Acetylation	6.74389	10	0.0149254	0.00161719	0.00289209		HDAC2, ING2, MAP2K6	33	Representative
117	R-HSA-180534	Vpu mediated degradation of CD4	3.8907	2	0.00680398	0.00162685	0.0023201		RPS27A, SKP1, UBA52	34	Representative
118	R-HSA-9604323	Negative regulation of NOTCH4 signaling	3.81729	2	0.00680398	0.0017241	0.00245871		RPS27A, SKP1, UBA52	34	Member
122	R-HSA-8854050	FBXL7 down-regulates AURKA during mitotic entry and in early mitosis	3.7466	2	0.00680398	0.00182513	0.0026027		RPS27A, SKP1, UBA52	34	Member
124	R-HSA-174113	SCF-beta-TrCP mediated degradation of Emi1	3.7466	2	0.00680398	0.00182513	0.0026027		RPS27A, SKP1, UBA52	34	Member
135	R-HSA-5676590	NIK-->noncanonical NF-kB signaling	3.48822	2	0.00680398	0.00226855	0.00323458		RPS27A, SKP1, UBA52	34	Member
140	R-HSA-5610780	Degradation of GLI1 by the proteasome	3.4291	2	0.00680398	0.00238958	0.00340703		RPS27A, SKP1, UBA52	34	Member
141	R-HSA-5610783	Degradation of GLI2 by the proteasome	3.4291	2	0.00680398	0.00238958	0.00340703		RPS27A, SKP1, UBA52	34	Member
142	R-HSA-5610785	GLI3 is processed to GLI3R by the proteasome	3.4291	2	0.00680398	0.00238958	0.00340703		RPS27A, SKP1, UBA52	34	Member
143	R-HSA-187577	SCF(Skp2)-mediated degradation of p27/p21	3.4291	2	0.00680398	0.00238958	0.00340703		RPS27A, SKP1, UBA52	34	Member
148	R-HSA-5607761	Dectin-1 mediated noncanonical NF-kB signaling	3.31667	2	0.00680398	0.00264434	0.00377		RPS27A, SKP1, UBA52	34	Member
172	R-HSA-68949	Orc1 removal from chromatin	2.89024	2	0.00680398	0.00401441	0.00572149		RPS27A, SKP1, UBA52	34	Member
177	R-HSA-8939902	Regulation of RUNX2 expression and activity	2.80995	2	0.00680398	0.00437193	0.00623059		RPS27A, SKP1, UBA52	34	Member
192	R-HSA-176408	Regulation of APC/C activators between G1/S and early anaphase	2.52896	2	0.00680398	0.00601267	0.00856649		RPS27A, SKP1, UBA52	34	Member
198	R-HSA-69202	Cyclin E associated events during G1/S transition	2.46728	2	0.00680398	0.00647832	0.00922928		RPS27A, SKP1, UBA52	34	Member
201	R-HSA-69656	Cyclin A:Cdk2-associated events at S phase entry	2.40853	2	0.00680398	0.00696727	0.00992516		RPS27A, SKP1, UBA52	34	Member
206	R-HSA-174143	APC/C-mediated degradation of cell cycle proteins	2.32548	2	0.00680398	0.0077456	0.0110328		RPS27A, SKP1, UBA52	34	Member
208	R-HSA-453276	Regulation of mitotic cell cycle	2.32548	2	0.00680398	0.0077456	0.0110328		RPS27A, SKP1, UBA52	34	Member
214	R-HSA-69052	Switching of origins to a post-replicative state	2.24796	2	0.00680398	0.00857947	0.0122192		RPS27A, SKP1, UBA52	34	Member
229	R-HSA-5684264	MAP3K8 (TPL2)-dependent MAPK1/3 activation	12.6448	10	0.0228167	0.0113546	0.0212754		RPS27A, SKP1, UBA52	34	Member
263	R-HSA-69239	Synthesis of DNA	1.70014	2	0.00680398	0.0198755	0.028279		RPS27A, SKP1, UBA52	34	Member
264	R-HSA-8878166	Transcriptional regulation by RUNX2	1.70014	2	0.00680398	0.0198755	0.028279		RPS27A, SKP1, UBA52	34	Member
281	R-HSA-69306	DNA Replication	1.59304	2	0.00680398	0.0241579	0.0343623		RPS27A, SKP1, UBA52	34	Member
282	R-HSA-69206	G1/S Transition	1.55628	2	0.00680398	0.0259087	0.0368487		RPS27A, SKP1, UBA52	34	Member
317	R-HSA-69242	S Phase	1.26448	1	0.00689655	0.0482104	0.0482104		RPS27A, SKP1, UBA52	34	Member
119	R-HSA-5675221	Negative regulation of MAPK pathway	4.70504	1	0.00689655	0.00178286	0.00178286		DUSP6, RPS27A, UBA52	35	Representative
120	R-HSA-450408	AUF1 (hnRNP D0) binds and destabilizes mRNA	3.7466	2	0.0102523	0.00182513	0.0026027		PABPC1, RPS27A, UBA52	36	Representative
129	R-HSA-936440	Negative regulators of DDX58/IFIH1 signaling	7.93398	9	0.00746269	0.00211689	0.00578962		PCBP2, RPS27A, TBK1, UBA52	37	Representative
130	R-HSA-68882	Mitotic Anaphase	1.77471	3	0.00714286	0.00218175	0.04504		PPP2R2A, RPS27, RPS27A, SUMO1, TUBA1A, UBA52	38	Representative
132	R-HSA-2555396	Mitotic Metaphase and Anaphase	1.76696	3	0.00714286	0.00222012	0.0461579		PPP2R2A, RPS27, RPS27A, SUMO1, TUBA1A, UBA52	38	Member
136	R-HSA-3134975	Regulation of innate immune responses to cytosolic DNA	19.2682	10	0.0232572	0.00227212	0.0161399		RPS27A, TBK1, TRIM56, UBA52	39	Representative
137	R-HSA-69231	Cyclin D associated events in G1	7.17435	10	0.00746269	0.00233991	0.0215894		CCND2, PPP2R2A, RPS27A, SKP1, UBA52	40	Representative
138	R-HSA-69236	G1 Phase	7.17435	10	0.00746269	0.00233991	0.0215894		CCND2, PPP2R2A, RPS27A, SKP1, UBA52	40	Member
304	R-HSA-453279	Mitotic G1 phase and G1/S transition	2.27834	1	0.00689655	0.0381938	0.0381938		CCND2, PPP2R2A, RPS27A, SKP1, UBA52	40	Member
139	R-HSA-6790901	rRNA modification in the nucleus and cytosol	3.4291	9	0.00746269	0.00238958	0.00238958		MPHOSPH10, RPS2, RPS7	41	Representative
146	R-HSA-69473	G2/M DNA damage checkpoint	3.37194	10	0.00746269	0.00251482	0.00251482		HUS1, SUMO1, TOP3A	42	Representative
150	R-HSA-3769402	Deactivation of the beta-catenin transactivating complex	6.42275	10	0.0149254	0.00286768	0.00812646		LEF1, PYGO1, RPS27A, UBA52	43	Representative
151	R-HSA-450294	MAP kinase activation	5.35229	10	0.0149815	0.00291652	0.00291652		DUSP6, MAP2K6, RPS27A, SKP1, UBA52	44	Representative
171	R-HSA-448424	Interleukin-17 signaling	4.81706	10	0.0149254	0.00401441	0.00401441		DUSP6, MAP2K6, RPS27A, SKP1, UBA52	44	Member
155	R-HSA-1592230	Mitochondrial biogenesis	3.69528	2	0.00680398	0.00304632	0.0195132		CYCS, HSPA9, SSBP1, TMEM11	45	Representative
160	R-HSA-1500620	Meiosis	2.32548	10	0.00746269	0.00323458	0.00590735		TERF1, TOP3A	46	Representative
209	R-HSA-1474165	Reproduction	1.7292	10	0.00746269	0.00793602	0.0144734		TERF1, TOP3A	46	Member
161	R-HSA-1169091	Activation of NF-kappaB in B cells	4.0872	2	0.00680398	0.00335867	0.00478757		MALT1, RPS27A, SKP1, UBA52	47	Representative
191	R-HSA-1168372	Downstream signaling events of B Cell Receptor (BCR)	3.37194	2	0.00680398	0.00601267	0.00856649		MALT1, RPS27A, SKP1, UBA52	47	Member
230	R-HSA-5607764	CLEC7A (Dectin-1) signaling	2.7248	3	0.00689655	0.011433	0.0162782		MALT1, RPS27A, SKP1, UBA52	47	Member
231	R-HSA-202424	Downstream TCR signaling	2.7248	3	0.00689655	0.011433	0.0162782		MALT1, RPS27A, SKP1, UBA52	47	Member
250	R-HSA-2871837	FCERI mediated NF-kB activation	2.38722	3	0.00689655	0.0170165	0.0242162		MALT1, RPS27A, SKP1, UBA52	47	Member
266	R-HSA-202403	TCR signaling	2.22938	3	0.00689655	0.0208947	0.0297269		MALT1, RPS27A, SKP1, UBA52	47	Member
292	R-HSA-5621481	C-type lectin receptors (CLRs)	2.42586	3	0.00689655	0.0316589	0.0450129		MALT1, MUC17, RPS27A, SKP1, UBA52	47	Member
301	R-HSA-983705	Signaling by the B Cell Receptor (BCR)	1.86038	1	0.00689655	0.0359254	0.0359254		MALT1, RPS27A, SKP1, UBA52	47	Member
166	R-HSA-3214815	HDACs deacetylate histones	4.21493	10	0.00746269	0.0035295	0.0035295		HDAC2, SUDS3	48	Representative
167	R-HSA-162909	Host Interactions of HIV factors	2.51638	3	0.0137931	0.00363057	0.0412599		NPM1, RPS27A, SKP1, SLC25A6, UBA52	49	Representative
169	R-HSA-1268020	Mitochondrial protein import	3.31667	10	0.00760555	0.00377	0.0173811		HSPA9, SLC25A6, VDAC1	50	Representative
170	R-HSA-6802957	Oncogenic MAPK signaling	3.41463	10	0.0223881	0.00386919	0.00386919		DUSP6, FGB, FN1, PHB	51	Representative
178	R-HSA-9013973	TICAM1-dependent activation of IRF3/IRF7	16.8597	10	0.0224722	0.00449194	0.0117102		RPS27A, TBK1, UBA52	52	Representative
240	R-HSA-936964	Activation of IRF3/IRF7 mediated by TBK1/IKK epsilon	11.901	10	0.0149815	0.0137637	0.0292301		RPS27A, TBK1, UBA52	52	Member
181	R-HSA-5685942	HDR through Homologous Recombination (HRR)	4.15008	1	0.00689655	0.00457107	0.00457107		HUS1, RPS27A, TOP3A, UBA52	53	Representative
182	R-HSA-9012852	Signaling by NOTCH3	5.50521	8	0.00749074	0.00459105	0.00728054		PTCRA, RPS27A, SNW1, UBA52	54	Representative
188	R-HSA-69620	Cell Cycle Checkpoints	1.59934	1	0.00689655	0.00545092	0.00545092		HUS1, RPS27, RPS27A, SUMO1, TOP3A, UBA52	55	Representative
189	R-HSA-6804756	Regulation of TP53 Activity through Phosphorylation	4.44652	7	0.00746269	0.00593158	0.0126327		HUS1, NUAK1, RPS27A, SUPT16H, TOP3A, UBA52	56	Representative
190	R-HSA-171306	Packaging Of Telomere Ends	9.63412	10	0.0146569	0.00599188	0.00878537		TERF1	57	Representative
245	R-HSA-110331	Cleavage of the damaged purine	6.13081	10	0.0146569	0.0156775	0.0229808		TERF1	57	Member
246	R-HSA-73927	Depurination	6.13081	10	0.0146569	0.0156775	0.0229808		TERF1	57	Member
247	R-HSA-110330	Recognition and association of DNA glycosylase with site containing an affected purine	6.13081	10	0.0146569	0.0156775	0.0229808		TERF1	57	Member
260	R-HSA-174430	Telomere C-strand synthesis initiation	5.61991	10	0.0146569	0.0188083	0.0275684		TERF1	57	Member
297	R-HSA-110329	Cleavage of the damaged pyrimidine	4.21493	8	0.00746269	0.034163	0.034163		TERF1	57	Member
298	R-HSA-73928	Depyrimidination	4.21493	8	0.00746269	0.034163	0.034163		TERF1	57	Member
299	R-HSA-110328	Recognition and association of DNA glycosylase with site containing an affected pyrimidine	4.21493	8	0.00746269	0.034163	0.034163		TERF1	57	Member
306	R-HSA-174437	Removal of the Flap Intermediate from the C-strand	3.96699	8	0.00746269	0.0387085	0.0387085		TERF1	57	Member
312	R-HSA-73929	Base-Excision Repair, AP Site Formation	3.7466	8	0.00746269	0.0435362	0.0435362		TERF1	57	Member
318	R-HSA-174414	Processive synthesis on the C-strand of the telomere	3.54941	8	0.00749074	0.0486461	0.0486461		TERF1	57	Member
193	R-HSA-381119	Unfolded Protein Response (UPR)	2.93212	1	0.00689655	0.00613045	0.00613045		CREB3L2, EIF2S3, EXOSC1, HSP90B1	58	Representative
194	R-HSA-5654738	Signaling by FGFR2	4.68325	2	0.0204119	0.00623059	0.00854647		FGF16, PTBP1, RPS27A, TIAL1, UBA52	59	Representative
227	R-HSA-190236	Signaling by FGFR	3.96699	2	0.013608	0.0102858	0.0141025		FGF16, PTBP1, RPS27A, TIAL1, UBA52	59	Member
196	R-HSA-2559580	Oxidative Stress Induced Senescence	3.11256	1	0.00689655	0.00627164	0.00627164		MAP2K6, RPS27A, UBA52	60	Representative
199	R-HSA-195253	Degradation of beta-catenin by the destruction complex	3.25007	8	0.00760555	0.00671985	0.035795		LEF1, RPS27A, SKP1, UBA52	61	Representative
203	R-HSA-1236974	ER-Phagosome pathway	2.40853	2	0.00680398	0.00696727	0.00992516		HLA-F, RPS27A, UBA52	62	Representative
210	R-HSA-110056	MAPK3 (ERK1) activation	6.74389	8	0.00746269	0.0079872	0.0079872		IL6ST	63	Representative
221	R-HSA-9020956	Interleukin-27 signaling	6.13081	9	0.00746269	0.00976031	0.00976031		IL6ST	63	Member
222	R-HSA-1059683	Interleukin-6 signaling	6.13081	9	0.0149254	0.00976031	0.00976031		IL6ST	63	Member
234	R-HSA-8984722	Interleukin-35 Signalling	5.61991	9	0.00746269	0.0117102	0.0117102		IL6ST	63	Member
319	R-HSA-6783589	Interleukin-6 family signaling	2.80995	9	0.0149254	0.0488607	0.0488607		IL6ST	63	Member
213	R-HSA-450531	Regulation of mRNA stability by proteins that bind AU-rich elements	3.83175	2	0.00680398	0.0080173	0.0114194		ANP32A, EXOSC1, PABPC1, RPS27A, UBA52	64	Representative
216	R-HSA-5687128	MAPK6/MAPK4 signaling	2.96435	2	0.00680398	0.0088701	0.0126327		RAG1, RAG2, RPS27A, UBA52	65	Representative
220	R-HSA-168928	DDX58/IFIH1-mediated induction of interferon-alpha/beta	5.39511	10	0.00766565	0.0096683	0.0346686		HMGB1, NKIRAS1, PCBP2, RPS27A, TBK1, UBA52	66	Representative
223	R-HSA-8949613	Cristae formation	12.2616	1	0.00671141	0.00976031	0.00976031		HSPA9, TMEM11	67	Representative
228	R-HSA-5668541	TNFR2 non-canonical NF-kB pathway	3.44076	10	0.0149815	0.0110888	0.0110888		EDAR, RPS27A, SKP1, TNFRSF13C, UBA52	68	Representative
232	R-HSA-5610787	Hedgehog 'off' state	2.7248	2	0.00680398	0.011433	0.0162782		IFT57, RPS27A, SKP1, UBA52	69	Representative
288	R-HSA-5358351	Signaling by Hedgehog	1.99819	2	0.00680398	0.0290092	0.0412513		IFT57, RPS27A, SKP1, UBA52	69	Member
233	R-HSA-427413	NoRC negatively regulates rRNA expression	4.30461	10	0.00746269	0.0114483	0.0114483		GTF2H5, HDAC2, SUDS3	70	Representative
241	R-HSA-5250941	Negative epigenetic regulation of rRNA expression	4.04633	10	0.00746269	0.0138165	0.0138165		GTF2H5, HDAC2, SUDS3	70	Member
236	R-HSA-1236975	Antigen processing-Cross presentation	2.69755	2	0.0102523	0.0117841	0.0167775		CTSV, HLA-F, RPS27A, UBA52	71	Representative
238	R-HSA-8866904	Negative regulation of activity of TFAP2 (AP-2) family transcription factors	7.49321	10	0.00746269	0.0125455	0.0125455		SUMO1	72	Representative
262	R-HSA-9683610	Maturation of nucleoprotein	6.13081	10	0.00746269	0.019156	0.019156		SUMO1	72	Member
309	R-HSA-4655427	SUMOylation of DNA methylation proteins	4.21493	10	0.00746269	0.0417367	0.0417367		SUMO1	72	Member
239	R-HSA-196791	Vitamin D (calciferol) metabolism	7.49321	10	0.00746269	0.0125455	0.0125455		SUMO2	73	Representative
248	R-HSA-5210891	Uptake and function of anthrax toxins	12.2616	2	0.00741758	0.0156775	0.0156775		ANTXR2, MAP2K6	74	Representative
251	R-HSA-1170546	Prolactin receptor signaling	8.99185	10	0.0149254	0.0186195	0.0186195		PRL, SKP1	75	Representative
257	R-HSA-9648895	Response of EIF2AK1 (HRI) to heme deficiency	4.49592	1	0.00689655	0.0186195	0.0186195		EIF2S3	76	Representative
258	R-HSA-879415	Advanced glycosylation endproduct receptor signaling	5.61991	10	0.00746269	0.0188083	0.0188083		HMGB1	77	Representative
259	R-HSA-400511	Synthesis, secretion, and inactivation of Glucose-dependent Insulinotropic Polypeptide (GIP)	11.2398	3	0.00689655	0.0188083	0.0188083		SEC11C, SPCS2	78	Representative
310	R-HSA-422085	Synthesis, secretion, and deacylation of Ghrelin	7.49321	3	0.00689655	0.0435362	0.0435362		SEC11C, SPCS2	78	Member
311	R-HSA-381771	Synthesis, secretion, and inactivation of Glucagon-like Peptide-1 (GLP-1)	7.49321	3	0.00689655	0.0435362	0.0435362		SEC11C, SPCS2	78	Member
261	R-HSA-418359	Reduction of cytosolic Ca++ levels	5.61991	7	0.00746269	0.0188083	0.0188083		ATP2B1	79	Representative
265	R-HSA-193704	p75 NTR receptor-mediated signalling	2.80995	2	0.00717962	0.020338	0.0350247		ARHGEF3, HDAC2, RPS27A, UBA52	80	Representative
274	R-HSA-8866654	E3 ubiquitin ligases ubiquitinate target proteins	4.49592	1	0.00689655	0.0216078	0.0216078		RPS27A, TMEM129, UBA52	81	Representative
276	R-HSA-202670	ERKs are inactivated	5.18761	10	0.00746269	0.0222225	0.0222225		DUSP6	82	Representative
278	R-HSA-8876725	Protein methylation	8.99185	7	0.0075188	0.0239297	0.0299		EEF1A1, RPS2	83	Representative
283	R-HSA-1852241	Organelle biogenesis and maintenance	1.84403	1	0.00689655	0.0262226	0.0262226		CYCS, HSPA9, IFT57, SSBP1, TCTE3, TMEM11, TUBA1A	84	Representative
284	R-HSA-9612973	Autophagy	2.0592	1	0.00769231	0.0265103	0.0265103		EEF1A1, RPS27A, UBA52, VDAC1	85	Representative
285	R-HSA-5205685	PINK1-PRKN Mediated Mitophagy	9.63412	10	0.0106177	0.0267331	0.0477971		RPS27A, UBA52, VDAC1	86	Representative
287	R-HSA-1679131	Trafficking and processing of endosomal TLR	10.3752	1	0.00689655	0.0271516	0.0271516		CTSV, HSP90B1	87	Representative
291	R-HSA-427389	ERCC6 (CSB) and EHMT2 (G9a) positively regulate rRNA expression	3.96699	1	0.00689655	0.0309812	0.0309812		HDAC2	88	Representative
293	R-HSA-162906	HIV Infection	2.02606	2	0.0101597	0.0323664	0.0419662		GTF2H5, NPM1, RPS27A, SKP1, SLC25A6, SUPT16H, UBA52	89	Representative
294	R-HSA-9013695	NOTCH4 Intracellular Domain Regulates Transcription	3.37194	10	0.00746269	0.0336611	0.0432544		SNW1	90	Representative
295	R-HSA-9603798	Class I peroxisomal membrane protein import	6.74389	10	0.00746269	0.0336611	0.0336611		FIS1, PEX19	91	Representative
300	R-HSA-3858494	Beta-catenin independent WNT signaling	1.86038	1	0.00689655	0.0359254	0.0359254		GNB4, LEF1, RPS27A, UBA52	92	Representative
303	R-HSA-9678108	SARS-CoV-1 Infection	4.99547	1	0.00689655	0.0375339	0.0375339		RPS27A, SUMO1, UBA52, ZCRB1	93	Representative
305	R-HSA-75205	Dissolution of Fibrin Clot	15.5628	8	0.00746269	0.0384796	0.0384796		HRG, PLAT, SERPINB6	94	Representative
307	R-HSA-450302	activated TAK1 mediates p38 MAPK activation	3.54941	10	0.00746269	0.0389374	0.0389374		MAP2K6	95	Representative
313	R-HSA-6807070	PTEN Regulation	1.74036	1	0.00689655	0.0438497	0.0438497		HDAC2, MIR25, RPS27A, UBA52	96	Representative
314	R-HSA-112409	RAF-independent MAPK1/3 activation	5.86425	8	0.00746269	0.0447973	0.0447973		DUSP6, IL6ST	97	Representative
316	R-HSA-5676594	TNF receptor superfamily (TNFSF) members mediating non-canonical NF-kB pathway	3.96699	10	0.00746269	0.0472884	0.0472884		TNFRSF13C	98	Representative
