# Supplementary material for: Disulfiram inhibits neutrophil extracellular trap formation and protects rodents from acute lung injury and SARS-CoV-2 infection
Source: JCI Insight. 2022 Mar 8;7(5):e157342. doi: 10.1172/jci.insight.157342 (PMC8983145; doi:10.1172/jci.insight.157342)
Supplement: Supplemental table 5 [file jciinsight-7-157342-s275.xls]

## Sheet: Suppl table 5
	ID	Term_Description	Fold_Enrichment	occurrence	support	lowest_p	highest_p	Up_regulated	Down_regulated	Cluster	Status
1	R-HSA-156842	Eukaryotic Translation Elongation	5.21362	10	0.232888	6.15203e-31	4.73901e-24	EEF1A2, EEF1B2, EEF2, RPL10, RPL13, RPL18A, RPL22L1, RPL24, RPL27, RPL29, RPL3, RPL35A, RPL38, RPL39, RPL4, RPS13, RPS14, RPS26, RPS27, RPS28, RPS3A, RPS5, RPS8		1	Representative
2	R-HSA-156902	Peptide chain elongation	5.02472	10	0.197973	4.71988e-27	1.85515e-24	EEF2, RPL10, RPL13, RPL18A, RPL22L1, RPL24, RPL27, RPL29, RPL3, RPL35A, RPL38, RPL39, RPL4, RPS13, RPS14, RPS26, RPS27, RPS28, RPS3A, RPS5, RPS8		1	Member
3	R-HSA-975956	Nonsense Mediated Decay (NMD) independent of the Exon Junction Complex (EJC)	4.71068	10	0.202703	1.68689e-26	5.67957e-24	NCBP1, RPL10, RPL13, RPL18A, RPL22L1, RPL24, RPL27, RPL29, RPL3, RPL35A, RPL38, RPL39, RPL4, RPS13, RPS14, RPS26, RPS27, RPS28, RPS3A, RPS5, RPS8		1	Member
4	R-HSA-9633012	Response of EIF2AK4 (GCN2) to amino acid deficiency	4.43358	10	0.182432	4.25763e-26	1.10677e-25	EIF2AK4, RPL10, RPL13, RPL18A, RPL22L1, RPL24, RPL27, RPL29, RPL3, RPL35A, RPL38, RPL39, RPL4, RPS13, RPS14, RPS26, RPS27, RPS28, RPS3A, RPS5, RPS8		1	Member
5	R-HSA-975957	Nonsense Mediated Decay (NMD) enhanced by the Exon Junction Complex (EJC)	4.08414	10	0.195946	6.71011e-25	1.45276e-22	DCP1A, NCBP1, RPL10, RPL13, RPL18A, RPL22L1, RPL24, RPL27, RPL29, RPL3, RPL35A, RPL38, RPL39, RPL4, RPS13, RPS14, RPS26, RPS27, RPS28, RPS3A, RPS5, RPS8		1	Member
6	R-HSA-927802	Nonsense-Mediated Decay (NMD)	4.08414	10	0.195946	6.71011e-25	1.45276e-22	DCP1A, NCBP1, RPL10, RPL13, RPL18A, RPL22L1, RPL24, RPL27, RPL29, RPL3, RPL35A, RPL38, RPL39, RPL4, RPS13, RPS14, RPS26, RPS27, RPS28, RPS3A, RPS5, RPS8		1	Member
7	R-HSA-192823	Viral mRNA Translation	4.73286	10	0.178091	8.04623e-25	2.24805e-24	RPL10, RPL13, RPL18A, RPL22L1, RPL24, RPL27, RPL29, RPL3, RPL35A, RPL38, RPL39, RPL4, RPS13, RPS14, RPS26, RPS27, RPS28, RPS3A, RPS5, RPS8		1	Member
8	R-HSA-72737	Cap-dependent Translation Initiation	3.948	10	0.18432	8.25482e-25	2.14244e-24	EIF2B5, EIF3G, RPL10, RPL13, RPL18A, RPL22L1, RPL24, RPL27, RPL29, RPL3, RPL35A, RPL38, RPL39, RPL4, RPS13, RPS14, RPS26, RPS27, RPS28, RPS3A, RPS5, RPS8		1	Member
9	R-HSA-72613	Eukaryotic Translation Initiation	3.948	10	0.18432	8.25482e-25	2.14244e-24	EIF2B5, EIF3G, RPL10, RPL13, RPL18A, RPL22L1, RPL24, RPL27, RPL29, RPL3, RPL35A, RPL38, RPL39, RPL4, RPS13, RPS14, RPS26, RPS27, RPS28, RPS3A, RPS5, RPS8		1	Member
10	R-HSA-2408557	Selenocysteine synthesis	4.68142	10	0.178091	9.85352e-25	2.71785e-24	RPL10, RPL13, RPL18A, RPL22L1, RPL24, RPL27, RPL29, RPL3, RPL35A, RPL38, RPL39, RPL4, RPS13, RPS14, RPS26, RPS27, RPS28, RPS3A, RPS5, RPS8		1	Member
11	R-HSA-72764	Eukaryotic Translation Termination	4.58182	10	0.177493	1.46704e-24	3.94589e-24	RPL10, RPL13, RPL18A, RPL22L1, RPL24, RPL27, RPL29, RPL3, RPL35A, RPL38, RPL39, RPL4, RPS13, RPS14, RPS26, RPS27, RPS28, RPS3A, RPS5, RPS8		1	Member
12	R-HSA-72689	Formation of a pool of free 40S subunits	4.43358	10	0.182432	6.59601e-24	1.61427e-23	EIF3G, RPL10, RPL13, RPL18A, RPL22L1, RPL24, RPL27, RPL29, RPL3, RPL35A, RPL38, RPL39, RPL4, RPS13, RPS14, RPS26, RPS27, RPS28, RPS3A, RPS5, RPS8		1	Member
13	R-HSA-9010553	Regulation of expression of SLITs and ROBOs	2.93074	10	0.171241	1.16573e-23	7.94578e-20	CUL2, NCBP1, PSMF1, RPL10, RPL13, RPL18A, RPL22L1, RPL24, RPL27, RPL29, RPL3, RPL35A, RPL38, RPL39, RPL4, RPS13, RPS14, RPS26, RPS27, RPS28, RPS3A, RPS5, RPS8		1	Member
14	R-HSA-2408522	Selenoamino acid metabolism	3.98788	10	0.175676	1.77731e-23	4.29895e-23	RPL10, RPL13, RPL18A, RPL22L1, RPL24, RPL27, RPL29, RPL3, RPL35A, RPL38, RPL39, RPL4, RPS13, RPS14, RPS26, RPS27, RPS28, RPS3A, RPS5, RPS8		1	Member
15	R-HSA-156827	L13a-mediated translational silencing of Ceruloplasmin expression	4.03773	10	0.182432	3.30715e-23	7.99654e-23	EIF3G, RPL10, RPL13, RPL18A, RPL22L1, RPL24, RPL27, RPL29, RPL3, RPL35A, RPL38, RPL39, RPL4, RPS13, RPS14, RPS26, RPS27, RPS28, RPS3A, RPS5, RPS8		1	Member
16	R-HSA-1799339	SRP-dependent cotranslational protein targeting to membrane	4.03773	10	0.175676	3.30715e-23	7.99654e-23	RPL10, RPL13, RPL18A, RPL22L1, RPL24, RPL27, RPL29, RPL3, RPL35A, RPL38, RPL39, RPL4, RPS13, RPS14, RPS26, RPS27, RPS28, RPS3A, RPS5, RPS8, SEC61A2		1	Member
17	R-HSA-72706	GTP hydrolysis and joining of the 60S ribosomal subunit	4.00199	10	0.182432	3.84809e-23	9.30368e-23	EIF3G, RPL10, RPL13, RPL18A, RPL22L1, RPL24, RPL27, RPL29, RPL3, RPL35A, RPL38, RPL39, RPL4, RPS13, RPS14, RPS26, RPS27, RPS28, RPS3A, RPS5, RPS8		1	Member
18	R-HSA-168273	Influenza Viral RNA Transcription and Replication	3.16684	10	0.168919	8.82995e-22	2.13054e-21	RPL10, RPL13, RPL18A, RPL22L1, RPL24, RPL27, RPL29, RPL3, RPL35A, RPL38, RPL39, RPL4, RPS13, RPS14, RPS26, RPS27, RPS28, RPS3A, RPS5, RPS8		1	Member
19	R-HSA-376176	Signaling by ROBO receptors	2.41509	10	0.170666	1.20836e-21	3.8388e-18	CAP2, CUL2, NCBP1, PSMF1, RPL10, RPL13, RPL18A, RPL22L1, RPL24, RPL27, RPL29, RPL3, RPL35A, RPL38, RPL39, RPL4, RPS13, RPS14, RPS26, RPS27, RPS28, RPS3A, RPS5, RPS8		1	Member
20	R-HSA-168255	Influenza Infection	2.76084	10	0.157013	8.74843e-21	2.10715e-20	RPL10, RPL13, RPL18A, RPL22L1, RPL24, RPL27, RPL29, RPL3, RPL35A, RPL38, RPL39, RPL4, RPS13, RPS14, RPS26, RPS27, RPS28, RPS3A, RPS5, RPS8		1	Member
21	R-HSA-72312	rRNA processing	2.71901	10	0.168919	1.60728e-20	1.07742e-18	EXOSC5, RPL10, RPL13, RPL18A, RPL22L1, RPL24, RPL27, RPL29, RPL3, RPL35A, RPL38, RPL39, RPL4, RPP38, RPS13, RPS14, RPS26, RPS27, RPS28, RPS3A, RPS5, RPS8, TFB1M, UTP20, WDR46		1	Member
22	R-HSA-6791226	Major pathway of rRNA processing in the nucleolus and cytosol	2.85541	10	0.168919	3.80816e-20	2.46538e-19	EXOSC5, RPL10, RPL13, RPL18A, RPL22L1, RPL24, RPL27, RPL29, RPL3, RPL35A, RPL38, RPL39, RPL4, RPP38, RPS13, RPS14, RPS26, RPS27, RPS28, RPS3A, RPS5, RPS8, UTP20, WDR46		1	Member
23	R-HSA-8868773	rRNA processing in the nucleus and cytosol	2.70591	10	0.168919	1.14845e-19	5.97e-19	EXOSC5, RPL10, RPL13, RPL18A, RPL22L1, RPL24, RPL27, RPL29, RPL3, RPL35A, RPL38, RPL39, RPL4, RPP38, RPS13, RPS14, RPS26, RPS27, RPS28, RPS3A, RPS5, RPS8, UTP20, WDR46		1	Member
24	R-HSA-72702	Ribosomal scanning and start codon recognition	3.28493	10	0.112605	8.89946e-13	4.96384e-08	EIF3G, RPS13, RPS14, RPS26, RPS27, RPS28, RPS3A, RPS5, RPS8		2	Representative
25	R-HSA-72649	Translation initiation complex formation	3.28493	10	0.115652	8.89946e-13	4.96384e-08	EIF3G, RPS13, RPS14, RPS26, RPS27, RPS28, RPS3A, RPS5, RPS8		2	Member
26	R-HSA-72662	Activation of the mRNA upon binding of the cap-binding complex and eIFs, and subsequent binding to 43S	3.23018	10	0.115652	1.02627e-12	5.61074e-08	EIF3G, RPS13, RPS14, RPS26, RPS27, RPS28, RPS3A, RPS5, RPS8		2	Member
27	R-HSA-72695	Formation of the ternary complex, and subsequently, the 43S complex	3.72713	10	0.119432	7.71388e-11	1.96782e-08	EIF3G, RPS13, RPS14, RPS26, RPS27, RPS28, RPS3A, RPS5, RPS8		2	Member
28	R-HSA-5368286	Mitochondrial translation initiation	1.73266	10	0.0136054	4.72524e-09	4.72524e-09	MRPL14, MRPL30, MRPL38, MRPL4, MRPL44, MRPS27, MTIF3		3	Representative
29	R-HSA-5368287	Mitochondrial translation	1.62088	10	0.0136054	7.63091e-09	7.63091e-09	MRPL14, MRPL30, MRPL38, MRPL4, MRPL44, MRPS27, MTIF3		3	Member
30	R-HSA-5389840	Mitochondrial translation elongation	1.48514	10	0.0136054	5.15173e-07	5.15173e-07	MRPL14, MRPL30, MRPL38, MRPL4, MRPL44, MRPS27		3	Member
31	R-HSA-5419276	Mitochondrial translation termination	1.48514	10	0.0136054	5.15173e-07	5.15173e-07	MRPL14, MRPL30, MRPL38, MRPL4, MRPL44, MRPS27		3	Member
32	R-HSA-3108232	SUMO E3 ligases SUMOylate target proteins	1.05047	10	0.0327957	1.50968e-06	1.50968e-06	DAXX, HIC1, NCOR2, NR1H2, PML, PPARG, RING1, RORA		4	Representative
33	R-HSA-2990846	SUMOylation	1.01339	10	0.0327957	1.94091e-06	1.94091e-06	DAXX, HIC1, NCOR2, NR1H2, PML, PPARG, RING1, RORA		4	Member
34	R-HSA-5633007	Regulation of TP53 Activity	1.36295	10	0.0402703	4.16425e-06	0.000130801	ATRIP, DAXX, EHMT2, GATAD2B, MDM4, PML, PRKAB1, RBBP7, STK11, TP73		5	Representative
35	R-HSA-8951664	Neddylation	1.12354	4	0.00680272	2.82459e-05	0.00876585	ASB14, ASB16, ASB5, CUL2, DCAF11, FBXL18, FBXO44, PSMF1, RBBP7, SPSB3, UBE2F, ZBTB16		6	Representative
36	R-HSA-2559583	Cellular Senescence	1.66934	10	0.0137459	3.95507e-05	3.95507e-05	AGO3, ASF1A, CABIN1, E2F3, EHMT2, MAPKAPK2, MDM4, RBBP7, RING1, SP1		7	Representative
76	R-HSA-2559580	Oxidative Stress Induced Senescence	1.9878	10	0.00680272	0.00329896	0.00329896	AGO3, E2F3, MAPKAPK2, MDM4, RBBP7, RING1		7	Member
37	R-HSA-8943724	Regulation of PTEN gene transcription	1.76513	10	0.00687293	5.9491e-05	6.92557e-05	GATAD2B, PPARG, RBBP7, RING1, SALL4		8	Representative
43	R-HSA-6807070	PTEN Regulation	1.25039	10	0.00687293	0.000212287	0.000254691	AGO3, GATAD2B, PML, PPARG, PSMF1, RBBP7, RING1, SALL4, TNKS		8	Member
90	R-HSA-1257604	PIP3 activates AKT signaling	1.15364	10	0.00680272	0.00670146	0.00800014	AGO3, BAD, ERBB2, FGF22, FGFR3, GATAD2B, IRS1, PIK3R3, PML, PPARG, PSMF1, RBBP7, RING1, SALL4, TNKS		8	Member
38	R-HSA-427389	ERCC6 (CSB) and EHMT2 (G9a) positively regulate rRNA expression	3.80021	10	0.0196774	7.46414e-05	9.57232e-05	EHMT2, GATAD2B, RBBP7		9	Representative
56	R-HSA-5250913	Positive epigenetic regulation of rRNA expression	1.83273	10	0.0131183	0.000670146	0.00680732	EHMT2, GATAD2B, RBBP7, TAF1C		9	Member
59	R-HSA-73762	RNA Polymerase I Transcription Initiation	2.29091	10	0.013652	0.000736539	0.00680732	EHMT2, GATAD2B, GTF2H4, RBBP7, TAF1C		9	Member
63	R-HSA-73854	RNA Polymerase I Promoter Clearance	2.11123	10	0.016574	0.000935427	0.00947105	EHMT2, GATAD2B, GTF2H4, RBBP7, TAF1C		9	Member
64	R-HSA-73864	RNA Polymerase I Transcription	2.07063	10	0.016574	0.00101244	0.0102424	EHMT2, GATAD2B, GTF2H4, RBBP7, TAF1C		9	Member
96	R-HSA-212165	Epigenetic regulation of gene expression	1.20981	10	0.0131183	0.00882207	0.0190835	EHMT2, GATAD2B, GTF2H4, RBBP7, TAF1C		9	Member
39	R-HSA-390522	Striated Muscle Contraction	3.16684	10	0.00680272	0.000111383	0.000130608	MYBPC1, MYBPC3, MYH6, TNNC1, TNNT2		10	Representative
40	R-HSA-70263	Gluconeogenesis	3.91537	10	0.0405405	0.00014476	0.000267196	ALDOA, ENO1, GAPDH, SLC25A1, SLC25A10, SLC37A4		11	Representative
46	R-HSA-70326	Glucose metabolism	1.93569	10	0.0136054	0.000298138	0.00642722	ALDOA, ENO1, GAPDH, GCK, PGP, SLC25A1, SLC25A10, SLC37A4		11	Member
41	R-HSA-77595	Processing of Intronless Pre-mRNAs	4.53359	10	0.0204082	0.000155348	0.000181829	CSTF1, CSTF2, NCBP1, SYMPK		12	Representative
50	R-HSA-72163	mRNA Splicing - Major Pathway	1.08274	10	0.0202703	0.000496758	0.00664245	CHERP, CSTF1, CSTF2, LSM8, NCBP1, SF3A2, SYMPK, U2AF2, USP39		12	Member
57	R-HSA-72172	mRNA Splicing	1.02006	10	0.0135595	0.000705258	0.00935652	CHERP, CSTF1, CSTF2, LSM8, NCBP1, SF3A2, SYMPK, U2AF2, USP39		12	Member
60	R-HSA-75067	Processing of Capped Intronless Pre-mRNA	3.84545	10	0.00682602	0.000807814	0.000944881	CSTF1, CSTF2, LSM11, NCBP1, SYMPK		12	Member
67	R-HSA-72203	Processing of Capped Intron-Containing Pre-mRNA	0.893549	10	0.0136054	0.00128013	0.0360937	CHERP, CHTOP, CSTF1, CSTF2, LSM8, NCBP1, SF3A2, SYMPK, U2AF2, USP39		12	Member
81	R-HSA-72187	mRNA 3'-end processing	2.26679	10	0.0272109	0.00413281	0.00768262	CHTOP, CSTF1, CSTF2, NCBP1, SYMPK, U2AF2		12	Member
83	R-HSA-73856	RNA Polymerase II Transcription Termination	2.28397	10	0.0272109	0.00449563	0.0181588	CHTOP, CSTF1, CSTF2, LSM11, NCBP1, SYMPK, U2AF2		12	Member
42	R-HSA-2559585	Oncogene Induced Senescence	2.61025	10	0.0198126	0.000205902	0.000205902	AGO3, E2F3, MDM4, SP1		13	Representative
44	R-HSA-71387	Metabolism of carbohydrates	1.53818	10	0.0131183	0.000219709	0.000275774	AKR1B1, ALDOA, B3GNT4, B4GAT1, CHPF2, CHST11, CHST3, CHST6, ENO1, GAPDH, GCK, IDUA, PGP, PHKA1, PHKA2, PRPS1, SLC25A1, SLC25A10, SLC37A4, SLC9A1		14	Representative
45	R-HSA-9006936	Signaling by TGFB family members	1.26674	10	0.0136054	0.000236912	0.000287332	BMPR1B, NCOR2, PRKCZ, RNF111, SMURF1, SP1		15	Representative
65	R-HSA-170834	Signaling by TGF-beta Receptor Complex	1.47497	10	0.0136054	0.00102672	0.00102672	NCOR2, PRKCZ, RNF111, SMURF1, SP1		15	Member
87	R-HSA-2173796	SMAD2/SMAD3:SMAD4 heterotrimer regulates transcription	1.34591	10	0.00680272	0.00573532	0.00573532	RNF111, SP1		15	Member
107	R-HSA-2173793	Transcriptional activity of SMAD2/SMAD3:SMAD4 heterotrimer	1.46826	10	0.0135135	0.0151993	0.0151993	NCOR2, RNF111, SP1		15	Member
47	R-HSA-8878171	Transcriptional regulation by RUNX1	0.936284	10	0.0136054	0.000326672	0.00762831	AGO3, KMT2B, PML, PSMF1, RING1, SMARCA4, TAL1, TP73		16	Representative
48	R-HSA-3247509	Chromatin modifying enzymes	1.07137	10	0.0272109	0.000360141	0.000672224	EHMT2, GATAD2B, KDM2A, KMT2B, MORF4L1, NCOR2, RBBP7, SMARCA4, SUV39H2, TAF5L		17	Representative
49	R-HSA-4839726	Chromatin organization	1.07137	10	0.0272109	0.000360141	0.000672224	EHMT2, GATAD2B, KDM2A, KMT2B, MORF4L1, NCOR2, RBBP7, SMARCA4, SUV39H2, TAF5L		17	Member
51	R-HSA-2219530	Constitutive Signaling by Aberrant PI3K in Cancer	1.43564	10	0.00680272	0.000508247	0.000508247	ERBB2, FGF22, FGFR3, IRS1, PIK3R3		18	Representative
70	R-HSA-2219528	PI3K/AKT Signaling in Cancer	1.26674	10	0.00680272	0.00235956	0.00235956	BAD, ERBB2, FGF22, FGFR3, IRS1, PIK3R3		18	Member
71	R-HSA-6811558	PI5P, PP2A and IER3 Regulate PI3K/AKT Signaling	1.04537	10	0.00680272	0.0024764	0.0024764	ERBB2, FGF22, FGFR3, IRS1, PIK3R3		18	Member
77	R-HSA-199418	Negative regulation of the PI3K/AKT network	0.978842	10	0.00680272	0.00342766	0.00342766	ERBB2, FGF22, FGFR3, IRS1, PIK3R3		18	Member
52	R-HSA-379724	tRNA Aminoacylation	3.58909	1	0.00645161	0.000574459	0.000574459	IARS2, PPA1, PPA2, VARS2		19	Representative
111	R-HSA-379726	Mitochondrial tRNA aminoacylation	3.58909	1	0.00645161	0.0184453	0.0184453	IARS2, PPA2, VARS2		19	Member
53	R-HSA-1268020	Mitochondrial protein import	2.11815	10	0.00680272	0.000604966	0.000604966	CHCHD10, CHCHD4, TAZ, TIMM10B, TIMM44, TOMM7		20	Representative
58	R-HSA-9609507	Protein localization	1.76069	10	0.00680272	0.000723616	0.000723616	ACAA1, ACOT8, CHCHD10, CHCHD4, ECH1, ECI2, PEX14, PEX6, TAZ, TIMM10B, TIMM44, TOMM7, ZFAND6		20	Member
54	R-HSA-174490	Membrane binding and targetting of GAG proteins	2.87127	10	0.00680272	0.000615473	0.000615473	MVB12A, MVB12B		21	Representative
55	R-HSA-174495	Synthesis And Processing Of GAG, GAGPOL Polyproteins	2.87127	10	0.00680272	0.000615473	0.000615473	MVB12A, MVB12B		21	Member
73	R-HSA-175474	Assembly Of The HIV Virion	1.79454	10	0.00680272	0.00272156	0.00272156	MVB12A, MVB12B		21	Member
89	R-HSA-917729	Endosomal Sorting Complex Required For Transport (ESCRT)	1.38932	10	0.00680272	0.00601621	0.00601621	MVB12A, MVB12B		21	Member
91	R-HSA-9615710	Late endosomal microautophagy	1.30512	10	0.00680272	0.00729277	0.00729277	MVB12A, MVB12B		21	Member
99	R-HSA-162588	Budding and maturation of HIV virion	1.19636	10	0.00680272	0.00952474	0.00952474	MVB12A, MVB12B		21	Member
61	R-HSA-383280	Nuclear Receptor transcription pathway	2.43787	8	0.00680272	0.000811376	0.000811376	NCOR2, NR1H2, NR2C2AP, PPARG, RORA, RXRB		22	Representative
78	R-HSA-1989781	PPARA activates gene expression	1.48514	10	0.0202703	0.00347447	0.0050177	CPT2, HMGCS2, NCOR2, NR1H2, PPARG, RORA, RXRB, SP1		22	Member
79	R-HSA-400206	Regulation of lipid metabolism by PPARalpha	1.45997	10	0.0202703	0.00377991	0.00545754	CPT2, HMGCS2, NCOR2, NR1H2, PPARG, RORA, RXRB, SP1		22	Member
62	R-HSA-6804758	Regulation of TP53 Activity through Acetylation	2.15345	10	0.0137459	0.000841378	0.00107745	GATAD2B, PML, RBBP7		23	Representative
66	R-HSA-3214815	HDACs deacetylate histones	2.01886	10	0.00680272	0.00110042	0.00140887	GATAD2B, NCOR2, RBBP7		23	Member
68	R-HSA-167172	Transcription of the HIV genome	1.28564	10	0.00680272	0.00179181	0.00179181	GTF2A2, GTF2H4, NCBP1, NELFE		24	Representative
74	R-HSA-674695	RNA Polymerase II Pre-transcription Events	1.11868	10	0.00680272	0.00313777	0.00313777	GTF2A2, GTF2H4, NCBP1, NELFE		24	Member
103	R-HSA-113418	Formation of the Early Elongation Complex	1.95768	10	0.00680272	0.0122611	0.0122611	GTF2H4, NCBP1, NELFE		24	Member
104	R-HSA-167158	Formation of the HIV-1 Early Elongation Complex	1.95768	10	0.00680272	0.0122611	0.0122611	GTF2H4, NCBP1, NELFE		24	Member
114	R-HSA-167200	Formation of HIV-1 elongation complex containing HIV-1 Tat	1.61509	10	0.00680272	0.0220787	0.0220787	GTF2H4, NCBP1, NELFE		24	Member
115	R-HSA-167169	HIV Transcription Elongation	1.61509	10	0.00680272	0.0220787	0.0220787	GTF2H4, NCBP1, NELFE		24	Member
116	R-HSA-167246	Tat-mediated elongation of the HIV-1 transcript	1.61509	10	0.00680272	0.0220787	0.0220787	GTF2H4, NCBP1, NELFE		24	Member
117	R-HSA-167152	Formation of HIV elongation complex in the absence of HIV Tat	1.5757	10	0.00680272	0.0238026	0.0238026	GTF2H4, NCBP1, NELFE		24	Member
124	R-HSA-162599	Late Phase of HIV Life Cycle	0.929548	10	0.00680272	0.032819	0.032819	GTF2A2, GTF2H4, MVB12A, MVB12B, NCBP1, NELFE		24	Member
138	R-HSA-162587	HIV Life Cycle	0.850047	10	0.00680272	0.0466065	0.0466065	GTF2A2, GTF2H4, MVB12A, MVB12B, NCBP1, NELFE		24	Member
69	R-HSA-9609690	HCMV Early Events	1.22355	10	0.0201351	0.0022357	0.00303767	DAXX, IRS1, NCOR2, PML, RBBP7		25	Representative
98	R-HSA-9609646	HCMV Infection	1.2458	10	0.0298277	0.00946016	0.00946016	DAXX, IRS1, MVB12A, MVB12B, NCOR2, PML, RBBP7		25	Member
72	R-HSA-6804756	Regulation of TP53 Activity through Phosphorylation	0.946573	7	0.00680272	0.00249258	0.00249258	ATRIP, MDM4, PRKAB1, STK11		26	Representative
82	R-HSA-380972	Energy dependent regulation of mTOR by LKB1-AMPK	1.48514	7	0.00680272	0.00423314	0.00423314	PRKAB1, STK11		26	Member
101	R-HSA-165159	MTOR signalling	1.07673	7	0.00680272	0.0113672	0.0113672	PRKAB1, STK11		26	Member
75	R-HSA-8941856	RUNX3 regulates NOTCH signaling	4.61454	10	0.00680272	0.00313923	0.00391667	MAML1, MAMLD1, RUNX3		27	Representative
80	R-HSA-6807505	RNA polymerase II transcribes snRNA genes	1.32929	10	0.00680272	0.00384501	0.00384501	GTF2A2, NABP1, NCBP1, SP1, SSU72		28	Representative
84	R-HSA-167044	Signalling to RAS	3.23018	3	0.00680272	0.00492096	0.00492096	MAPK13, MAPKAPK2, NTRK1		29	Representative
94	R-HSA-187687	Signalling to ERKs	1.90011	10	0.013652	0.00799322	0.00918228	MAPK13, MAPKAPK2, NTRK1		29	Member
85	R-HSA-202131	Metabolism of nitric oxide: NOS3 activation and regulation	4.30691	10	0.00680272	0.00524455	0.00561681	DNM2, LYPLA1, NOS3		30	Representative
86	R-HSA-5688426	Deubiquitination	0.778357	10	0.0136054	0.00537485	0.0128881	FKBP8, FOXK1, MDM4, OTUB2, OTUD7A, PSMF1, TNKS, USP20, USP4		31	Representative
88	R-HSA-350054	Notch-HLH transcription pathway	3.07636	8	0.00677974	0.00576412	0.00576412	HDAC11, MAML1, MAMLD1, NCOR2		32	Representative
123	R-HSA-2122947	NOTCH1 Intracellular Domain Regulates Transcription	1.79454	8	0.00677974	0.0299899	0.0299899	HDAC11, MAML1, MAMLD1, NCOR2		32	Member
92	R-HSA-187037	Signaling by NTRK1 (TRKA)	1.3108	10	0.0204082	0.00772946	0.00772946	DNM2, ID3, IRS1, MAPK13, MAPKAPK2, NTRK1, VRK3		33	Representative
106	R-HSA-166520	Signaling by NTRKs	1.12494	10	0.0204082	0.0141749	0.0141749	DNM2, ID3, IRS1, MAPK13, MAPKAPK2, NTRK1, VRK3		33	Member
93	R-HSA-8953750	Transcriptional Regulation by E2F6	1.90011	10	0.0136054	0.00799322	0.00799322	EHMT2, RBBP7, RING1		34	Representative
95	R-HSA-397014	Muscle contraction	1.88705	10	0.00680272	0.00828636	0.00987113	ASPH, ATP1B1, CACNA2D1, CACNG4, GUCY1B2, MYBPC1, MYBPC3, MYH6, NPPA, ORAI2, RANGRF, RYR2, SCN4A, SCN4B, SCN5A, TNNC1, TNNT2		35	Representative
120	R-HSA-5576892	Phase 0 - rapid depolarisation	3.31301	10	0.00680272	0.028617	0.0317568	CACNA2D1, CACNG4, RANGRF, SCN4A, SCN4B, SCN5A		35	Member
133	R-HSA-5576891	Cardiac conduction	1.8652	10	0.00680272	0.0360442	0.0413999	ASPH, ATP1B1, CACNA2D1, CACNG4, NPPA, ORAI2, RANGRF, RYR2, SCN4A, SCN4B, SCN5A		35	Member
97	R-HSA-4090294	SUMOylation of intracellular receptors	2.15345	10	0.0136054	0.00914586	0.0102794	NR1H2, PPARG, RORA		36	Representative
100	R-HSA-6804757	Regulation of TP53 Degradation	1.19636	10	0.0132084	0.0109409	0.0109409	DAXX, MDM4		37	Representative
102	R-HSA-6806003	Regulation of TP53 Expression and Degradation	1.16403	10	0.0132084	0.0118979	0.0118979	DAXX, MDM4		37	Member
105	R-HSA-8939211	ESR-mediated signaling	1.06343	9	0.00680272	0.0139681	0.0152699	AGO3, FKBP4, GNG13, GTF2A2, NOS3, PIK3R3, PRKCZ, SP1		38	Representative
108	R-HSA-512988	Interleukin-3, Interleukin-5 and GM-CSF signaling	0.978842	10	0.00680272	0.0151993	0.0151993	INPPL1, PIK3R3		39	Representative
121	R-HSA-912526	Interleukin receptor SHC signaling	1.59515	10	0.00680272	0.0287756	0.0287756	INPPL1, PIK3R3		39	Member
109	R-HSA-5689896	Ovarian tumor domain proteases	1.1334	10	0.00680272	0.0167237	0.0167237	OTUB2, OTUD7A		40	Representative
110	R-HSA-1912408	Pre-NOTCH Transcription and Translation	2.15345	8	0.00677974	0.0172318	0.0172318	AGO3, E2F3, MAML1, MAMLD1		41	Representative
136	R-HSA-1912422	Pre-NOTCH Expression and Processing	1.59515	8	0.00677974	0.0428197	0.0428197	AGO3, E2F3, MAML1, MAMLD1		41	Member
112	R-HSA-983712	Ion channel transport	1.52008	7	0.00680272	0.0201894	0.0315559	ANO6, ANO7, ASPH, ATP12A, ATP1B1, ATP2C1, ATP6V0A2, RYR2, TRPM4, UNC79, WNK2, WNK4		42	Representative
122	R-HSA-2672351	Stimuli-sensing channels	1.79454	9	0.00680272	0.0288761	0.0288761	ANO6, ANO7, ASPH, RYR2, TRPM4, UNC79, WNK2, WNK4		42	Member
113	R-HSA-3899300	SUMOylation of transcription cofactors	1.50241	10	0.0135135	0.0214768	0.0309079	DAXX, NCOR2, RING1		43	Representative
118	R-HSA-5696400	Dual Incision in GG-NER	2.10093	2	0.00662717	0.0238026	0.0267425	CHD1L, GTF2H4, POLD1, POLE		44	Representative
119	R-HSA-8939243	RUNX1 interacts with co-factors whose precise effect on RUNX1 targets is not known	1.16403	10	0.00680272	0.0270505	0.0299134	RING1, SMARCA4		45	Representative
125	R-HSA-73887	Death Receptor Signalling	1.53818	2	0.00673469	0.0337567	0.0337567	ARHGEF10L, ARHGEF16, ARHGEF19, ARHGEF38, ARHGEF5, BAD, ITSN1, NGEF, NGFR, USP4		46	Representative
126	R-HSA-350562	Regulation of ornithine decarboxylase (ODC)	0.861381	10	0.00680272	0.0339352	0.0384996	NQO1, PSMF1		47	Representative
127	R-HSA-167161	HIV Transcription Initiation	0.916363	10	0.00680272	0.0360326	0.0360326	GTF2A2, GTF2H4		48	Representative
128	R-HSA-167162	RNA Polymerase II HIV Promoter Escape	0.916363	10	0.00680272	0.0360326	0.0360326	GTF2A2, GTF2H4		48	Member
129	R-HSA-73776	RNA Polymerase II Promoter Escape	0.916363	10	0.00680272	0.0360326	0.0360326	GTF2A2, GTF2H4		48	Member
130	R-HSA-75953	RNA Polymerase II Transcription Initiation	0.916363	10	0.00680272	0.0360326	0.0360326	GTF2A2, GTF2H4		48	Member
131	R-HSA-76042	RNA Polymerase II Transcription Initiation And Promoter Clearance	0.916363	10	0.00680272	0.0360326	0.0360326	GTF2A2, GTF2H4		48	Member
132	R-HSA-73779	RNA Polymerase II Transcription Pre-Initiation And Promoter Opening	0.916363	10	0.00680272	0.0360326	0.0360326	GTF2A2, GTF2H4		48	Member
134	R-HSA-6804760	Regulation of TP53 Activity through Methylation	2.39273	4	0.00680272	0.0415605	0.043319	EHMT2, MDM4		49	Representative
135	R-HSA-4420097	VEGFA-VEGFR2 Pathway	1.58676	2	0.0102277	0.0424082	0.0490624	BAIAP2, MAPK13, MAPKAPK2, NOS3, PRKCZ, ROCK2, SHB		50	Representative
137	R-HSA-3214841	PKMTs methylate histone lysines	2.20867	2	0.00662717	0.0465718	0.0465718	EHMT2, KMT2B, RBBP7, SUV39H2		51	Representative
139	R-HSA-8986944	Transcriptional Regulation by MECP2	1.76513	9	0.00680272	0.0472219	0.0472219	AGO3, DGCR8, NCOR2, PPARG, SOX2		52	Representative
140	R-HSA-450385	Butyrate Response Factor 1 (BRF1) binds and destabilizes mRNA	3.80021	2	0.00687293	0.0494479	0.0494479	DCP1A, EXOSC5, MAPKAPK2		53	Representative
141	R-HSA-450513	Tristetraprolin (TTP, ZFP36) binds and destabilizes mRNA	3.80021	2	0.00687293	0.0494479	0.0494479	DCP1A, EXOSC5, MAPKAPK2		53	Member
142	R-HSA-438064	Post NMDA receptor activation events	1.73666	1	0.00684932	0.0495902	0.0495902	ADCY1, MAPT, PRKAB1, RASGRF1, RPS6KA6		54	Representative
