# Supplementary material for: Disulfiram inhibits neutrophil extracellular trap formation and protects rodents from acute lung injury and SARS-CoV-2 infection
Source: JCI Insight. 2022 Mar 8;7(5):e157342. doi: 10.1172/jci.insight.157342 (PMC8983145; doi:10.1172/jci.insight.157342)
Supplement: Supplemental table 6 [file jciinsight-7-157342-s276.xls]

## Sheet: Suppl table 6
	external_gene_name	logFC	logCPM	F	PValue	FDR	entrez	logp
1	RPS27A	-4.11992	3.92554	123.247	2.35214e-13	3.79987e-09	6233	12.6285
2	RPLP0	-3.00682	4.54639	71.6488	3.40953e-10	2.75405e-06	6175	9.46731
3	RPS24	-1.79731	6.56315	54.5922	8.47495e-09	4.56376e-05	6229	8.07186
4	CES1G	2.71824	4.63339	51.4401	1.64055e-08	6.62576e-05	NA	7.78501
7	LDB3	8.51715	1.78936	37.6012	7.29054e-07	0.00168255	11155	6.13724
8	AKR1B1	3.4068	3.6203	32.2047	1.71133e-06	0.00340556	231	5.76667
9	UBA52	-5.33788	1.25035	31.8311	1.89725e-06	0.00340556	7311	5.72188
11	TMX4	3.52425	2.51874	30.6952	2.60556e-06	0.00382663	56255	5.5841
12	GSTP1	1.79077	10.4787	28.3584	5.09565e-06	0.00686002	2950	5.2928
13	RNF223	5.89581	1.28775	28.0465	5.58371e-06	0.00693884	401934	5.25308
14	DOCK8	7.97853	1.55258	27.7027	9.13199e-06	0.0105377	81704	5.03943
15	NQO1	1.83571	5.37328	25.2854	1.2813e-05	0.0131703	1728	4.89235
16	TMEM204	0.992963	6.75407	25.0673	1.37047e-05	0.0131703	79652	4.86313
17	INKA2	7.46322	1.20502	26.2174	1.38592e-05	0.0131703	55924	4.85826
18	ATG2A	1.53083	6.69365	24.8092	1.48456e-05	0.0133239	23130	4.8284
19	BC028528	1.37449	6.62138	23.9264	1.95688e-05	0.0166386	NA	4.70844
20	SNRPF	-1.82551	3.88823	23.6691	2.12269e-05	0.0171461	6636	4.67311
22	CAMSAP2	1.05995	5.50229	22.92	2.69558e-05	0.0190903	23271	4.56935
23	ETV5	1.26741	6.34529	22.8944	2.7179e-05	0.0190903	2119	4.56577
24	GSTT3	3.27102	2.94785	22.747	2.8498e-05	0.0191827	NA	4.54519
25	TSPAN4	1.23443	5.40955	22.5923	2.99571e-05	0.0193583	7106	4.5235
26	BCR	1.17813	6.69875	21.3584	4.48326e-05	0.0278566	613	4.34841
27	ALDH1A1	0.94298	9.85364	21.2261	4.6839e-05	0.0280253	216	4.32939
28	FABP5	-0.986845	8.08527	20.8647	5.28194e-05	0.0298538	2171	4.27721
29	PKD1	0.818058	7.14805	20.8213	5.35908e-05	0.0298538	5310	4.27091
30	ANKZF1	5.38007	1.57	20.64	5.69423e-05	0.0305754	55139	4.24457
31	IRF3	0.879341	7.30226	20.4962	5.97563e-05	0.0305754	3661	4.22362
32	SCD1	-1.03014	7.60111	20.4563	6.05641e-05	0.0305754	NA	4.21779
33	HLA-F	-1.79524	5.61498	20.0947	6.84223e-05	0.03328	3134	4.1648
34	DYNLT1	-0.904679	5.47171	20.0257	7.00415e-05	0.03328	6993	4.15464
35	DCTN4	1.05745	5.50953	19.8548	7.42273e-05	0.0342612	51164	4.12944
36	LPIN1	1.79544	5.05151	19.7558	7.67724e-05	0.0344516	23175	4.11479
37	NSD3	6.96621	0.437107	20.4193	7.93879e-05	0.0346625	54904	4.10025
38	GRIK1	-7.12534	-1.43308	19.0842	9.66671e-05	0.0387143	2897	4.01472
39	VWA5A	7.21761	-0.242099	19.7867	9.72598e-05	0.0387143	4013	4.01207
40	DCAF11	0.928613	6.96209	19.0393	9.81815e-05	0.0387143	80344	4.00797
41	JADE2	0.937262	6.26733	19.0371	9.82537e-05	0.0387143	23338	4.00765
42	SPCS2	-0.861126	7.2493	18.9594	0.000100933	0.0388233	9789	3.99597
43	RPL23	-1.3835	4.41464	18.5142	0.000117839	0.0442719	9349	3.92871
44	KDM2A	4.06373	1.85372	18.4442	0.000120757	0.0443369	22992	3.91809
45	DNAJC5	0.770243	6.73169	18.3441	0.000125065	0.0448983	80331	3.90286
46	CLDN2	-7.28486	-1.93446	18.6912	0.000139144	0.0478388	9075	3.85654
47	NOS3	1.41643	6.28703	17.9787	0.000142228	0.0478388	4846	3.84701
48	WSCD1	1.47404	5.85078	17.9191	0.000145256	0.0478388	23302	3.83787
49	TMA7	-0.917573	5.56183	17.9053	0.000145965	0.0478388	51372	3.83575
50	NAIP	7.74763	0.878194	18.5038	0.000148062	0.0478388	4671	3.82956
51	PNPLA2	1.69212	8.22754	17.7817	0.000152501	0.0483069	57104	3.81673
52	GTF3C2	0.767237	6.00438	17.671	0.000158615	0.0492775	2976	3.79965
53	METTL14	1.12571	4.72708	17.6124	0.000161952	0.0493424	57721	3.79061
54	AK6	2.49878	2.15475	17.5612	0.000164933	0.0493424	102157402	3.78269
55	IRS3	2.47926	2.49156	17.4273	0.000173002	0.0508154	NA	3.76195
56	CLK4	1.09109	5.45008	17.3209	0.000179716	0.0518448	57396	3.74541
57	ADIPOR2	1.38479	6.98208	17.1819	0.000188899	0.0528064	79602	3.72377
58	SPTB	7.89228	1.08672	17.7657	0.000189586	0.0528064	6710	3.72219
59	HBB-BH1	3.86858	1.31249	16.9537	0.000205076	0.0546883	NA	3.68809
60	FAM107A	1.62376	5.0628	16.9419	0.000205949	0.0546883	11170	3.68624
61	UBA52	-5.50717	-0.00931969	17.6553	0.000206499	0.0546883	7311	3.68508
62	MGAT3	7.59485	0.552328	17.2982	0.000222189	0.0578946	4248	3.65328
63	CDK5RAP1	3.74398	1.48271	16.5652	0.000236072	0.0601965	51654	3.62696
64	DEPP1	3.23147	6.23163	16.5374	0.000238476	0.0601965	11067	3.62256
66	RPL27	-5.61042	-0.769026	16.4257	0.000248383	0.0607974	6155	3.60488
67	MZF1	4.1974	1.5095	16.3618	0.000254252	0.0609988	7593	3.59473
68	HERPUD1	1.29851	4.63886	16.2645	0.00026346	0.0609988	9709	3.57928
69	4921507P07RIK	6.83043	0.0097477	16.7679	0.000266562	0.0609988	NA	3.5742
70	MAPT	1.5028	4.44811	16.1861	0.000271141	0.0609988	4137	3.5668
71	TACC1	4.04212	2.41583	16.1701	0.000272742	0.0609988	6867	3.56425
72	FCGBP	6.83406	0.77574	16.6441	0.000278222	0.0609988	8857	3.55561
73	SUMO2	-1.13186	4.39683	16.1145	0.000278364	0.0609988	6613	3.55539
74	KLRB1	6.85922	-0.134257	16.6318	0.000279412	0.0609988	3820	3.55375
75	CLN3	0.944443	5.54435	15.9553	0.000295159	0.0622887	1201	3.52994
76	FIS1	-1.12579	4.13772	15.9488	0.000295865	0.0622887	51024	3.52891
78	GRK5	1.01916	6.57473	15.8756	0.000303964	0.0629555	2869	3.51718
79	ABCC12	-6.73737	-2.09854	18.5458	0.000308476	0.0630813	94160	3.51078
80	MAPK13	0.766317	5.91472	15.6887	0.000325741	0.0645159	5603	3.48713
81	ATRIP	1.68802	3.57136	15.6828	0.000326455	0.0645159	84126	3.48618
82	TAZ	1.27848	3.51777	15.6297	0.000332943	0.0645159	6901	3.47763
83	AQP11	6.84699	0.460736	16.1203	0.000333954	0.0645159	282679	3.47631
84	ZFP661	7.28703	0.384186	16.1075	0.000335459	0.0645159	NA	3.47436
85	RPL12	-7.06727	-1.77521	16.2783	0.00034505	0.0655799	6136	3.46212
86	IGFBP4	-0.788947	7.84613	15.4729	0.000352941	0.0662996	3487	3.4523
87	AKR7A3	2.38065	6.5517	15.416	0.000360514	0.066767	22977	3.44308
88	GABARAPL1	1.03736	7.75294	15.3761	0.00036592	0.066767	23710	3.43661
89	OSBP	2.78287	2.01488	15.3622	0.000367828	0.066767	5007	3.43435
90	SLC35A4	1.24964	4.10615	15.2346	0.00038581	0.0687125	113829	3.41363
91	TNFSF4	-6.3211	-2.21731	15.7017	0.000387053	0.0687125	7292	3.41223
92	TUBA1A	-0.888293	8.68961	15.0714	0.000410169	0.0720248	7846	3.38704
93	HMOX1	-1.29627	6.5564	14.99	0.000422934	0.0734677	3162	3.37373
94	SERINC3	0.712543	8.19367	14.8872	0.000439646	0.0755584	10955	3.3569
95	SCN4A	6.94567	-0.0187357	15.3071	0.00044541	0.0757431	6329	3.35124
96	COG8	-1.80834	2.96414	14.7833	0.000457259	0.0769482	84342	3.33984
97	CASTOR1	1.58075	5.3645	14.7499	0.000463075	0.0771235	652968	3.33435
98	MCIDAS	7.68841	0.439457	15.1662	0.000468464	0.0772249	345643	3.32932
99	ACOT2	3.68494	2.14453	14.4392	0.000521113	0.0850362	10965	3.28307
100	FIP1L1	-0.865459	4.76658	14.3634	0.000536416	0.0860435	81608	3.2705
101	ADAMTSL3	6.51988	0.0282869	14.7826	0.000537938	0.0860435	57188	3.26927
102	MARVELD1	1.02432	7.85044	14.3026	0.000549034	0.0863508	83742	3.2604
103	SPIRE1	0.821136	4.64335	14.2953	0.00055055	0.0863508	56907	3.2592
105	MAU2	0.808699	6.09097	14.2372	0.000562937	0.0864206	23383	3.24954
106	MUSTN1	1.79537	4.04198	14.2183	0.000567043	0.0864206	389125	3.24638
107	U1	-6.4428	-2.16612	14.8059	0.000576024	0.0869689	NA	3.23956
108	LY6G6F	4.63971	2.08855	14.1422	0.000583836	0.0871842	259215	3.23371
109	ANAPC13	-1.06935	5.0406	14.1059	0.000592046	0.0871842	25847	3.22764
110	KCNK3	1.22983	6.51033	14.0223	0.000611394	0.0871842	3777	3.21368
111	NKD2	-1.13576	4.04783	13.9967	0.000617446	0.0871842	85409	3.2094
112	TARSL2	1.61208	3.3225	13.9955	0.000617731	0.0871842	NA	3.2092
113	FAM50B	-5.73072	-2.39756	14.3881	0.000621013	0.0871842	26240	3.2069
114	MKRN3	4.48305	0.901235	13.9575	0.000626836	0.0871842	7681	3.20285
115	AGTR1	1.7879	3.65821	13.9441	0.000630096	0.0871842	185	3.20059
116	GNA11	1.17487	7.33753	13.9313	0.000633212	0.0871842	2767	3.19845
117	PDK4	2.47813	4.48078	13.9235	0.000635117	0.0871842	5166	3.19715
118	SLC16A7	6.70951	0.348104	14.3195	0.000636814	0.0871842	9194	3.19599
119	RASGEF1A	1.37721	4.80203	13.8914	0.000643039	0.0872966	221002	3.19176
120	VIPR1	1.53041	7.08837	13.8094	0.000663767	0.0886504	7433	3.17798
121	NPPB	9.04357	0.575306	14.2056	0.000663986	0.0886504	4879	3.17784
122	ZBTB16	8.79707	2.12142	14.177	0.000670999	0.0888523	7704	3.17328
123	PPP1R16A	1.47787	5.2777	13.6717	0.000700155	0.0919593	84988	3.15481
124	CCDC167	7.29902	0.0794618	14.003	0.000715455	0.0932111	154467	3.14542
125	LYPLA1	4.11075	1.14486	13.5621	0.000730622	0.0944256	10434	3.13631
126	CCBE1	6.79408	0.44258	13.9158	0.000738885	0.0947356	147372	3.13142
127	ACRV1	-5.94694	-2.245	16.0577	0.00074504	0.0947727	56	3.12782
128	ITPRIP	1.24328	5.87354	13.4246	0.00077087	0.0972923	85450	3.11302
129	ANKHD1	0.824871	5.71832	13.378	0.000785023	0.0983104	54882	3.10512
130	PLEKHN1	1.01519	5.17815	13.311	0.000805871	0.0983396	84069	3.09373
131	SYNPO2L	7.10919	-0.0565798	13.666	0.000810717	0.0983396	79933	3.09113
132	EBF4	1.90322	3.14329	13.264	0.000820875	0.0983396	57593	3.08572
134	ZNF625-ZNF20	-5.28657	-2.29337	13.5869	0.000834993	0.0983396	100529855	3.07832
135	MFN2	0.887217	7.32481	13.2179	0.00083584	0.0983396	9927	3.07788
136	CLEC1B	2.03475	3.99734	13.2158	0.000836518	0.0983396	51266	3.07752
137	CLEC1A	0.757717	5.85787	13.1844	0.000846913	0.0983396	51267	3.07216
138	RSU1	0.918876	5.94697	13.1777	0.000849153	0.0983396	6251	3.07101
139	DGCR8	0.875332	4.09603	13.1598	0.000855126	0.0983396	54487	3.06797
140	PHF10	0.844546	4.55883	13.1332	0.000864136	0.0983396	55274	3.06342
141	MACROD1	1.51454	4.51698	13.1299	0.000865252	0.0983396	28992	3.06286
142	SLC10A6	6.81132	0.665213	13.4897	0.000865884	0.0983396	345274	3.06254
143	PHKA1	6.68268	0.180749	13.4499	0.000878889	0.0983396	5255	3.05607
144	GM20521	0.750107	7.34241	13.0861	0.000880286	0.0983396	NA	3.05538
145	PECAM1	1.26165	7.21519	13.0726	0.00088498	0.0983396	5175	3.05307
147	SRP14	-0.785564	5.66579	13.0408	0.000896122	0.0983506	6727	3.04763
148	PRR22	3.15613	1.50003	13.027	0.000901014	0.0983506	163154	3.04527
149	ALDH2	0.779858	9.67944	12.9641	0.000923675	0.0997706	217	3.03448
150	CYB561	0.893522	5.95428	12.9567	0.000926375	0.0997706	1534	3.03321
151	MINDY1	0.848798	6.20241	12.9396	0.000932633	0.0997794	55793	3.03029
152	ADGRG3	8.19885	0.440731	13.2612	0.000943441	0.100272	222487	3.02529
153	PTDSS2	0.723248	5.40776	12.8811	0.000954473	0.100781	81490	3.02024
154	TANGO2	1.14572	6.16301	12.8205	0.000977641	0.102557	128989	3.00982
155	LDHA	3.01632	0.784699	12.79	0.000989552	0.102736	3939	3.00456
156	LCN2	2.97307	9.26357	12.7836	0.000992067	0.102736	3934	3.00346
158	EIF4A1	-0.984257	5.01223	12.6477	0.00104708	0.106947	1973	2.98002
159	PRL	-6.73888	-2.41493	13.543	0.00106438	0.106947	5617	2.9729
162	MYBPC3	2.1435	2.49186	12.5823	0.00107471	0.106947	4607	2.96871
163	TOR1B	6.31496	-0.317486	12.9061	0.00107907	0.106947	27348	2.96695
164	MORF4L1	5.51501	-1.34333	12.8612	0.00109766	0.107485	10933	2.95953
165	UBE2G2	1.17274	6.50518	12.5201	0.00110174	0.107485	7327	2.95792
166	RPL13A	-4.78659	-1.86074	12.5139	0.00110446	0.107485	23521	2.95685
167	PRICKLE2	1.06266	6.21935	12.4651	0.00112619	0.10871	166336	2.94839
168	FBXO31	0.748287	6.3652	12.4556	0.0011305	0.10871	79791	2.94673
169	CACNG4	7.05896	-0.0764392	12.754	0.00114342	0.109302	27092	2.94179
170	DNAH1	7.50186	1.19413	12.7081	0.00116361	0.110503	25981	2.93419
172	EBP	-0.933416	3.95194	12.3133	0.00119678	0.110503	10682	2.92199
173	ROBO4	1.20451	6.94899	12.3076	0.00119952	0.110503	54538	2.92099
174	SRXN1	1.51531	4.73465	12.3044	0.00120106	0.110503	140809	2.92043
175	AZGP1	4.64383	0.568653	12.2931	0.00120653	0.110503	563	2.91846
176	PPARG	6.73837	0.279778	12.6097	0.00120826	0.110503	5468	2.91784
177	SYT7	7.14574	0.724022	12.6044	0.00121071	0.110503	9066	2.91696
178	NODAL	6.06817	-0.206734	12.5693	0.00122714	0.111373	4838	2.91111
179	SEMA3F	1.27538	7.85312	12.2167	0.00124415	0.112286	6405	2.90513
180	HTR5B	-5.97268	-2.29801	13.054	0.00126448	0.113487	NA	2.89809
182	SPINT3	-5.3773	-1.1393	12.1092	0.0012992	0.114675	10816	2.88633
183	FOXO3	1.0416	6.18393	12.104	0.00130193	0.114675	2309	2.88541
185	CHRNA7	6.38587	-0.356934	12.3807	0.00131939	0.114798	1139	2.87963
186	CTSV	-0.927834	6.91525	12.0463	0.00133262	0.114798	1515	2.87529
187	UTP20	6.33276	0.454486	12.3326	0.00134408	0.114798	27340	2.87158
188	AACS	-0.714505	6.54141	12.0227	0.00134536	0.114798	65985	2.87116
189	CHST11	4.45246	0.764378	12.0189	0.00134745	0.114798	50515	2.87049
190	MAOB	-1.13816	5.22748	12.0095	0.00135255	0.114798	4129	2.86885
191	HNRNPM	-0.651373	7.68456	12.001	0.00135725	0.114798	4670	2.86734
192	TMEM240	4.2632	0.600102	11.984	0.0013666	0.114986	339453	2.86436
193	NPAS4	7.6518	0.0159764	12.1316	0.00145282	0.121607	266743	2.83779
194	TERF1	-1.18777	3.34494	11.8095	0.00146678	0.122143	7013	2.83364
195	COL3A1	-0.928067	9.24733	11.7952	0.00147537	0.122229	1281	2.8311
196	HTRA4	6.99697	0.0626354	12.0646	0.00149113	0.122581	203100	2.82649
197	FKBP5	1.99134	5.44534	11.7282	0.0015161	0.122581	2289	2.81927
198	ASPH	6.59661	-0.252812	12.0102	0.001523	0.122581	444	2.8173
200	MMP7	-2.35245	3.54968	11.6811	0.00154551	0.122581	4316	2.81093
201	CRYGC	-5.15227	-1.96554	11.6717	0.00155144	0.122581	1420	2.80927
202	OGA	0.706137	6.3802	11.6672	0.00155431	0.122581	10724	2.80846
203	CENPB	0.911772	6.10252	11.6482	0.00156635	0.122581	1059	2.80511
204	ATP6V0A2	6.82285	0.0563196	11.9379	0.00156655	0.122581	23545	2.80505
205	GM27761	-4.72979	-1.74981	11.6444	0.00156884	0.122581	NA	2.80442
206	METAZOA_SRP	-5.88942	-2.19324	13.1307	0.00157969	0.122581	NA	2.80143
207	ODF3L1	6.7029	-0.54166	11.909	0.00158432	0.122581	161753	2.80016
208	RAB11FIP5	0.815495	5.9254	11.6176	0.00158607	0.122581	26056	2.79968
209	SPSB3	0.772484	5.12774	11.6126	0.00158931	0.122581	90864	2.79879
210	ITGB3	1.39808	4.47235	11.5862	0.00160653	0.122581	3690	2.79411
211	5_8S_RRNA	-7.43059	-1.47379	12.3823	0.0016086	0.122581	NA	2.79355
212	DESI1	-1.12716	3.33858	11.5831	0.00160861	0.122581	27351	2.79355
213	ST3GAL3	0.906334	4.91622	11.5166	0.00165295	0.125368	6487	2.78174
214	GPR18	2.12305	2.16869	11.5048	0.00166095	0.125386	2841	2.77964
215	0610040J01RIK	-0.892885	5.05475	11.4847	0.00167472	0.125718	NA	2.77606
216	SUPT16H	-5.44451	-2.14206	11.5778	0.00168091	0.125718	11198	2.77446
217	FGF22	6.59133	-0.652696	11.7011	0.00171872	0.12648	27006	2.76479
218	TNNT2	1.38158	6.0504	11.4207	0.00171923	0.12648	7139	2.76467
219	EXOC6	0.745865	4.70114	11.4185	0.00172081	0.12648	54536	2.76427
220	TXNIP	1.24413	9.07408	11.4162	0.00172241	0.12648	10628	2.76386
221	OTUB2	2.25672	1.92822	11.3964	0.00173649	0.126937	78990	2.76033
222	ECH1	0.708786	6.37479	11.3363	0.00177991	0.128141	1891	2.7496
223	DUSP26	6.86206	-0.102248	11.6074	0.00178318	0.128141	78986	2.7488
224	PBLD1	5.85373	-0.070574	11.6025	0.00178663	0.128141	NA	2.74797
225	KYAT1	1.25643	3.84201	11.3253	0.00178796	0.128141	883	2.74764
226	SLC5A4A	-5.26628	-2.28759	12.7461	0.00179338	0.128141	NA	2.74633
227	TIMP3	0.957078	8.68472	11.3083	0.00180055	0.128141	7078	2.74459
228	AI593442	-2.45258	1.73667	11.265	0.00183293	0.129873	NA	2.73685
229	ATOH8	1.38938	5.19754	11.2537	0.00184153	0.129912	84913	2.73482
230	IARS2	1.05321	5.0562	11.2175	0.00186921	0.130231	55699	2.72834
231	SLC25A37	0.824345	5.39085	11.2151	0.00187105	0.130231	51312	2.72791
232	SNRPF	-1.25859	4.96991	11.2008	0.00188215	0.130231	6636	2.72535
233	SLC9A1	2.13674	2.346	11.1734	0.00190355	0.130231	6548	2.72044
234	OPTC	-5.08974	-2.29942	11.4407	0.00190442	0.130231	26254	2.72024
235	VDAC1	-0.93564	4.21228	11.1677	0.00190807	0.130231	7416	2.71941
236	BACE1	6.8582	0.504628	11.4164	0.00192284	0.130231	23621	2.71606
237	TMEM200B	0.963407	5.0742	11.1285	0.00193919	0.130231	399474	2.71238
238	CEP112	2.59017	1.3231	11.1145	0.0019505	0.130231	201134	2.70985
239	IL1R1	-0.756217	5.79958	11.112	0.00195249	0.130231	3554	2.70941
241	MTSS1	0.734434	5.84582	11.0943	0.00196682	0.130231	9788	2.70623
242	SNORD79	6.62387	-0.786923	11.3502	0.001974	0.130231	26770	2.70465
244	SUMO3	0.847965	7.47601	11.0819	0.00197697	0.130231	6612	2.704
245	CELA3B	6.63265	0.139859	11.3425	0.00197999	0.130231	23436	2.70334
246	COX6A2	2.85302	3.1501	11.0642	0.0019915	0.130231	1339	2.70082
247	ANKS1	0.855089	6.93744	11.0542	0.0019998	0.130231	NA	2.69901
248	COX7B	-0.906149	4.87816	11.0469	0.00200589	0.130231	1349	2.69769
249	C2CD2	0.950058	3.92246	11.0294	0.00202046	0.130231	25966	2.69455
250	SGCB	6.6519	0.531119	11.2864	0.0020246	0.130231	6443	2.69366
251	GPIHBP1	1.47174	8.73452	11.024	0.00202495	0.130231	338328	2.69359
252	UGT1A1	0.645943	6.34267	11.0163	0.00203146	0.130231	54658	2.69219
253	5330417C22RIK	1.73151	2.97267	10.9977	0.00204719	0.130721	NA	2.68884
254	NDRG2	1.37686	6.79292	10.9833	0.00205953	0.130745	57447	2.68623
255	TREML1	2.09325	4.34277	10.9783	0.00206376	0.130745	340205	2.68534
256	GULP1	6.62215	0.624951	11.2233	0.00207607	0.131012	51454	2.68276
257	MARCHF6	0.68877	6.21716	10.9306	0.00210512	0.131919	10299	2.67672
258	ZCRB1	-0.911532	4.02099	10.9287	0.00210678	0.131919	85437	2.67638
259	MOB2	1.0001	6.48705	10.9015	0.00213069	0.132426	81532	2.67148
260	LYZ	-3.37382	0.314317	10.8918	0.0021393	0.132426	4069	2.66973
261	PLVAP	1.67804	11.1559	10.8916	0.00213947	0.132426	83483	2.66969
262	RBM3	0.757303	7.35244	10.8169	0.00220712	0.135122	5935	2.65617
263	SYT8	-4.84223	-1.91706	10.9072	0.00220828	0.135122	90019	2.65595
264	MPIG6B	1.98537	3.73826	10.8053	0.00221785	0.135122	80739	2.65407
265	STEAP4	-1.69534	5.75347	10.8036	0.00221947	0.135122	79689	2.65375
266	ADAT1	3.63436	0.376806	10.7772	0.00224399	0.135122	23536	2.64898
267	TECTB	6.29744	-0.417255	11.0215	0.00225017	0.135122	6975	2.64778
268	PTBP1	-5.00436	-2.23198	10.7641	0.00225629	0.135122	5725	2.64661
269	ZFP786	2.43329	1.30705	10.7635	0.00225685	0.135122	NA	2.6465
270	RCSD1	0.849177	5.95544	10.762	0.00225831	0.135122	92241	2.64622
271	FAM131C	6.55159	-0.0517519	11.0006	0.00226909	0.135266	348487	2.64415
272	TTC1	0.864992	4.75181	10.7348	0.0022841	0.135314	7265	2.64129
273	UCK1	0.7631	4.82173	10.7322	0.00228664	0.135314	83549	2.6408
274	FAM76B	1.14732	4.09674	10.7108	0.00230713	0.136028	143684	2.63693
275	SLC20A1	0.767479	6.36547	10.6773	0.00233973	0.136645	6574	2.63083
276	PPP1R14B	-4.93	-1.61685	11.0444	0.00234378	0.136645	26472	2.63008
277	WNK4	7.03169	0.934456	10.9129	0.00235037	0.136645	65266	2.62886
278	BPTF	7.21368	0.916588	10.9027	0.00236007	0.136645	2186	2.62708
279	SMURF1	1.46353	3.04456	10.6417	0.00237489	0.136645	57154	2.62436
280	XDH	0.746358	8.20159	10.6331	0.00238342	0.136645	7498	2.6228
281	MFSD2A	-1.60598	3.54819	10.6314	0.00238519	0.136645	84879	2.62248
282	RSPH9	2.65657	1.22505	10.6313	0.00238527	0.136645	221421	2.62246
283	RALY	-0.555647	6.90098	10.6131	0.00240353	0.137205	22913	2.61915
284	PER2	3.85999	1.82618	10.5765	0.00244075	0.138273	8864	2.61248
285	RORA	2.21836	1.41971	10.5697	0.00244766	0.138273	6095	2.61125
286	NPPA	9.09938	1.72668	10.8025	0.00245712	0.138273	4878	2.60957
287	PRDX6	0.888835	8.54165	10.5542	0.00246367	0.138273	9588	2.60842
288	MPHOSPH10	-0.913162	3.73998	10.5467	0.00247147	0.138273	10199	2.60704
289	RNF166	0.819775	5.86002	10.5446	0.0024736	0.138273	115992	2.60667
290	CHKA	2.43455	1.72683	10.5325	0.00248626	0.138502	1119	2.60445
291	1700092M07RIK	6.65983	-0.486085	10.7316	0.00252837	0.13988	NA	2.59716
292	DDX51	1.23371	3.42708	10.4821	0.00253955	0.13988	317781	2.59524
293	RPL24	0.904481	8.31696	10.4813	0.00254033	0.13988	6152	2.59511
294	TSPO2	6.88661	-0.875686	10.7109	0.00254958	0.13988	222642	2.59353
295	SUDS3	-0.872057	3.48467	10.4666	0.00255615	0.13988	64426	2.59241
296	PER1	2.08042	5.99411	10.4514	0.00257257	0.13988	5187	2.58963
297	REC114	6.42728	-0.351755	10.6832	0.00257832	0.13988	283677	2.58866
298	H2-T24	-0.840049	4.78386	10.4377	0.00258748	0.13988	NA	2.58712
299	FCRL1	6.54095	0.0724802	10.673	0.00258892	0.13988	115350	2.58688
300	DUT	-1.07254	4.94474	10.4149	0.00261244	0.140349	1854	2.58295
301	RAG2	-4.79737	-1.09446	11.0675	0.00261499	0.140349	5897	2.58253
302	PLA2G2F	-6.562	-2.09614	11.9254	0.00264198	0.141328	64600	2.57807
303	ATP10B	-4.8126	-1.95011	10.5992	0.00266746	0.142221	23120	2.5739
304	SNORD1B	7.06646	-0.536258	10.5593	0.00271098	0.144066	677849	2.56687
305	CASQ2	3.23057	1.36896	10.3088	0.00273209	0.144074	845	2.56351
306	KCNH8	-5.17206	-2.5359	10.7873	0.00273758	0.144074	131096	2.56263
307	CYP2E1	2.40899	7.10474	10.3038	0.00273789	0.144074	1571	2.56258
308	CR1L	0.888758	6.17837	10.2664	0.00278159	0.145427	1379	2.55571
309	METAZOA_SRP	-6.05765	-1.92183	10.9042	0.0027816	0.145427	NA	2.5557
310	CPT2	0.840955	5.00481	10.2466	0.00280501	0.146177	1376	2.55207
311	MAMLD1	6.88867	0.580678	10.4613	0.00282112	0.146544	10046	2.54958
312	ATP2C1	0.769958	5.67697	10.2116	0.00284692	0.146753	27032	2.54562
313	DAP3	-0.923693	4.74081	10.2104	0.0028483	0.146753	7818	2.54541
314	GRIN3A	6.14754	-0.799015	10.431	0.00285621	0.146753	116443	2.54421
315	WDR38	6.65722	-0.0780711	10.4265	0.00286147	0.146753	401551	2.54341
316	RPS11	-5.0152	-2.31175	10.6473	0.00289108	0.146817	6205	2.53894
317	C9ORF85	6.78797	0.177769	10.3787	0.00291776	0.146817	NA	2.53495
318	GCNT3	6.67981	-0.271851	10.368	0.00293049	0.146817	9245	2.53306
320	MZT2	1.10539	4.5	10.1237	0.0029552	0.146817	NA	2.52941
321	SLC43A3	0.98837	5.68697	10.1197	0.00296012	0.146817	29015	2.52869
322	ALYREF	-0.645097	5.55828	10.1184	0.00296183	0.146817	10189	2.52844
323	LRRC8A	1.45305	5.23673	10.1121	0.00296978	0.146817	56262	2.52728
326	LPL	1.4356	7.51851	10.0758	0.00301595	0.146817	4023	2.52058
327	PNKD	1.04341	4.40641	10.0697	0.00302377	0.146817	25953	2.51945
328	SLC39A5	2.90331	1.62205	10.0695	0.00302411	0.146817	283375	2.5194
329	GM19426	7.68439	-0.430579	10.2801	0.00303766	0.146817	NA	2.51746
330	AOPEP	0.939369	7.13708	10.0584	0.00303833	0.146817	84909	2.51737
332	MORN3	6.4517	-0.367027	10.2671	0.00305385	0.146817	283385	2.51515
333	RYR2	6.88739	0.664929	10.2573	0.00306617	0.146817	6262	2.5134
334	MED28	-3.8012	0.588432	10.033	0.00307143	0.146817	80306	2.51266
335	MOCS1	0.970865	5.8691	10.0185	0.00309044	0.146817	4337	2.50998
336	EPCAM	-0.794466	5.50783	10.0128	0.00309803	0.146817	4072	2.50891
337	SLC25A6	-0.806673	4.80315	9.99526	0.00312127	0.146817	293	2.50567
338	U5	-4.85412	-2.47606	10.212	0.00312362	0.146817	NA	2.50534
339	GALK2	-0.888436	4.05643	9.99196	0.00312566	0.146817	2585	2.50506
340	BNIP3	1.9764	2.43781	9.99102	0.00312692	0.146817	664	2.50488
341	RPL34	-2.92385	1.05449	9.98559	0.00313417	0.146817	6164	2.50388
342	UBAP2	0.590715	6.31314	9.97545	0.00314776	0.146817	55833	2.502
343	HPN	1.15985	4.2041	9.97235	0.00315192	0.146817	3249	2.50142
344	4930430F08RIK	4.36865	0.591531	9.97165	0.00315287	0.146817	NA	2.50129
345	OSER1	0.671327	5.81291	9.96672	0.00315951	0.146817	51526	2.50038
346	HLF	1.88163	4.20791	9.96625	0.00316015	0.146817	3131	2.50029
347	OVOL3	2.99033	1.30326	9.96198	0.00316591	0.146817	728361	2.4995
348	IDH3B	0.685935	6.06544	9.95342	0.00317751	0.146817	3420	2.49791
349	MACO1	0.895448	4.80435	9.94744	0.00318563	0.146817	55219	2.49681
350	SPATA2L	1.02159	4.13873	9.94006	0.00319568	0.146817	124044	2.49544
351	TTC27	1.34962	3.11042	9.93669	0.00320029	0.146817	55622	2.49481
353	SLC26A7	6.26987	-0.521698	10.1441	0.00321185	0.146817	115111	2.49324
354	TBATA	-4.62338	-1.73224	10.0795	0.00323277	0.146817	219793	2.49043
355	RBM26	0.910369	4.73842	9.90769	0.0032402	0.146817	64062	2.48943
356	SNED1	3.76101	2.10257	9.90124	0.00324916	0.146817	25992	2.48823
357	VPREB1	6.27589	-1.06205	10.1108	0.00325615	0.146817	7441	2.4873
358	ZFR2	2.18332	2.45916	9.89342	0.00326004	0.146817	23217	2.48678
360	JMJD7-PLA2G4B	0.76697	5.45195	9.88508	0.00327169	0.146817	8681	2.48523
361	RPS11	-5.24195	-2.54506	10.4667	0.00328772	0.147128	6205	2.4831
362	CLEC2B	1.1413	5.46244	9.85985	0.00330722	0.147592	9976	2.48054
363	NTRK1	6.87998	-0.991649	10.0319	0.00336373	0.149543	4914	2.47318
364	ZFP276	0.914346	3.79046	9.80404	0.00338727	0.149543	NA	2.47015
365	PHLDB2	0.744736	5.7	9.78433	0.00341603	0.149543	90102	2.46648
366	CNTFR	1.97822	4.01511	9.77829	0.00342489	0.149543	1271	2.46535
367	LRRIQ3	-5.29113	-1.98312	9.98693	0.00342669	0.149543	127255	2.46513
368	GATAD2B	1.97174	2.79738	9.77293	0.00343279	0.149543	57459	2.46435
369	TRMT2B	6.407	0.0625189	9.98076	0.00343542	0.149543	79979	2.46402
370	PRR19	6.91053	-0.881279	9.97879	0.00343823	0.149543	284338	2.46367
371	CCDC9B	2.72848	2.5248	9.76129	0.00344999	0.149543	388115	2.46218
372	CYB5A	-0.714197	6.25382	9.75646	0.00345714	0.149543	1528	2.46128
373	ALDH1A7	4.69127	-0.326869	9.75642	0.00345721	0.149543	NA	2.46127
374	PEX6	0.953421	5.51662	9.75317	0.00346204	0.149543	5190	2.46067
375	GM6569	-4.5219	-1.69178	9.73263	0.00349272	0.149749	NA	2.45684
376	U6	-5.89836	-2.57233	10.3082	0.00349513	0.149749	NA	2.45654
377	EFCAB2	3.96284	0.459499	9.72749	0.00350044	0.149749	84288	2.45588
378	IL25	6.49856	-0.309184	9.93101	0.00350679	0.149749	64806	2.45509
379	NACAD	1.88118	2.53953	9.71906	0.00351314	0.149749	23148	2.4543
380	PHKA2	1.20022	3.25898	9.70352	0.0035367	0.150054	5256	2.4514
381	LHX1	-5.59523	-2.26987	10.2761	0.00353887	0.150054	3975	2.45113
382	ACOX1	0.652852	6.47386	9.69079	0.00355612	0.15016	51	2.44902
383	HMGN1	-0.746869	6.03496	9.68642	0.00356282	0.15016	3150	2.44821
384	CREBL2	4.11659	0.750482	9.68222	0.00356926	0.15016	1389	2.44742
385	SLC26A9	6.06978	-0.389424	9.86526	0.00360354	0.150917	115019	2.44327
386	EZH1	0.653438	6.3674	9.65848	0.00360593	0.150917	2145	2.44298
387	CCDC186	0.755645	5.54968	9.64883	0.00362094	0.151153	55088	2.44118
388	MTRR	0.916121	4.66572	9.63161	0.00364791	0.151887	4552	2.43796
389	U1	-2.71096	1.67624	9.61979	0.00366654	0.15227	NA	2.43574
390	SEMA6B	1.43849	4.34167	9.61052	0.00368122	0.152412	10501	2.43401
391	RELN	-3.96631	-0.115686	9.60461	0.00369063	0.152412	5649	2.4329
392	SCARA5	6.71814	0.141518	9.80271	0.00369827	0.152412	286133	2.432
393	TMEM82	3.85121	1.02011	9.57133	0.00374401	0.153808	388595	2.42666
394	ACOT1	2.79645	2.69648	9.56175	0.00375953	0.153808	641371	2.42487
397	DGAT1	1.02507	5.64651	9.54923	0.00377991	0.153815	8694	2.42252
398	TULP2	6.77898	-0.464498	9.7336	0.00380604	0.154489	7288	2.41953
399	ZMAT1	4.16528	0.672642	9.5261	0.00381788	0.154581	84460	2.41818
400	AC119396.1	6.32298	-0.33366	9.71241	0.00383975	0.154769	NA	2.4157
401	RPL35A	2.00692	2.16086	9.51173	0.00384168	0.154769	6165	2.41548
402	SPIN2C	6.14534	-0.75758	9.70114	0.00385781	0.155032	NA	2.41366
403	HMGCS2	1.56193	4.52952	9.46294	0.00392366	0.15688	3158	2.40631
404	POLN	6.7634	-0.71933	9.65553	0.00393185	0.15688	353497	2.4054
405	TENM4	6.35381	-0.304074	9.65488	0.00393291	0.15688	26011	2.40529
406	5S_RRNA	-5.75281	-2.32236	9.98401	0.00396507	0.157773	NA	2.40175
407	PRRX1	6.47117	-0.0705937	9.62239	0.0039866	0.15781	5396	2.3994
409	SUPT5	0.615874	7.60146	9.42117	0.00399532	0.15781	NA	2.39845
410	MTO1	4.1189	0.903216	9.41539	0.00400535	0.157818	25821	2.39736
411	ARID4B	-3.15615	0.275246	9.40772	0.00401869	0.157818	51742	2.39592
412	SLC9A3R2	0.756262	9.28348	9.40421	0.00402483	0.157818	9351	2.39525
413	SCN4B	6.8338	0.0815002	9.56587	0.00408188	0.159149	6330	2.38914
414	COL9A2	6.48203	-0.531936	9.56343	0.00408605	0.159149	1298	2.3887
415	PUS10	-1.34253	2.90589	9.36216	0.00409896	0.159149	150962	2.38733
416	CSNK1E	0.920875	5.4705	9.35959	0.00410353	0.159149	1454	2.38684
417	FKBP1C	-1.10098	4.25796	9.34961	0.00412137	0.159149	642489	2.38496
418	KCNQ4	3.03064	1.32433	9.34848	0.00412339	0.159149	9132	2.38475
419	ZCCHC9	1.14149	3.23664	9.34607	0.00412772	0.159149	84240	2.38429
420	UBE2C	-2.63002	0.562876	9.33351	0.00415031	0.159639	11065	2.38192
422	PRKCG	4.08979	0.318248	9.31481	0.0041842	0.160179	5582	2.37839
423	AQR	-0.777039	4.94041	9.30759	0.00419736	0.160304	9716	2.37702
424	YRDC	0.929128	4.70543	9.28341	0.00424176	0.161617	79693	2.37245
425	CES2E	-1.5353	2.95839	9.27495	0.00425741	0.161831	NA	2.37086
426	GANC	6.063	-0.0321004	9.45606	0.00427407	0.161876	2595	2.36916
427	ZNF846	6.45787	0.322436	9.45032	0.00428437	0.161876	162993	2.36811
428	MAP3K6	1.15729	5.76593	9.25413	0.0042962	0.161876	9064	2.36692
429	SLC12A2	1.39511	3.81061	9.25281	0.00429866	0.161876	6558	2.36667
430	PALD1	0.926703	6.82821	9.22428	0.00435247	0.162819	27143	2.36126
431	FILIP1L	-0.814093	4.63837	9.22107	0.00435855	0.162819	11259	2.36066
432	KCTD8	6.32335	0.0393732	9.40685	0.00436334	0.162819	386617	2.36018
434	SLC4A11	0.958872	6.14914	9.20615	0.00438703	0.163202	83959	2.35783
435	RBBP7	2.7535	1.22174	9.19427	0.00440982	0.163202	5931	2.35558
436	TCTE3	-4.32509	-1.90271	9.19152	0.00441513	0.163202	NA	2.35506
437	FHOD1	0.618726	6.84106	9.18848	0.00442099	0.163202	29109	2.35448
438	VRK3	0.687858	6.00062	9.18079	0.00443586	0.163202	51231	2.35302
440	SAAL1	1.07036	4.70572	9.17608	0.00444499	0.163202	113174	2.35213
441	SOX10	6.35209	-0.541708	9.34638	0.00447576	0.163658	6663	2.34913
442	7SK	-5.08151	-1.81851	9.1593	0.00447768	0.163658	NA	2.34895
443	ADGRG1	0.546737	7.3306	9.12343	0.00454846	0.165581	9289	2.34214
444	PSMB6	-0.609694	6.77327	9.09796	0.00459943	0.165581	5694	2.3373
445	AMER1	6.86643	0.253847	9.27989	0.004603	0.165581	139285	2.33696
447	CDHR4	1.71429	3.33052	9.09222	0.004611	0.165581	389118	2.3362
448	TMEM273	-1.3604	2.34287	9.09167	0.00461211	0.165581	170371	2.3361
450	HPCAL1	0.709167	7.53433	9.08408	0.00462746	0.165581	3241	2.33466
451	NRD1	0.532162	6.90345	9.07829	0.00463921	0.165581	NA	2.33356
452	RUNX3	6.53226	-0.371669	9.26042	0.004641	0.165581	864	2.33339
453	ALOX8	-4.06983	-2.30711	9.07641	0.00464303	0.165581	NA	2.3332
454	IDUA	0.886876	4.28345	9.06797	0.00466024	0.165732	3425	2.33159
455	TESC	1.81936	2.79068	9.06428	0.00466779	0.165732	54997	2.33089
456	OGFOD1	2.14969	1.56085	9.05005	0.00469698	0.166095	55239	2.32818
457	APBA1	7.02149	-0.104062	9.22478	0.00471142	0.166095	320	2.32685
458	FITM1	6.57964	0.163463	9.2197	0.00472156	0.166095	161247	2.32591
459	PPP1R2	0.704715	6.5186	9.03768	0.00472251	0.166095	5504	2.32583
460	UBE2F	0.87386	4.84264	9.03435	0.00472941	0.166095	140739	2.32519
461	GPR89	-0.610203	5.31848	9.01361	0.00477266	0.16725	NA	2.32124
462	SNX1	-0.525152	6.19982	9.00531	0.00479007	0.167356	6642	2.31966
463	POR	1.05219	8.14397	8.99465	0.00481254	0.167356	5447	2.31763
464	ZFP811	6.62889	-0.623983	9.17186	0.00481813	0.167356	NA	2.31712
465	CFAP221	6.35517	0.000776438	9.16024	0.00484189	0.167356	200373	2.31498
466	PCDHGA4	5.9939	-0.18999	9.15749	0.00484754	0.167356	56111	2.31448
467	RETN	1.15346	6.03195	8.96917	0.00486669	0.167356	56729	2.31277
468	ZFP777	1.01268	4.99841	8.96865	0.00486781	0.167356	NA	2.31267
469	CDC42BPB	1.13822	5.47452	8.96388	0.00487802	0.167356	9578	2.31176
470	ANKRD33	6.63307	-0.237801	9.13433	0.00489537	0.167356	341405	2.31021
471	FBXO44	1.81146	2.26461	8.95434	0.00489852	0.167356	93611	2.30993
472	RTL5	6.4484	-0.678955	9.13196	0.00490029	0.167356	340526	2.30978
473	HNRNPA3	-3.18592	0.117205	8.94888	0.0049103	0.167356	220988	2.30889
474	PLXNB3	3.52663	0.890812	8.94756	0.00491314	0.167356	5365	2.30864
475	VAV3	1.04958	3.94443	8.94406	0.0049207	0.167356	10451	2.30797
476	PTOV1	0.76319	7.13893	8.92899	0.00495344	0.168115	53635	2.30509
477	FADS1	0.538651	6.95363	8.91972	0.00497369	0.168399	3992	2.30332
478	1810046K07RIK	-4.09458	-1.66444	8.91562	0.00498266	0.168399	NA	2.30254
479	HRC	3.65574	0.899299	8.9004	0.00501617	0.169178	3270	2.29963
480	SEMA3G	0.817654	8.45793	8.87248	0.00507823	0.170437	56920	2.29429
482	MMP27	6.76018	0.223139	9.04007	0.00509529	0.170437	64066	2.29283
483	ZMAT4	6.2245	-1.13359	9.03693	0.00510209	0.170437	79698	2.29225
484	SEC13	-0.765655	5.51345	8.8589	0.00510871	0.170437	6396	2.29169
485	IFT57	-1.05605	3.8591	8.85061	0.00512743	0.170437	55081	2.2901
486	GSTM5	0.711408	5.53437	8.8495	0.00512994	0.170437	2949	2.28989
487	WFIKKN1	1.27995	4.51867	8.84474	0.00514072	0.170437	117166	2.28898
488	RP1	-4.54554	-2.45521	10.2722	0.00515175	0.170437	6101	2.28805
489	ACSBG1	6.20192	-0.582407	9.00597	0.00516976	0.170437	23205	2.28653
490	PANK4	1.03258	4.51224	8.82829	0.00517817	0.170437	55229	2.28582
491	CRY2	0.924304	6.34426	8.82744	0.00518012	0.170437	1408	2.28566
492	GABRA1	6.17063	-0.276963	8.99311	0.00519815	0.170683	2554	2.28415
493	CYP4B1	1.37734	6.32063	8.8127	0.00521392	0.170854	1580	2.28284
494	TMEM230	-2.06948	1.37634	8.80225	0.00523804	0.171238	29058	2.28083
495	ACVRL1	0.794244	9.09144	8.79845	0.00524684	0.171238	94	2.2801
496	ATP13A1	0.990397	7.45055	8.79299	0.00525951	0.171305	57130	2.27905
497	PLEKHH2	1.53028	2.77812	8.74155	0.00538049	0.174642	130271	2.26918
498	GPR37L1	6.53712	-0.579112	8.90776	0.00539089	0.174642	9283	2.26834
499	7SK	2.9881	0.0209594	8.73515	0.00539575	0.174642	NA	2.26795
500	CHERP	0.656595	6.16877	8.72906	0.0054103	0.174642	10523	2.26678
501	IFITM5	7.0398	-0.363685	8.89688	0.005416	0.174642	387733	2.26632
502	CYCS	-2.33618	1.06792	8.71465	0.00544493	0.175081	54205	2.26401
503	HIGD1A	-0.676967	5.29192	8.69179	0.00550033	0.175081	25994	2.25961
504	RNF31	0.693734	7.35394	8.69123	0.0055017	0.175081	55072	2.2595
505	RPL31	-0.846795	4.61143	8.68722	0.00551149	0.175081	6160	2.25873
506	HTR1D	7.05293	-0.736904	8.85503	0.00551379	0.175081	3352	2.25855
507	CCDC163	6.56208	-0.237689	8.85494	0.00551401	0.175081	126661	2.25853
508	JAGN1	0.757005	5.7441	8.6854	0.00551595	0.175081	84522	2.25838
509	DUOX2	-4.25128	-2.03232	8.68524	0.00551633	0.175081	50506	2.25835
510	SEMA5B	5.93088	-0.336884	8.84932	0.00552728	0.175085	54437	2.25749
511	PRKAB1	0.8607	5.41457	8.6744	0.0055429	0.175236	5564	2.25626
512	MDM4	4.04855	0.0866191	8.66598	0.00556364	0.175548	4194	2.25464
513	EML3	0.648748	5.70707	8.64326	0.00562	0.176496	256364	2.25026
514	TAF3	1.02971	4.17429	8.64313	0.00562031	0.176496	83860	2.25024
515	NEU3	1.74616	3.20882	8.64066	0.00562647	0.176496	10825	2.24976
516	GRIK5	3.96467	0.273775	8.63045	0.00565204	0.176915	2901	2.24779
517	RPRD1A	0.761561	5.35006	8.6266	0.00566171	0.176915	55197	2.24705
518	LCN10	7.21076	1.18642	8.77722	0.00570071	0.177789	414332	2.24407
519	U2	7.27205	0.364807	8.77219	0.00571301	0.17783	NA	2.24313
520	BORCS5	0.955475	4.0364	8.59816	0.00573368	0.177962	118426	2.24157
521	CDKL4	6.91424	0.36644	8.75555	0.00575395	0.177962	344387	2.24003
523	RPS27	-3.84992	-1.7864	8.64727	0.00576135	0.177962	6232	2.23948
525	COASY	0.589822	5.47349	8.57489	0.00579329	0.177962	80347	2.23707
526	CORO7	0.619091	6.47675	8.57371	0.00579634	0.177962	79585	2.23685
527	PKN1	0.711563	8.4207	8.56804	0.00581097	0.177962	5585	2.23575
529	ACAP3	0.737555	5.99064	8.55796	0.00583709	0.177962	116983	2.2338
530	PRPF38A	-1.44011	1.6863	8.55744	0.00583843	0.177962	84950	2.2337
531	INVS	2.05195	1.90939	8.52571	0.00592149	0.17943	27130	2.22757
532	AMT	0.764131	5.06842	8.51914	0.00593884	0.17943	275	2.2263
533	MAFG	0.674017	6.48237	8.51476	0.00595044	0.17943	4097	2.22545
534	AMPD3	2.28437	2.19941	8.51278	0.00595569	0.17943	272	2.22507
535	CRISPLD2	0.973227	5.91573	8.51141	0.00595933	0.17943	83716	2.2248
536	CEMIP2	0.653676	6.42758	8.50358	0.00598016	0.17943	23670	2.22329
537	OLFML2A	0.714411	6.57701	8.49795	0.00599519	0.17943	169611	2.2222
538	EPOR	3.92881	0.403287	8.49683	0.00599819	0.17943	2057	2.22198
539	IPO8	0.599272	5.77674	8.49636	0.00599943	0.17943	10526	2.22189
541	ABCC2	1.18502	4.33331	8.49006	0.0060163	0.17943	1244	2.22067
542	CCDC92B	6.0885	-1.3726	8.65049	0.00601987	0.17943	101928991	2.22041
543	NUDT16L1	0.711029	4.79336	8.48253	0.00603655	0.179596	84309	2.21921
544	C1GALT1C1	-0.89389	4.71814	8.47438	0.00605853	0.179627	29071	2.21763
545	CEBPD	-1.46208	6.44533	8.47055	0.0060689	0.179627	1052	2.21689
546	EIF2AK4	1.08596	3.66913	8.46648	0.00607993	0.179627	440275	2.2161
547	RGS8	-5.09938	-2.36819	9.50732	0.00608207	0.179627	85397	2.21595
548	TUBB6	-0.600102	7.43273	8.45766	0.00610391	0.179836	84617	2.21439
549	DPF2	0.521324	6.97389	8.44916	0.00612711	0.179836	5977	2.21274
550	LYRM7	-1.50405	2.50832	8.44706	0.00613285	0.179836	90624	2.21234
551	DHFR	-1.63127	1.96257	8.44675	0.00613369	0.179836	1719	2.21228
552	LRRC36	2.29302	1.7719	8.43569	0.00616405	0.180391	55282	2.21013
554	DFFA	0.861185	4.37416	8.4277	0.00618611	0.180391	1676	2.20858
555	KDM1A	0.606246	5.53272	8.41566	0.00621947	0.18052	23028	2.20625
557	PRDM4	0.651807	4.81427	8.41313	0.0062265	0.18052	11108	2.20576
558	ODR4	-0.979584	3.73171	8.40944	0.00623677	0.18052	54953	2.20504
559	LETMD1	0.72654	5.02136	8.39891	0.00626621	0.18052	25875	2.203
560	SLC25A35	-0.903438	4.56146	8.39878	0.00626657	0.18052	399512	2.20297
562	CCDC62	3.04573	0.584512	8.39236	0.0062846	0.180654	84660	2.20172
563	RDH16	6.49359	-1.09395	8.52896	0.00634409	0.181844	8608	2.19763
564	PCYT1B	5.96993	-0.770851	8.52735	0.00634851	0.181844	9468	2.19733
565	AGBL3	6.09053	-0.80059	8.50249	0.00641719	0.183257	340351	2.19265
566	BC024978	2.29208	2.10048	8.34455	0.00642051	0.183257	NA	2.19243
567	NEK4	1.62751	2.65114	8.33482	0.00644857	0.183733	6787	2.19054
568	FAM228B	-3.49764	-0.0816859	8.30114	0.00654664	0.185269	375190	2.18398
569	UCP3	6.32152	-0.192088	8.45284	0.00655671	0.185269	7352	2.18331
570	PLA2G4F	1.46813	3.21685	8.29417	0.00656715	0.185269	255189	2.18262
571	PTMS	0.859642	7.2699	8.293	0.0065706	0.185269	5763	2.18239
573	CXCL2	-3.41477	1.45084	8.29201	0.00657352	0.185269	2920	2.1822
575	MGAT4D	-5.01065	-1.33784	8.28446	0.00659583	0.185269	152586	2.18073
577	MED19	1.17281	3.46152	8.27467	0.00662487	0.185485	219541	2.17882
578	BBS1	5.77449	-0.144494	8.42167	0.00664599	0.185754	582	2.17744
579	FAH	1.17529	5.32097	8.24791	0.00670495	0.187078	2184	2.1736
580	LY6G6C	3.40863	1.10867	8.24087	0.0067262	0.187348	80740	2.17223
581	U6	-4.02725	-2.26265	8.54975	0.00675562	0.187563	NA	2.17033
583	LIMS2	1.23419	8.44455	8.22313	0.00678005	0.18768	55679	2.16877
584	UBE2L3	-0.596883	6.36117	8.21617	0.0068013	0.18768	7332	2.16741
585	LGALS7	7.38736	0.187785	8.36674	0.00680652	0.18768	3963	2.16707
586	HOMER1	6.56142	0.171829	8.3663	0.00680784	0.18768	9456	2.16699
587	GP2	7.02508	0.428513	8.35862	0.00683061	0.187739	2813	2.16554
588	AKR7A5	0.862985	5.4603	8.20577	0.00683319	0.187739	NA	2.16538
590	NCBP1	0.910601	4.6899	8.16603	0.00695652	0.190479	4686	2.15761
591	ZFP651	0.927102	5.65518	8.16054	0.00697373	0.190627	NA	2.15653
592	HDC	5.56339	-1.14416	8.29288	0.00702899	0.191813	3067	2.15311
593	RPL3	-4.36525	-2.23505	8.25096	0.00705373	0.191939	6122	2.15158
594	TBC1D15	0.71831	6.94924	8.13149	0.00706565	0.191939	64786	2.15085
595	SFR1	-0.905535	3.97315	8.12701	0.00707995	0.191939	119392	2.14997
596	MVB12B	0.966245	5.03222	8.12664	0.00708113	0.191939	89853	2.1499
597	AP1S3	4.4141	1.65122	8.12081	0.00709976	0.191988	130340	2.14876
598	SVOPL	-4.22725	-2.33988	8.26767	0.00710671	0.191988	136306	2.14833
599	TMPRSS2	-0.779089	5.48999	8.10315	0.00715657	0.193012	7113	2.14529
600	TOB1	-1.16516	4.06933	8.08923	0.00720168	0.193905	10140	2.14257
601	KCNU1	5.73324	-0.41355	8.22547	0.00723888	0.194582	157855	2.14033
602	FNBP1L	2.57245	1.8837	8.06617	0.00727706	0.195284	54874	2.13804
603	JAKMIP2	-5.17497	-2.21198	8.281	0.00729718	0.195289	9832	2.13685
604	TSC22D3	1.23836	7.54008	8.05797	0.00730409	0.195289	1831	2.13643
605	NDNF	-1.43339	6.01992	8.05312	0.0073201	0.195289	79625	2.13548
606	SERPINB2	6.37117	0.13409	8.18647	0.00736341	0.195289	5055	2.13292
607	SLC6A9	0.964783	5.81159	8.03571	0.00737797	0.195289	6536	2.13206
608	SEC16A	0.564856	6.26515	8.03551	0.00737864	0.195289	9919	2.13202
609	RARA	0.789096	7.36888	8.0349	0.00738069	0.195289	5914	2.1319
610	FKBP4	0.546592	7.36505	8.03426	0.00738281	0.195289	2288	2.13178
611	HOXD8	-2.39853	0.698763	8.03213	0.00738991	0.195289	3234	2.13136
612	ASB14	5.81028	-0.474488	8.17425	0.0074029	0.195289	142686	2.1306
613	EIF2B5	0.718636	5.93857	8.02607	0.00741022	0.195289	8893	2.13017
614	APC2	3.11022	0.714592	8.01616	0.00744351	0.195619	10297	2.12822
615	CNEP1R1	3.1421	0.56393	8.01514	0.00744697	0.195619	255919	2.12802
616	SERPINB6B	-0.833186	4.38666	8.00599	0.00747786	0.195694	NA	2.12622
617	CHD5	5.83539	-1.20721	8.1452	0.0074977	0.195694	26038	2.12507
618	AQP1	0.856967	8.86238	7.99893	0.00750179	0.195694	358	2.12483
619	5S_RRNA	5.39742	-1.93831	8.14313	0.00750447	0.195694	NA	2.12468
620	HMGB1	-0.994956	2.92771	7.99641	0.00751037	0.195694	3146	2.12434
621	PCDHGA6	6.06188	-1.40205	8.13566	0.00752911	0.195866	56109	2.12326
622	ZFP383	3.26349	1.45339	7.96785	0.0076082	0.197605	NA	2.11872
623	SGSM3	1.02352	5.53263	7.95945	0.0076372	0.197932	27352	2.11707
624	ARFRP1	0.581463	5.90547	7.95711	0.0076453	0.197932	10139	2.11661
625	ERCC3	0.598049	5.45807	7.95327	0.00765865	0.197961	2071	2.11585
626	SALL4	3.60637	-0.207552	7.94282	0.00769502	0.198269	57167	2.11379
627	SDR39U1	0.697062	5.34049	7.94279	0.00769512	0.198269	56948	2.11378
628	CSF3	-5.29397	-1.77775	8.13221	0.00778086	0.200159	1440	2.10897
629	SARAF	0.531595	7.02042	7.91273	0.00780084	0.200354	51669	2.10786
630	NPL	-1.50001	3.11736	7.9049	0.00782861	0.200678	80896	2.10632
631	MIR365B	-4.85359	-2.5146	8.62697	0.0078383	0.200678	100126356	2.10578
633	HELB	2.10318	1.74856	7.88794	0.00788916	0.201076	92797	2.10297
634	MYORG	1.99873	1.9892	7.88737	0.00789121	0.201076	57462	2.10286
635	LAMP3	-0.867257	7.16992	7.87942	0.00791979	0.201469	27074	2.10129
636	RGR	5.32939	-0.962229	8.01711	0.00793156	0.201469	5995	2.10064
637	ARL16	0.970826	4.1661	7.86509	0.00797155	0.201996	339231	2.09846
638	SLC31A1	-0.764185	5.34691	7.8635	0.00797732	0.201996	1317	2.09814
640	JAM3	1.14596	2.87964	7.84261	0.00805348	0.202888	83700	2.09402
641	REXO4	0.66509	4.67372	7.84058	0.00806093	0.202888	57109	2.09361
642	CLNK	6.02351	-1.11641	7.97985	0.00806279	0.202888	116449	2.09351
643	FXYD4	5.90271	-1.48119	7.97315	0.00808662	0.203172	53828	2.09223
644	NVL	1.29209	2.69077	7.82269	0.00812686	0.203206	4931	2.09008
645	DEFB1	-4.56944	-2.34821	8.20444	0.00813687	0.203206	1672	2.08954
646	NRG4	6.14137	-0.619446	7.95859	0.00813871	0.203206	145957	2.08944
648	WNK4	4.10444	-0.553071	7.81621	0.00815088	0.203206	65266	2.0888
649	CES1A	5.56688	-1.44448	7.92412	0.00826348	0.205583	NA	2.08284
650	MAP6	0.760859	4.38146	7.78393	0.00827169	0.205583	4135	2.08241
651	CLEC4G	6.74395	0.402712	7.91475	0.00829773	0.205914	339390	2.08104
652	ZSCAN10	6.24368	-0.913795	7.90968	0.00831636	0.20606	84891	2.08007
653	TFB2M	1.23017	3.19782	7.76575	0.00834056	0.206255	64216	2.07881
654	TTLL3	1.15694	3.97977	7.76286	0.00835158	0.206255	26140	2.07823
655	PCBP3	5.91626	-0.677045	7.8926	0.00837935	0.206255	54039	2.07679
656	DCUN1D5	-0.876184	3.90229	7.75427	0.00838437	0.206255	84259	2.07653
657	TRIM54	4.82432	0.200401	7.7522	0.00839228	0.206255	57159	2.07612
658	TAF1C	0.803915	4.19837	7.74997	0.00840084	0.206255	9013	2.07568
659	CD80	-0.911592	3.52232	7.74516	0.00841932	0.206395	941	2.07472
660	DLGAP4	0.592857	7.1793	7.73817	0.00844622	0.20674	22839	2.07334
661	SMIM19	0.853613	5.49984	7.72867	0.00848297	0.207045	114926	2.07145
662	IRS1	3.16292	1.86846	7.72676	0.00849037	0.207045	3667	2.07107
663	CDK17	0.9655	4.44624	7.7203	0.00851546	0.207045	5128	2.06979
664	GTSE1	-1.35419	2.37434	7.71099	0.00855178	0.207045	51512	2.06794
665	IRF2BP2	-0.935858	4.98753	7.70912	0.00855906	0.207045	359948	2.06757
666	COQ6	0.823651	4.87882	7.70707	0.0085671	0.207045	51004	2.06717
668	LRRC9	6.35418	-0.0387647	7.83727	0.00858704	0.207045	341883	2.06616
669	SLC37A4	0.702083	4.14734	7.69943	0.00859707	0.207045	2542	2.06565
670	GSK3B	0.872878	4.376	7.69767	0.00860401	0.207045	2932	2.0653
671	NKIRAS1	-3.18252	-0.284639	7.69333	0.0086211	0.207045	28512	2.06444
672	ATP1B1	1.14164	5.23164	7.69256	0.00862415	0.207045	481	2.06428
673	NCOA5	0.662602	4.4732	7.69227	0.00862528	0.207045	57727	2.06423
674	LIPA	0.574304	6.68592	7.68814	0.0086416	0.207129	3988	2.06341
675	ANKRD44	1.55285	3.17038	7.67869	0.00867903	0.207718	91526	2.06153
676	RNASE3	3.86718	-0.335397	7.66855	0.00871939	0.208375	6037	2.05951
677	RASSF8	3.01348	0.553777	7.66339	0.00874001	0.20856	11228	2.05849
678	RPL27	2.2602	1.06655	7.64286	0.00882259	0.209717	6155	2.0544
679	TMPRSS7	6.04529	-0.817537	7.77559	0.00882514	0.209717	344805	2.05428
680	LEF1	-0.874742	3.87511	7.63895	0.00883841	0.209717	51176	2.05363
682	FZD5	-0.98355	4.76948	7.63191	0.00886696	0.209717	7855	2.05223
683	PCNT	0.635886	5.15812	7.62888	0.00887928	0.209717	5116	2.05162
685	HIGD1B	0.76195	5.77798	7.62551	0.008893	0.209717	51751	2.05095
686	NBEAL2	0.782154	6.75186	7.61195	0.00894847	0.209717	23218	2.04825
687	HSD11B2	2.35889	1.66543	7.61139	0.00895074	0.209717	3291	2.04814
688	KEAP1	0.659776	7.03788	7.60538	0.00897548	0.209717	9817	2.04694
689	SBK3	6.10373	-1.24013	7.73604	0.00898157	0.209717	100130827	2.04665
690	PIK3IP1	0.68593	5.6277	7.59445	0.00902057	0.209717	113791	2.04477
691	RASSF1	0.815255	6.68896	7.59395	0.00902266	0.209717	11186	2.04467
692	ITGA2B	1.06577	6.9625	7.5922	0.00902991	0.209717	3674	2.04432
693	CIB2	1.41267	3.12381	7.5914	0.00903323	0.209717	10518	2.04416
694	5_8S_RRNA	-5.33757	-0.724325	7.95461	0.00903584	0.209717	NA	2.04403
695	1700017B05RIK	0.756884	5.46728	7.58822	0.0090464	0.209717	NA	2.04352
696	LOXHD1	6.40548	0.611987	7.71457	0.00906775	0.209717	125336	2.0425
697	EDAR	-4.89294	-1.58153	7.6836	0.0090727	0.209717	10913	2.04226
698	RWDD1	-0.593347	5.47045	7.57995	0.00908082	0.209717	51389	2.04187
699	ARL4A	1.11623	4.49602	7.57573	0.00909843	0.209717	10124	2.04103
700	MSX3	-3.6032	-1.49744	7.57238	0.00911244	0.209717	NA	2.04037
702	SPTAN1	0.460446	8.75524	7.56794	0.00913101	0.209717	6709	2.03948
703	NPAS1	1.81889	2.8602	7.56775	0.00913183	0.209717	4861	2.03944
704	ZFAND6	0.596058	5.58031	7.56143	0.00915839	0.209717	54469	2.03818
705	GLB1L2	2.34419	0.438071	7.55804	0.00917264	0.209717	89944	2.03751
706	TMEM183A	0.602666	5.12711	7.55604	0.00918106	0.209717	92703	2.03711
709	SLC35F6	0.951976	5.447	7.54763	0.00921661	0.209717	54978	2.03543
710	VXN	-4.20305	-1.75068	7.67792	0.00921691	0.209717	254778	2.03541
711	KCNJ13	-1.53569	1.87038	7.54101	0.0092447	0.210054	3769	2.03411
712	D930020B18RIK	3.09901	1.19555	7.53408	0.00927419	0.210428	NA	2.03272
713	SRSF11	0.573627	5.87922	7.51414	0.00935967	0.211495	9295	2.02874
714	EDRF1	1.01125	3.91062	7.51389	0.00936072	0.211495	26098	2.02869
715	CD40LG	5.64581	-1.16101	7.63951	0.00937608	0.211495	959	2.02798
716	TBC1D20	0.508493	7.15019	7.50483	0.00939986	0.211495	128637	2.02688
717	TOX	5.27872	-0.96988	7.63369	0.00940042	0.211495	9760	2.02685
718	CLDN34	5.30506	-0.979641	7.63015	0.00941529	0.211495	100288814	2.02617
719	VMO1	6.16347	-0.932444	7.62802	0.00942423	0.211495	284013	2.02575
720	ARSA	0.585813	7.28514	7.49742	0.00943195	0.211495	410	2.0254
721	MAT2A	0.734127	7.36892	7.49301	0.00945114	0.211495	4144	2.02452
723	EIF2S3	-3.45407	0.0411098	7.48603	0.00948153	0.211504	1968	2.02312
724	LNPEP	2.10872	0.718712	7.48512	0.00948552	0.211504	4012	2.02294
726	IST1	0.591133	5.99443	7.47589	0.00952593	0.211946	9798	2.02109
727	RAB29	2.01452	2.44258	7.47316	0.00953791	0.211946	8934	2.02055
728	RPS2	-4.56166	-0.99376	7.56579	0.00956549	0.212105	6187	2.01929
730	STKLD1	6.09081	-0.842366	7.58425	0.0096103	0.212677	169436	2.01726
731	CNOT7	0.753567	4.58156	7.45316	0.00962625	0.212739	29883	2.01654
732	TMEM265	0.934797	4.55875	7.43666	0.00969977	0.214071	100862671	2.01324
733	FAM185A	1.213	2.99349	7.42484	0.00975282	0.214568	222234	2.01087
734	ICAM2	0.722609	6.21574	7.42442	0.00975471	0.214568	3384	2.01079
735	ADCY4	0.846146	4.55749	7.41873	0.00978033	0.214568	196883	2.00965
736	IGHV1-3	-4.67141	-1.90962	7.7646	0.00979229	0.214568	28473	2.00912
737	STC2	6.03981	-0.884123	7.54211	0.00979316	0.214568	8614	2.00908
738	DNTT	-3.76884	-1.39409	7.41318	0.00980543	0.214568	1791	2.00853
739	LY6G6E	5.51107	-1.27762	7.5298	0.00984729	0.214568	79136	2.00668
740	CDK19	0.79307	5.36676	7.40297	0.00985178	0.214568	23097	2.00649
741	CDH6	-3.83972	-1.23284	7.39987	0.00986586	0.214568	1004	2.00586
742	ZGLP1	5.47285	-1.5823	7.52543	0.00986655	0.214568	100125288	2.00583
743	DLG3	-0.840779	3.99855	7.39931	0.00986842	0.214568	1741	2.00575
744	HSP90B1	-0.52674	8.50654	7.39169	0.00990325	0.215036	7184	2.00422
745	SPTBN1	0.818061	9.39728	7.38292	0.00994344	0.215619	6711	2.00246
746	TNFAIP1	0.590737	6.17812	7.37993	0.00995718	0.215628	7126	2.00186
747	USP50	6.19512	-0.0114389	7.49731	0.0099917	0.215886	373509	2.00036
748	RPS19	-2.60736	-0.442629	7.37155	0.00999585	0.215886	6223	2.00018
749	RPL38	-2.29841	2.12232	7.35957	0.0100513	0.2161	6169	1.99778
750	RNASE6	-0.912124	3.61349	7.3591	0.0100535	0.2161	6039	1.99768
751	ZFP830	-1.07985	2.73193	7.35898	0.0100541	0.2161	NA	1.99766
752	PCSK4	5.23923	-1.79114	7.47899	0.0100741	0.2161	54760	1.99679
753	SSBP1	-3.94191	-2.30478	7.54058	0.0100776	0.2161	6742	1.99664
754	HIF1AN	-2.28329	0.905074	7.35214	0.010086	0.2161	55662	1.99628
755	PHOSPHO1	1.89292	3.93543	7.34375	0.0101252	0.216372	162466	1.9946
756	APOA4	6.04935	-1.07557	7.46186	0.0101519	0.216372	337	1.99345
757	LRRC26	5.96144	-0.265416	7.46171	0.0101526	0.216372	389816	1.99342
758	SLC5A6	1.02731	4.36424	7.33627	0.0101603	0.216372	8884	1.99309
759	LUC7L3	0.577265	5.50955	7.33505	0.0101661	0.216372	51747	1.99285
760	FAM129B	0.662824	9.12333	7.33229	0.010179	0.216372	NA	1.99229
761	WFS1	0.748874	5.55998	7.32538	0.0102117	0.216749	7466	1.9909
762	AKAP17B	5.75798	-0.439456	7.44618	0.0102236	0.216749	NA	1.99039
764	CCR3	6.34914	-0.471747	7.42101	0.0103399	0.21864	1232	1.98548
765	HEATR4	5.57528	-1.64634	7.40726	0.0104041	0.219709	399671	1.9828
766	PRR36	1.21783	3.44309	7.2805	0.0104263	0.219891	80164	1.98187
767	PAPPA2	-1.37254	2.4763	7.27239	0.0104655	0.220431	60676	1.98024
768	MINDY3	0.911748	4.14689	7.26626	0.0104953	0.220771	80013	1.979
769	COG1	0.588895	5.73785	7.26171	0.0105175	0.22095	9382	1.97809
770	TMED7-TICAM2	5.89852	-0.254212	7.3778	0.0105429	0.221147	100302736	1.97704
771	ACSS2	-0.847482	5.25425	7.25191	0.0105655	0.221147	55902	1.97611
772	TRPM4	0.917354	4.76539	7.24944	0.0105776	0.221147	54795	1.97561
773	ACER2	1.53841	4.20107	7.24656	0.0105917	0.221147	340485	1.97503
774	GM266	6.28431	-0.588978	7.36679	0.0105954	0.221147	NA	1.97488
775	EFR3B	3.91713	0.116203	7.24022	0.010623	0.221438	22979	1.97375
776	MCEE	-1.34736	1.91742	7.23591	0.0106442	0.221467	84693	1.97289
777	GP1BB	2.26303	2.71672	7.23417	0.0106529	0.221467	2812	1.97253
778	PLCD1	0.773592	5.92533	7.23161	0.0106655	0.221467	5333	1.97202
779	HTRA1	-0.738227	5.59378	7.21755	0.0107354	0.222392	5654	1.96918
780	S100A3	5.31373	-1.95558	7.33721	0.0107376	0.222392	6274	1.96909
781	SELENOK	-0.671413	5.82421	7.21166	0.0107648	0.222478	58515	1.96799
782	TPM4	-1.45948	5.12603	7.21007	0.0107728	0.222478	7171	1.96767
783	PINK1	0.876246	5.78262	7.20802	0.0107831	0.222478	65018	1.96726
784	PRPS1	0.680472	4.88021	7.20437	0.0108014	0.222504	5631	1.96652
785	HYAL2	0.813366	6.76399	7.20229	0.0108119	0.222504	8692	1.9661
786	SKA2	-1.00839	3.6012	7.19623	0.0108424	0.222575	348235	1.96488
787	CHN2	1.24304	2.9044	7.19613	0.0108429	0.222575	1124	1.96486
788	MDK	-1.29434	4.51947	7.18826	0.0108826	0.222781	4192	1.96327
789	2810006K23RIK	6.13911	-0.318002	7.30576	0.010891	0.222781	NA	1.96293
790	TYMP	-1.77634	1.58365	7.18518	0.0108983	0.222781	1890	1.96264
791	TP53	-0.655546	5.3786	7.18324	0.0109081	0.222781	7157	1.96225
792	RAB39	3.27029	0.0304582	7.17852	0.0109321	0.222795	NA	1.9613
793	DCST1	1.95321	1.45819	7.17474	0.0109513	0.222795	149095	1.96053
794	OTOS	6.22095	-0.808008	7.29158	0.010961	0.222795	150677	1.96015
795	UNC79	5.68706	-0.725677	7.29099	0.0109639	0.222795	57578	1.96003
796	RHBDF1	0.682182	6.71848	7.16717	0.01099	0.223044	64285	1.959
797	SLCO2A1	1.16904	5.37707	7.16277	0.0110125	0.223221	6578	1.95811
798	FAXC	-3.79282	-1.99563	7.13831	0.0111387	0.22531	84553	1.95317
799	TCP11	-3.82303	-1.84919	7.13739	0.0111435	0.22531	6954	1.95298
800	GPAT4	0.550659	6.87994	7.12678	0.0111987	0.226144	137964	1.95083
801	DSCAML1	4.00359	0.87317	7.12072	0.0112304	0.226498	57453	1.9496
802	CHD1L	6.97387	0.652146	7.23516	0.0112443	0.226498	9557	1.94907
803	MEGF8	0.648609	7.22126	7.10955	0.0112891	0.227117	1954	1.94734
804	RPS24	-3.90051	-1.75574	7.48539	0.0113267	0.22733	6229	1.9459
805	DXO	1.08841	5.42175	7.10026	0.0113381	0.22733	1797	1.94546
806	GSN	0.641096	10.8384	7.09605	0.0113604	0.22733	2934	1.94461
807	WNT6	6.13558	-0.400302	7.20961	0.0113752	0.22733	7475	1.94404
808	GPC5	-4.03086	-1.15417	7.0925	0.0113792	0.22733	2262	1.94389
809	SORBS3	0.724293	8.15999	7.09056	0.0113896	0.22733	10174	1.94349
810	HIP1R	0.717781	6.15896	7.0875	0.0114059	0.22733	9026	1.94287
811	ECI2	1.2609	3.30838	7.0863	0.0114122	0.22733	10455	1.94263
812	ITFG1	-1.16537	4.11987	7.08232	0.0114334	0.227472	81533	1.94182
813	SPEF2	3.4508	0.303106	7.07503	0.0114724	0.227967	79925	1.94035
814	MSC	6.23682	-0.661804	7.18645	0.0114952	0.228139	9242	1.93948
815	CTTNBP2NL	0.942203	6.63751	7.06577	0.0115221	0.228235	55917	1.93847
816	PIGK	-0.635939	5.5187	7.06463	0.0115283	0.228235	10026	1.93823
817	ADH1A	0.817792	4.58784	7.06088	0.0115485	0.228356	124	1.93747
818	C1R	-0.737998	7.31611	7.05571	0.0115765	0.228607	715	1.93642
819	ZFP14	3.86073	0.278631	7.05329	0.0115896	0.228607	57677	1.93593
820	LYPD4	5.47688	-1.13406	7.15949	0.0116367	0.229025	147719	1.93417
821	HSPD1	-0.734082	5.20935	7.04417	0.0116391	0.229025	3329	1.93408
822	PXDC1	0.695781	5.199	7.02984	0.0117174	0.230285	221749	1.93117
823	TPPP2	6.76686	-0.378879	7.13949	0.0117429	0.230506	122664	1.93023
824	RFC5	-1.28505	2.71215	7.02046	0.0117689	0.230736	5985	1.92927
825	TOMM20L	5.62817	-1.31447	7.12967	0.0117954	0.230975	387990	1.92829
826	TBKBP1	0.775306	5.99673	7.01266	0.0118119	0.231019	9755	1.92768
827	FOXK1	1.39377	3.01871	6.99428	0.011914	0.231336	221937	1.92394
828	HOXC4	5.07709	-1.29138	7.10503	0.0119283	0.231336	3221	1.92342
829	MIS12	1.59474	1.90007	6.98969	0.0119396	0.231336	79003	1.92301
830	CYP2S1	1.02149	3.25404	6.98756	0.0119515	0.231336	29785	1.92258
831	LRRC42	-0.647797	4.42657	6.98691	0.0119552	0.231336	115353	1.92244
832	ZGRF1	5.7886	-0.804326	7.09847	0.0119639	0.231336	55345	1.92213
834	TPBG	-1.16747	2.85945	6.98057	0.0119908	0.231336	7162	1.92115
835	TFCP2L1	5.91376	-0.638532	7.09278	0.011995	0.231336	29842	1.921
836	SLC40A1	1.02086	4.99704	6.97931	0.0119979	0.231336	30061	1.9209
837	ZSWIM3	1.47967	2.84308	6.97834	0.0120033	0.231336	140831	1.9207
838	RPS13	-2.57445	0.270846	6.96792	0.0120621	0.231336	6207	1.91858
839	NMRAL1	-0.865144	3.64013	6.96505	0.0120783	0.231336	57407	1.91799
840	TNFRSF19	3.78667	1.36958	6.96488	0.0120793	0.231336	55504	1.91796
841	RHCG	1.63689	2.05798	6.96481	0.0120797	0.231336	51458	1.91794
842	TFAP2C	6.37775	-0.696785	7.07677	0.0120827	0.231336	7022	1.91783
843	HPD	4.19877	-0.462203	6.96387	0.012085	0.231336	3242	1.91775
844	STMN2	-3.36866	-1.27694	6.96159	0.012098	0.231336	11075	1.91729
846	RPS7	-4.37746	-2.47805	7.26852	0.0121146	0.231336	6201	1.91669
847	SLC30A5	0.687764	4.6139	6.94757	0.0121777	0.232268	64924	1.91443
848	TAFA5	2.08597	1.08875	6.93514	0.012249	0.233352	25817	1.9119
849	FASTK	0.578367	6.70507	6.92207	0.0123244	0.234285	10922	1.90924
850	CHRNA1	1.48954	3.71548	6.92161	0.012327	0.234285	1134	1.90914
851	PHF21B	5.17307	-1.53384	7.02163	0.0123903	0.235212	112885	1.90692
852	ATP6V0A1	0.638207	7.30724	6.90726	0.0124104	0.235317	535	1.90621
853	FMNL3	0.446971	6.60231	6.89517	0.0124811	0.235503	91010	1.90375
854	DNASE1L2	0.722837	4.57634	6.8939	0.0124885	0.235503	1775	1.90349
855	TBCE	0.626402	5.47464	6.89199	0.0124998	0.235503	6905	1.9031
856	APLF	5.95512	-0.92956	6.99606	0.0125358	0.235503	200558	1.90185
857	BRWD3	5.82678	-0.174699	6.99427	0.0125461	0.235503	254065	1.90149
858	SPOCK3	-4.57409	-2.68229	9.74662	0.012547	0.235503	50859	1.90146
859	NLGN1	-4.56829	-2.59899	7.90156	0.012547	0.235503	22871	1.90146
860	UBA52	-4.23488	-2.53481	7.12767	0.012547	0.235503	7311	1.90146
861	LIM2	5.11144	-0.678283	6.99179	0.0125603	0.235503	3982	1.901
862	DIAPH1	0.876902	4.82192	6.88075	0.012566	0.235503	1729	1.9008
863	CFAP58	5.26056	-0.309929	6.98134	0.0126204	0.235807	159686	1.89893
864	SOCS2	0.707372	4.95809	6.87113	0.012623	0.235807	8835	1.89884
865	LIMS1	0.722465	5.12835	6.86742	0.0126451	0.235807	3987	1.89808
866	SNORD83	-3.01057	-1.64887	6.86668	0.0126494	0.235807	NA	1.89793
867	SPAG8	1.20713	3.66371	6.86391	0.0126659	0.235807	26206	1.89736
868	CELF5	6.10663	-0.458207	6.97202	0.0126743	0.235807	60680	1.89708
869	DPYS	5.67994	-0.337352	6.97028	0.0126844	0.235807	1807	1.89673
870	TAF5L	0.927785	3.51842	6.8553	0.0127173	0.236148	27097	1.8956
871	FGF16	-3.93832	-2.05207	6.85014	0.0127483	0.236405	8823	1.89455
872	CABP7	5.69919	-0.635528	6.9572	0.0127605	0.236405	164633	1.89413
873	C16ORF71	5.19039	-0.323223	6.94844	0.0128117	0.236822	NA	1.89239
874	RNF111	1.0572	3.91659	6.8395	0.0128123	0.236822	54778	1.89237
875	PRMT3	0.767032	3.96847	6.83075	0.0128652	0.237529	10196	1.89058
876	PPP1R1A	2.56072	1.10516	6.81922	0.0129353	0.238133	5502	1.88822
877	CENPP	4.42408	0.230219	6.81903	0.0129364	0.238133	401541	1.88818
878	XRCC2	5.39197	-1.05761	6.92616	0.0129431	0.238133	7516	1.88796
879	CRYGN	-3.99241	-1.54006	6.81568	0.0129569	0.238133	155051	1.8875
880	GBGT1	0.71246	5.6257	6.79977	0.0130545	0.239445	26301	1.88424
881	TAL1	5.45976	-0.441861	6.90484	0.0130702	0.239445	6886	1.88372
882	KRT15	2.93871	1.84812	6.7968	0.0130728	0.239445	3866	1.88363
883	DNAJC30	1.04399	4.01867	6.79381	0.0130912	0.239512	84277	1.88302
884	IL13RA2	-3.47846	-1.61266	6.78736	0.0131311	0.23975	3598	1.8817
885	LDHA	0.914073	3.82233	6.78691	0.0131339	0.23975	3939	1.88161
886	RAB39B	5.30753	-1.2269	6.8904	0.013157	0.239899	116442	1.88084
887	AA986860	0.776272	5.68872	6.77589	0.0132024	0.240456	NA	1.87935
888	MROH2B	5.84851	-0.778041	6.87169	0.0132704	0.240766	133558	1.87712
889	ANO6	0.50235	6.94407	6.76461	0.0132729	0.240766	196527	1.87703
890	LIPE	1.24197	4.88098	6.76366	0.0132788	0.240766	3991	1.87684
891	THAP12	0.800983	4.9772	6.76363	0.013279	0.240766	5612	1.87683
892	CREB3L2	-0.675352	5.48457	6.76081	0.0132967	0.240817	64764	1.87626
893	PYROXD1	0.696335	4.14742	6.75193	0.0133526	0.241558	79912	1.87443
894	IDE	0.561432	4.84217	6.74575	0.0133917	0.241994	3416	1.87317
895	SLC25A18	5.56007	-1.04287	6.84501	0.013434	0.242161	83733	1.87179
896	TTC22	1.09059	3.60369	6.73784	0.0134418	0.242161	55001	1.87154
897	PDLIM5	-1.229	2.94663	6.73647	0.0134505	0.242161	10611	1.87126
898	RND1	-0.918679	4.14907	6.73477	0.0134613	0.242161	27289	1.87091
899	MIEF2	0.894818	4.1693	6.73137	0.013483	0.242161	125170	1.87021
900	PRELID3B	-0.516534	5.20777	6.7286	0.0135006	0.242161	51012	1.86965
901	WDR31	5.90232	-0.689093	6.83231	0.0135126	0.242161	114987	1.86926
902	FAM219A	1.36405	3.97812	6.72544	0.0135209	0.242161	203259	1.869
903	HAP1	3.82783	0.249379	6.7212	0.013548	0.242378	9001	1.86813
904	DPT	-0.876857	5.40027	6.71106	0.0136131	0.242934	1805	1.86604
905	VPS26B	0.647976	6.13229	6.70962	0.0136224	0.242934	112936	1.86575
906	NSG1	-1.69929	1.61335	6.70832	0.0136308	0.242934	27065	1.86548
907	PIGYL	1.0667	4.54734	6.70609	0.0136452	0.242934	NA	1.86502
908	5S_RRNA	5.92465	-0.921475	6.80552	0.0136801	0.242934	NA	1.86391
909	MAP9	5.17001	0.010565	6.80498	0.0136835	0.242934	79884	1.8638
910	TRAPPC12	0.70354	6.08184	6.69713	0.0137032	0.242934	51112	1.86318
911	LAMA2	0.992848	4.31584	6.69522	0.0137155	0.242934	3908	1.86279
912	SLC6A4	0.98242	5.89854	6.69405	0.0137232	0.242934	6532	1.86255
913	PIK3C2B	0.786347	4.71203	6.69308	0.0137294	0.242934	5287	1.86235
914	ESD	0.645801	6.40231	6.68587	0.0137764	0.243295	2098	1.86086
915	TUBB1	1.92058	3.73209	6.68533	0.01378	0.243295	81027	1.86075
916	HAND2	6.14925	-0.468672	6.78368	0.0138184	0.243338	9464	1.85954
917	PROSER2	0.795022	4.69376	6.67914	0.0138204	0.243338	254427	1.85948
918	DNAJC28	2.38499	0.500536	6.67591	0.0138416	0.243338	54943	1.85881
919	KCNIP2	1.34995	2.08153	6.67574	0.0138426	0.243338	30819	1.85878
920	HSPA9	-0.535652	6.39064	6.67167	0.0138694	0.243543	3313	1.85794
921	SNORD26	-3.66978	-1.74323	6.66898	0.0138871	0.24359	9302	1.85739
922	FBXW7	0.81738	4.84942	6.66297	0.0139267	0.243946	55294	1.85615
923	IBTK	0.767985	4.63173	6.66132	0.0139376	0.243946	25998	1.85581
924	TEX22	6.76438	-0.782318	6.75964	0.0139723	0.244203	647310	1.85473
925	PLCG1	0.441645	6.8472	6.6512	0.0140046	0.244203	5335	1.85373
926	FREM1	-1.33722	2.63883	6.65062	0.0140084	0.244203	158326	1.85361
927	BAG1	0.598666	5.58284	6.64998	0.0140127	0.244203	573	1.85348
928	SLC39A14	1.5356	3.70767	6.64545	0.0140428	0.244414	23516	1.85255
929	SLC25A10	0.744173	6.21044	6.64361	0.0140551	0.244414	1468	1.85217
930	PPM1F	0.500573	7.24969	6.63769	0.0140946	0.244837	9647	1.85095
931	HAPLN4	6.11429	-1.06445	6.73479	0.0141334	0.245247	404037	1.84975
932	XKR9	-3.5604	-1.56328	6.62536	0.0141773	0.245555	389668	1.84841
933	NR2C2AP	0.866668	4.30581	6.62473	0.0141815	0.245555	126382	1.84828
934	ADGRB1	5.83886	-0.663268	6.7225	0.0142138	0.245711	575	1.84729
935	TRIM56	-2.04371	1.71353	6.61602	0.0142403	0.245711	81844	1.84648
936	ACSBG3	5.12077	-1.78994	7.13441	0.0142511	0.245711	NA	1.84615
937	ACOT8	0.983141	4.10825	6.6143	0.0142519	0.245711	10005	1.84613
938	CXCL5	-2.53086	3.28584	6.61214	0.0142666	0.245711	6374	1.84568
939	IFT140	0.822694	4.0577	6.60716	0.0143004	0.24603	9742	1.84465
940	SAMD4B	0.728732	6.95145	6.60194	0.0143358	0.246378	55095	1.84358
941	NWD1	3.83881	0.280325	6.59714	0.0143686	0.246586	284434	1.84259
942	MPL	5.80733	-1.44471	6.69755	0.0143785	0.246586	4352	1.84229
943	GM36210	5.78068	-1.06832	6.69447	0.0143989	0.246675	NA	1.84167
944	LDHA	-2.31666	0.53496	6.58929	0.0144223	0.246813	3939	1.84097
945	RAD51D	0.689966	4.39873	6.58286	0.0144664	0.247307	5892	1.83964
946	INF2	0.776191	5.5247	6.57599	0.0145137	0.247854	64423	1.83822
947	BDP1	-4.1349	-1.7145	6.56672	0.0145779	0.248686	55814	1.83631
948	CARF	5.36084	-1.34725	6.65959	0.0146331	0.248997	79800	1.83466
949	RASGRF1	3.56043	0.282284	6.55659	0.0146483	0.248997	5923	1.83421
950	KDM5B	0.715955	4.84934	6.55522	0.0146578	0.248997	10765	1.83393
951	SMIM26	-1.43482	2.06876	6.55322	0.0146718	0.248997	388789	1.83352
952	RDH14	-0.69829	3.96912	6.55206	0.0146799	0.248997	57665	1.83328
953	PARD3B	2.9863	0.906365	6.55082	0.0146886	0.248997	117583	1.83302
954	ERMAP	5.71603	-1.29413	6.64818	0.0147106	0.249108	114625	1.83237
955	CLIC4	0.52594	9.10457	6.5398	0.0147658	0.249304	25932	1.83074
956	PEF1	-3.672	-2.5372	6.68686	0.0147893	0.249304	553115	1.83005
957	LSM8	5.56032	-0.535139	6.63608	0.0147933	0.249304	51691	1.82994
958	USP12	0.490911	5.21749	6.53502	0.0147995	0.249304	219333	1.82975
959	DNAH9	5.22306	-0.535329	6.63316	0.0148133	0.249304	1770	1.82935
960	OLR1	-2.626	0.514583	6.53102	0.0148277	0.249304	4973	1.82893
961	ITGB1BP2	5.53952	-0.73609	6.63025	0.0148333	0.249304	26548	1.82876
962	ASB5	5.69619	-0.686034	6.62846	0.0148456	0.249304	140458	1.8284
963	AFF4	1.65914	1.97704	6.52486	0.0148713	0.249476	27125	1.82765
965	ZNF846	2.61117	0.59162	6.5071	0.0149977	0.25101	162993	1.82398
967	APON	-3.64731	-1.794	6.49878	0.0150572	0.251551	NA	1.82225
968	WFDC3	2.37213	1.61534	6.49182	0.0151073	0.251929	140686	1.82081
969	STX5A	0.547568	6.03276	6.49031	0.0151182	0.251929	NA	1.8205
970	ATG4A	1.08746	3.14286	6.48914	0.0151266	0.251929	115201	1.82026
972	RGS1	-1.26095	2.78931	6.48126	0.0151836	0.252357	5996	1.81863
973	RPL11	-0.590634	8.06861	6.47575	0.0152236	0.252762	6135	1.81748
974	XPO5	0.703231	4.62783	6.47065	0.0152607	0.253017	57510	1.81643
975	AKR1C2	-0.964814	3.68165	6.46933	0.0152703	0.253017	1646	1.81615
976	4430402I18RIK	3.28367	1.04695	6.4657	0.0152968	0.253196	NA	1.8154
977	TMEM268	0.660681	5.86171	6.45933	0.0153433	0.253322	203197	1.81408
978	S100A5	5.7838	-1.60569	6.55569	0.0153554	0.253322	6276	1.81374
979	TNFRSF9	2.47846	2.98027	6.45396	0.0153828	0.253322	3604	1.81296
980	LRG1	2.10514	4.29276	6.45317	0.0153886	0.253322	116844	1.8128
981	GDA	0.710221	6.81375	6.45215	0.0153961	0.253322	9615	1.81259
982	CACNG7	-4.02582	-2.61007	6.72117	0.0154002	0.253322	59284	1.81247
984	NEURL1B	0.73556	4.27389	6.44662	0.0154368	0.253322	54492	1.81144
985	CYP2C8	6.18904	0.323355	6.54311	0.0154455	0.253322	1558	1.8112
986	RGS12	0.820542	6.35523	6.44247	0.0154674	0.253425	6002	1.81058
987	PFKFB3	0.923681	6.70851	6.43967	0.0154882	0.253507	5209	1.81
988	CRYBA1	5.66379	-0.884598	6.53043	0.0155369	0.254045	1411	1.80864
989	MAPK4	4.9147	-1.30287	6.52808	0.0155538	0.254045	5596	1.80816
990	RETREG2	0.631392	6.98966	6.42889	0.0155682	0.254045	79137	1.80776
991	ABCC1	1.49283	3.03355	6.42362	0.0156075	0.254428	4363	1.80667
992	HTATSF1	-0.973995	4.2805	6.4203	0.0156322	0.254575	27336	1.80598
993	2310022B05RIK	0.518183	7.02745	6.4158	0.0156659	0.254617	NA	1.80504
994	C2ORF50	1.69351	2.53206	6.41574	0.0156663	0.254617	NA	1.80503
995	U5	-5.33683	-2.44456	6.67413	0.0157253	0.255308	NA	1.8034
996	CKMT2	2.57464	1.43341	6.40133	0.0157747	0.255308	1160	1.80204
997	ENTPD4	0.581776	5.52338	6.40091	0.0157779	0.255308	9583	1.80195
998	TMEM11	-0.639762	5.16647	6.39987	0.0157857	0.255308	8834	1.80173
999	DNAH12	2.2586	1.83501	6.39803	0.0157997	0.255308	201625	1.80135
1000	RAB26	2.36551	0.998767	6.39457	0.0158259	0.255308	25837	1.80063
1001	CFAP46	-3.3891	-1.95496	6.39258	0.0158409	0.255308	54777	1.80022
1002	NOL3	1.06701	5.12186	6.38523	0.0158968	0.255308	8996	1.79869
1003	ZFP366	1.42593	2.77606	6.38433	0.0159037	0.255308	NA	1.7985
1004	RFX2	1.09278	3.56103	6.3806	0.0159321	0.255308	5990	1.79773
1005	ANP32B	-0.531486	7.41879	6.37619	0.0159658	0.255308	10541	1.79681
1007	GP6	2.25147	2.26956	6.37397	0.0159827	0.255308	51206	1.79635
1008	USP39	0.664627	4.68078	6.37335	0.0159875	0.255308	10713	1.79622
1009	PCBP2	-0.917262	4.40563	6.37286	0.0159913	0.255308	5094	1.79612
1010	ASF1A	0.777884	3.42927	6.36892	0.0160215	0.255308	25842	1.7953
1011	IFT80	5.72584	-0.480152	6.46409	0.0160244	0.255308	57560	1.79522
1012	ATP5J	-0.530896	6.701	6.36854	0.0160244	0.255308	NA	1.79522
1013	HMOX2	0.521215	5.38391	6.36774	0.0160305	0.255308	3163	1.79505
1014	WDR45B	1.36378	3.02733	6.36529	0.0160494	0.255308	56270	1.79454
1015	MAPK14	0.567148	6.67841	6.36522	0.0160499	0.255308	1432	1.79453
1016	UBE2K	-2.12563	0.585873	6.36107	0.0160818	0.255308	3093	1.79366
1017	RDM1	0.891874	4.14351	6.3608	0.0160839	0.255308	201299	1.79361
1018	FAM117B	5.85778	-0.128158	6.45433	0.0160975	0.255308	150864	1.79324
1019	ENDOV	0.887838	4.85213	6.35821	0.0161039	0.255308	284131	1.79307
1020	CATSPER4	5.42793	-1.72299	6.4483	0.0161429	0.255489	378807	1.79202
1021	CCPG1	0.688304	5.88649	6.35264	0.0161469	0.255489	9236	1.79191
1022	PCDHGA3	5.14132	-1.05922	6.44309	0.0161822	0.255671	56112	1.79096
1023	SPAG6	5.67468	-0.323887	6.44204	0.0161901	0.255671	9576	1.79075
1024	DNAJC15	-1.07875	3.23284	6.33882	0.0162543	0.256435	29103	1.78903
1025	TMEM132D	5.54082	-0.286936	6.42205	0.016342	0.257537	121256	1.78669
1026	XPNPEP1	0.498957	6.6906	6.32551	0.0163585	0.257537	7511	1.78626
1027	SHISA3	-3.09984	-2.1243	6.32325	0.0163763	0.257537	152573	1.78579
1028	RALGAPB	0.465987	5.65298	6.32167	0.0163887	0.257537	57148	1.78546
1029	HSD3B7	0.508463	5.94242	6.31973	0.016404	0.257537	80270	1.78505
1030	1700102P08RIK	5.40177	-0.991811	6.40418	0.016479	0.258464	NA	1.78307
1031	TMEM41A	0.691653	4.99172	6.30696	0.0165048	0.258618	90407	1.78239
1032	NRN1L	6.27946	-0.574634	6.39474	0.0165519	0.259105	123904	1.78115
1033	SPAG17	6.40722	0.678208	6.38839	0.0166012	0.25948	200162	1.77986
1034	REXO2	-0.528331	5.58852	6.29248	0.01662	0.25948	25996	1.77937
1035	TNRC6B	-1.20316	2.62387	6.29104	0.0166315	0.25948	23112	1.77907
1036	LRCH4	0.664808	8.12204	6.28996	0.0166401	0.25948	4034	1.77884
1037	EDC4	0.557132	6.21702	6.28781	0.0166574	0.259498	23644	1.77839
1039	BCL2L1	1.00046	7.80097	6.27285	0.0167776	0.260868	598	1.77527
1040	EFHB	6.24609	-0.631178	6.36008	0.0168226	0.260986	151651	1.77411
1041	GM28030	3.2517	-0.355702	6.26495	0.0168414	0.260986	NA	1.77362
1042	ZNF385D	2.6582	0.711093	6.26072	0.0168758	0.260986	79750	1.77274
1043	OTUD5	0.445678	6.69802	6.25984	0.0168829	0.260986	55593	1.77255
1044	MAF1	0.645251	6.77005	6.25789	0.0168988	0.260986	84232	1.77214
1045	ITGAV	0.485907	5.59649	6.25737	0.016903	0.260986	3685	1.77204
1046	TOM1	0.858126	7.62585	6.25626	0.016912	0.260986	10043	1.7718
1047	BRD4	0.611585	6.53887	6.25597	0.0169144	0.260986	23476	1.77174
1048	A930003A15RIK	-3.58803	-2.14494	6.36324	0.0169742	0.26141	NA	1.77021
1049	SFT2D2	2.69652	1.11543	6.24862	0.0169743	0.26141	375035	1.77021
1050	AC010615.4	5.85928	-0.820168	6.33859	0.0169928	0.261447	NA	1.76973
1051	SYPL	0.599488	6.68891	6.23674	0.0170717	0.262317	NA	1.76772
1052	VPS13A	5.22074	-0.509378	6.32745	0.0170819	0.262317	23230	1.76746
1053	CKMT1	-0.911479	4.66698	6.23217	0.0171093	0.262489	NA	1.76677
1054	SMAP1	0.683984	4.43167	6.2288	0.0171371	0.262666	60682	1.76606
1055	FOXJ2	0.485997	6.43531	6.22456	0.0171721	0.262953	55810	1.76518
1057	TMPRSS11A	-3.57025	-1.35484	6.20934	0.0172986	0.263853	339967	1.76199
1058	KCNJ8	1.92256	1.55109	6.20927	0.0172991	0.263853	3764	1.76198
1059	TBC1D32	5.0477	-0.62811	6.29989	0.0173042	0.263853	221322	1.76185
1060	NIT1	-0.559679	5.08223	6.20766	0.0173126	0.263853	4817	1.76164
1061	GGH	1.05085	3.90227	6.19969	0.0173792	0.26462	8836	1.75997
1062	GNA15	0.666774	4.41301	6.19246	0.0174399	0.265294	2769	1.75846
1063	NNMT	-3.41417	-1.90546	6.18982	0.0174621	0.265356	4837	1.7579
1064	ARF4	-0.519016	7.04529	6.18807	0.0174769	0.265356	378	1.75754
1065	E2F3	2.34819	0.338374	6.18542	0.0174993	0.265447	1871	1.75698
1066	SLC11A1	0.772325	7.25312	6.18338	0.0175165	0.265459	6556	1.75655
1067	GABBR1	0.697748	5.81071	6.18038	0.0175419	0.265595	2550	1.75592
1069	ZFP560	5.27701	-0.188946	6.25547	0.0176692	0.267021	NA	1.75278
1070	CRABP1	1.19148	5.65107	6.16298	0.0176898	0.267084	1381	1.75228
1071	STK24	0.502632	5.93178	6.14937	0.0178065	0.267744	8428	1.74942
1072	TRPM3	-3.21426	-1.79633	6.14891	0.0178105	0.267744	80036	1.74933
1073	SCN5A	2.59563	1.04934	6.14883	0.0178111	0.267744	6331	1.74931
1074	SLC8B1	0.57272	5.3861	6.14818	0.0178168	0.267744	80024	1.74917
1075	PRLR	4.86453	-1.87982	6.23702	0.0178233	0.267744	5618	1.74901
1076	NDFIP1	0.69867	5.44171	6.14391	0.0178535	0.267744	80762	1.74828
1077	BCKDHB	-0.687786	3.99874	6.14304	0.0178611	0.267744	594	1.74809
1078	SPG21	0.694389	5.03721	6.14245	0.0178662	0.267744	51324	1.74797
1080	MKS1	5.93867	-0.223703	6.22668	0.0179103	0.267908	54903	1.7469
1081	FAM118A	0.795268	3.89809	6.13163	0.0179599	0.268401	55007	1.7457
1082	SKP1	-0.900578	4.2679	6.12959	0.0179776	0.268418	6500	1.74527
1083	FGFRL1	0.933436	3.07574	6.12669	0.0180028	0.268513	53834	1.74466
1084	SLC22A20	5.40429	-2.08548	6.57595	0.0180172	0.268513	NA	1.74431
1085	RARB	1.34141	2.78579	6.11946	0.0180659	0.26899	5915	1.74314
1086	MTFR1L	0.576726	5.38745	6.11564	0.0180993	0.269239	56181	1.74234
1087	RNF7	-0.501923	5.21081	6.11166	0.0181342	0.26951	9616	1.7415
1088	NCOR1	0.787321	5.76051	6.10764	0.0181695	0.269608	9611	1.74066
1089	GCKR	5.77322	-1.43224	6.19403	0.018188	0.269608	2646	1.74022
1090	FAM187B	5.50053	-1.43313	6.1937	0.0181908	0.269608	148109	1.74015
1091	CETP	0.885822	6.75141	6.09848	0.0182503	0.270241	1071	1.73873
1092	ANKRD45	5.07233	-1.63697	6.18318	0.0182812	0.27027	339416	1.73799
1093	MRPL30	2.27911	2.32668	6.09378	0.0182918	0.27027	51263	1.73774
1094	CRYZL2	5.81484	-1.00849	6.18073	0.0183024	0.27027	NA	1.73749
1095	LSM8	-0.843853	3.86809	6.08519	0.0183681	0.270993	51691	1.73594
1096	GFRA3	0.916078	3.97411	6.08198	0.0183967	0.271167	2676	1.73526
1097	CREB3L1	-0.781941	4.46373	6.07894	0.0184238	0.271318	90993	1.73462
1098	SFMBT1	1.2212	2.90741	6.06447	0.0185534	0.272444	51460	1.73158
1099	TSPOAP1	2.35826	1.0825	6.06342	0.0185628	0.272444	9256	1.73136
1100	FGA	-1.38938	3.20136	6.06278	0.0185686	0.272444	2243	1.73122
1101	BZW1	-0.821127	4.82836	6.06242	0.0185718	0.272444	9689	1.73115
1102	TFCP2	3.77486	-0.44599	6.06065	0.0185878	0.272444	7024	1.73077
1103	LRRTM4	5.58944	-0.325567	6.14641	0.0186014	0.272444	80059	1.73045
1104	MSN	-0.45646	9.69885	6.05723	0.0186186	0.272449	4478	1.73005
1105	SLC44A2	0.927792	6.44051	6.05435	0.0186446	0.272583	57153	1.72945
1106	GALNT15	6.18883	-0.324918	6.13543	0.0186982	0.273119	117248	1.7282
1107	NUTF2	-0.474224	5.99782	6.0452	0.0187276	0.273301	10204	1.72752
1108	LYVE1	1.61946	4.13187	6.04298	0.0187478	0.273349	10894	1.72705
1109	PCBP1	-0.52461	6.93598	6.02775	0.0188869	0.274892	5093	1.72384
1110	HUS1	-0.688272	4.03871	6.02688	0.0188949	0.274892	3364	1.72366
1111	COX5A	-0.669475	5.91765	6.02477	0.0189142	0.274892	9377	1.72321
1112	USP20	0.695142	5.74054	6.02342	0.0189266	0.274892	10868	1.72293
1113	SQOR	0.866896	5.93944	6.02211	0.0189387	0.274892	58472	1.72265
1114	TRAF7	0.588365	6.53974	6.01903	0.018967	0.275055	84231	1.722
1115	SLC25A11	-0.484839	5.46013	6.01692	0.0189865	0.275091	8402	1.72156
1116	TECTA	5.15984	-1.79951	6.09561	0.0190538	0.275733	7007	1.72002
1117	6430550D23RIK	5.52424	-0.942377	6.09437	0.0190649	0.275733	NA	1.71976
1118	GFOD1	5.87252	0.497414	6.09077	0.0190975	0.275957	54438	1.71902
1119	NEK9	0.81899	5.36957	6.00294	0.0191158	0.275975	91754	1.71861
1120	TAS1R3	4.95267	-0.999822	6.08238	0.0191736	0.276562	83756	1.7173
1121	PABPN1L	2.7377	0.285176	5.99379	0.019201	0.276711	390748	1.71668
1122	IFT74	1.55083	1.779	5.99134	0.019224	0.276794	80173	1.71616
1123	KCTD20	0.490032	6.96034	5.98795	0.0192556	0.277003	222658	1.71544
1124	GAL3ST4	-1.29164	2.29944	5.97574	0.0193703	0.278405	79690	1.71286
1125	H2AC6	-2.52478	-0.420813	5.97238	0.019402	0.278612	8334	1.71215
1126	SIGIRR	0.82363	6.02376	5.96941	0.0194301	0.278688	59307	1.71152
1127	APOC2	5.47514	-1.66404	6.05308	0.0194417	0.278688	344	1.71127
1128	MRPL1	-1.2048	2.92975	5.96046	0.0195149	0.279489	65008	1.70963
1129	ZDHHC15	4.87346	-1.18335	6.04318	0.0195333	0.279504	158866	1.70923
1130	SNW1	-0.468068	6.00611	5.95114	0.0196036	0.279768	22938	1.70766
1131	HSPA2	1.34312	3.79307	5.94465	0.0196657	0.279768	3306	1.70629
1132	RECQL5	0.567165	5.02028	5.94444	0.0196677	0.279768	9400	1.70625
1133	UBAC2	0.788277	5.89776	5.94418	0.0196702	0.279768	337867	1.70619
1134	PRF1	-1.00888	3.9866	5.94407	0.0196713	0.279768	5551	1.70617
1135	TSR1	1.0136	2.89164	5.94264	0.0196849	0.279768	55720	1.70587
1136	CFAP54	5.30826	-0.802312	6.02321	0.0197193	0.279768	144535	1.70511
1137	ALB	6.36955	-0.558405	6.02257	0.0197253	0.279768	213	1.70498
1138	HDAC2	-0.63223	5.20069	5.93636	0.0197453	0.279768	3066	1.70454
1139	BAZ1A	0.946736	4.72839	5.93585	0.0197502	0.279768	11177	1.70443
1140	RPL39	5.02998	-1.37573	6.01939	0.0197551	0.279768	6170	1.70432
1141	IFIT1B	1.60475	2.38524	5.93376	0.0197703	0.279768	439996	1.70399
1142	MYOCD	-3.38151	-1.45305	5.93308	0.0197769	0.279768	93649	1.70384
1143	TNFSF12	-0.632782	6.22031	5.92672	0.0198382	0.280124	8742	1.7025
1144	MEPCE	0.669629	7.07524	5.9263	0.0198423	0.280124	56257	1.70241
1145	LDLRAP1	0.520571	6.22528	5.92509	0.0198541	0.280124	26119	1.70215
1146	POLQ	-3.67985	-2.28889	5.9227	0.0198771	0.280205	10721	1.70165
1147	TES	-0.577076	5.55657	5.91948	0.0199084	0.280402	26136	1.70096
1148	TGFBR1	0.690745	5.0854	5.91007	0.02	0.281446	7046	1.69897
1149	DLG1	0.613031	5.22209	5.90611	0.0200386	0.281744	1739	1.69813
1150	BRI3BP	-1.3227	2.47538	5.89739	0.0201241	0.282275	140707	1.69628
1151	GNG13	5.827	-1.02073	5.98002	0.0201284	0.282275	51764	1.69619
1152	PRKG1	5.65947	-0.0748707	5.97997	0.0201288	0.282275	5592	1.69618
1153	NGFR	4.20166	0.0682011	5.89163	0.0201807	0.282727	4804	1.69506
1154	GOT1	-0.788731	4.39953	5.88714	0.020225	0.282727	2805	1.69411
1155	AVL9	5.66538	-0.539816	5.96948	0.0202296	0.282727	23080	1.69401
1156	EHMT2	0.753704	7.62223	5.88523	0.0202438	0.282727	10919	1.69371
1158	CDC123	-0.593299	4.85383	5.88299	0.020266	0.282727	8872	1.69323
1159	PROM1	1.32137	4.08177	5.87621	0.0203332	0.282814	8842	1.69179
1160	GSDMC	-4.55828	-2.03279	5.95779	0.0203425	0.282814	56169	1.69159
1161	ANKMY1	5.7541	-0.508049	5.95668	0.0203532	0.282814	51281	1.69137
1162	MRTFB	3.38806	1.60121	5.87274	0.0203677	0.282814	57496	1.69106
1163	SH3PXD2B	5.49403	-1.25107	5.95394	0.0203799	0.282814	285590	1.6908
1164	NR5A2	5.17553	-2.02786	5.95226	0.0203962	0.282814	2494	1.69045
1165	TRMT2A	0.577486	5.38391	5.86959	0.0203991	0.282814	27037	1.69039
1166	ATOX1	0.80774	7.60079	5.86826	0.0204123	0.282814	475	1.69011
1167	HADHA	0.645505	8.30462	5.86435	0.0204513	0.283111	3030	1.68928
1168	GUCY2G	5.47064	-1.45109	5.94457	0.020471	0.283141	NA	1.68886
1169	CALCA	3.53102	-0.0547082	5.85639	0.020531	0.283729	796	1.68759
1170	NDUFA1	-0.556416	6.08365	5.85006	0.0205947	0.283964	4694	1.68624
1171	BEX1	-2.553	-0.37666	5.84824	0.020613	0.283964	55859	1.68586
1172	AP3D1	0.403813	6.84701	5.84749	0.0206206	0.283964	8943	1.6857
1173	TMEM269	5.05419	-1.94781	5.92905	0.020623	0.283964	100129924	1.68565
1174	TACSTD2	-0.797672	5.95001	5.84519	0.0206438	0.283964	4070	1.68521
1175	ARHGEF38	5.51138	-0.654616	5.92566	0.0206564	0.283964	54848	1.68495
1176	FAM49B	-0.773078	4.39007	5.84249	0.0206711	0.283964	NA	1.68464
1177	STOML2	-0.54187	4.71217	5.8374	0.0207226	0.284429	30968	1.68356
1178	CSTF2T	0.613695	4.80996	5.83222	0.0207752	0.284859	23283	1.68246
1180	TRIAP1	-0.620886	4.83022	5.82325	0.0208666	0.285677	51499	1.68055
1181	SH3D19	1.46995	3.32649	5.82078	0.0208918	0.285773	152503	1.68003
1182	SCG3	5.17964	-1.54863	5.9002	0.0209089	0.285773	29106	1.67967
1184	TNRC6C	0.534857	5.96777	5.81388	0.0209625	0.286021	57690	1.67856
1185	COL1A1	-0.637036	8.49588	5.8039	0.0210652	0.28702	1277	1.67643
1186	CHST6	5.16979	-0.949069	5.88395	0.0210717	0.28702	4166	1.6763
1187	TBK1	-0.544546	4.83637	5.8016	0.021089	0.28702	29110	1.67594
1188	LTO1	0.524259	4.76206	5.79893	0.0211166	0.287121	220064	1.67538
1189	EEF1AKMT2	-0.700575	3.73336	5.79744	0.0211319	0.287121	399818	1.67506
1190	CLDN22	-1.34237	2.49571	5.79531	0.021154	0.28718	53842	1.67461
1191	DNAJA4	0.641038	5.5111	5.7931	0.021177	0.28719	55466	1.67414
1192	CSNK1G3	0.667132	4.15197	5.79107	0.0211981	0.28719	1456	1.6737
1193	NUDT10	5.59017	-1.24198	5.87045	0.0212081	0.28719	170685	1.6735
1194	HNRNPK	0.438513	8.61023	5.78687	0.0212417	0.287403	3190	1.67281
1195	TRIB3	1.79128	1.939	5.77727	0.0213419	0.288399	57761	1.67077
1196	HP	1.26384	8.92529	5.77641	0.021351	0.288399	3240	1.67058
1197	ENTPD8	3.27561	-0.0336447	5.76659	0.021454	0.289549	377841	1.66849
1198	YWHAH	-0.48413	6.01762	5.75819	0.0215426	0.290502	7533	1.6667
1199	OTOGL	5.69086	-0.853943	5.82947	0.0216281	0.291411	283310	1.66498
1200	PHB	2.70834	-0.29363	5.74731	0.021658	0.29157	5245	1.66438
1201	BMPR1B	5.55668	-0.686231	5.8228	0.0216973	0.291764	658	1.66359
1202	HS3ST5	3.52413	0.0379	5.74079	0.0217274	0.291764	222537	1.66299
1203	CPSF7	0.478791	5.79372	5.74009	0.0217349	0.291764	79869	1.66284
1204	AKR1C18	-3.77381	-1.77286	5.81721	0.0217555	0.291764	NA	1.66243
1205	SH2B3	0.596504	6.32936	5.73564	0.0217824	0.291764	10019	1.66189
1206	CN725425	-2.60335	-0.284482	5.73537	0.0217853	0.291764	NA	1.66184
1207	TCTA	1.0793	3.55541	5.73372	0.021803	0.291764	6988	1.66148
1208	ACSBG2	1.83624	0.932631	5.72873	0.0218564	0.291764	81616	1.66042
1209	RD3	5.77782	-1.15558	5.80725	0.0218597	0.291764	343035	1.66036
1210	SLC25A33	1.18369	3.72435	5.72813	0.021863	0.291764	84275	1.66029
1211	SLC38A2	0.560675	6.78366	5.72738	0.021871	0.291764	54407	1.66013
1212	OTUD7A	5.33512	-1.23162	5.79713	0.021966	0.292129	161725	1.65825
1213	TRCG1	5.48904	-1.59155	5.7923	0.0220169	0.292129	NA	1.65724
1214	DNM2	1.9632	1.68095	5.71143	0.0220431	0.292129	1785	1.65673
1215	HARBI1	1.10383	3.27526	5.70497	0.0221132	0.292129	283254	1.65535
1216	SMIM7	0.605392	6.46401	5.70443	0.0221191	0.292129	79086	1.65523
1217	HDLBP	0.593702	8.58203	5.69894	0.0221789	0.292129	3069	1.65406
1218	DUSP1	0.79147	6.2997	5.69835	0.0221854	0.292129	1843	1.65393
1219	ANTXR2	-0.453433	6.79841	5.69725	0.0221973	0.292129	118429	1.6537
1220	MROH7	5.27789	-1.14816	5.77527	0.0221976	0.292129	374977	1.65369
1221	ATP5MG	0.697066	7.07567	5.6962	0.0222088	0.292129	10632	1.65347
1222	NR4A2	-1.71065	1.40784	5.69597	0.0222114	0.292129	4929	1.65342
1223	EFL1	-0.521648	4.6358	5.69433	0.0222293	0.292129	79631	1.65308
1225	PPA1	0.694935	6.86786	5.69191	0.0222558	0.292129	5464	1.65256
1226	RPGRIP1L	-1.78711	0.848461	5.69118	0.0222637	0.292129	23322	1.6524
1227	ODC1	5.41396	-1.00437	5.76732	0.0222825	0.292129	4953	1.65204
1228	TMCO1	-0.624458	5.17207	5.68797	0.0222989	0.292129	54499	1.65172
1229	MC1R	-3.25122	-1.82696	5.68677	0.0223121	0.292129	4157	1.65146
1230	RPL22L1	1.14132	3.71549	5.68441	0.0223381	0.292129	200916	1.65095
1232	ARHGEF7	0.537897	7.05755	5.68361	0.0223469	0.292129	8874	1.65078
1233	CMAS	0.577966	5.24756	5.68155	0.0223695	0.292129	55907	1.65034
1234	ATXN3	1.83307	1.11316	5.68063	0.0223796	0.292129	4287	1.65015
1235	CCL23	5.0928	-1.99519	5.75824	0.0223798	0.292129	6368	1.65014
1237	TMPRSS12	5.45521	-1.33035	5.75505	0.0224141	0.292129	283471	1.64948
1238	CIAO2A	-0.506798	4.7012	5.67702	0.0224194	0.292129	84191	1.64938
1239	WNT10B	5.92819	-1.56163	5.75402	0.0224252	0.292129	7480	1.64926
1240	SLC66A2	0.679039	4.56239	5.67523	0.0224392	0.292129	80148	1.64899
1241	SNORA66	5.88246	-1.10379	5.75057	0.0224624	0.292129	26782	1.64854
1242	GPM6A	1.14969	3.90999	5.67179	0.0224773	0.292129	2823	1.64826
1243	CFI	-1.08085	2.97642	5.6716	0.0224794	0.292129	3426	1.64821
1244	RALA	-0.795178	3.99956	5.67018	0.0224951	0.292129	5898	1.64791
1245	DCP1A	5.42163	-0.913635	5.74425	0.0225307	0.292356	55802	1.64723
1246	KANK3	0.601706	7.96891	5.65599	0.0226529	0.293705	256949	1.64488
1247	DIPK2A	-0.736606	4.45778	5.65435	0.0226712	0.293707	205428	1.64453
1248	ZFAND5	0.542744	5.55036	5.65044	0.0227149	0.294038	7763	1.64369
1249	SSBP1	-0.569863	5.48155	5.64826	0.0227394	0.29412	6742	1.64322
1250	CENPE	-1.16352	2.34153	5.64459	0.0227805	0.294209	1062	1.64244
1252	EEF1A1	-2.88721	-1.59	5.64202	0.0228094	0.294318	1915	1.64189
1253	CDR2	0.726011	4.45534	5.63917	0.0228415	0.294382	1039	1.64127
1254	MAST3	0.647263	6.6038	5.63834	0.0228508	0.294382	23031	1.6411
1255	CHKB	0.578013	5.52559	5.63345	0.0229061	0.294859	1120	1.64005
1256	SEC61A2	5.20767	-0.437311	5.70484	0.022962	0.295344	55176	1.63899
1257	AP2A2	0.499508	7.09226	5.62392	0.023014	0.295776	161	1.63801
1258	RXRB	0.792901	6.87069	5.61377	0.0231296	0.297025	6257	1.63583
1259	PGRMC2	0.459746	5.59047	5.60981	0.0231748	0.29737	10424	1.63498
1260	RNF144B	0.58996	4.77088	5.60324	0.0232502	0.297615	255488	1.63357
1261	SLC5A5	4.90985	-1.62254	5.67801	0.0232608	0.297615	6528	1.63338
1262	USP31	2.21845	0.928865	5.60114	0.0232743	0.297615	57478	1.63312
1263	NREP	-0.980311	6.59216	5.60079	0.0232783	0.297615	9315	1.63305
1264	PI16	1.57852	3.98782	5.60012	0.023286	0.297615	221476	1.63291
1265	PPP4R4	1.43489	2.07749	5.59389	0.0233578	0.297873	57718	1.63157
1266	MAD2L1BP	0.76071	3.6792	5.59122	0.0233885	0.297873	9587	1.631
1268	PLEKHB1	0.703742	5.15711	5.59057	0.0233961	0.297873	58473	1.63086
1269	HPF1	-0.562258	4.81716	5.58991	0.0234038	0.297873	54969	1.63071
1271	DNAJC25-GNG10	-3.70648	-1.77727	5.58679	0.0234398	0.297931	552891	1.63005
1272	DCST2	3.92561	-0.174106	5.58048	0.0235131	0.297973	127579	1.62869
1273	ND6	0.816881	9.36443	5.578	0.0235419	0.297973	4541	1.62816
1274	TRPV1	-3.35714	-0.819357	5.57775	0.0235448	0.297973	7442	1.6281
1275	TMPRSS9	1.13295	4.36058	5.57666	0.0235575	0.297973	360200	1.62787
1276	FAM180A	5.38224	-1.87173	5.65154	0.0235596	0.297973	389558	1.62783
1277	BTN2A2	-2.7437	-2.04295	5.57597	0.0235656	0.297973	10385	1.62772
1278	FAM133B	3.02495	0.511213	5.57539	0.0235723	0.297973	257415	1.6276
1279	SEMA4A	0.891503	4.2437	5.56719	0.0236681	0.298594	64218	1.62584
1280	TGFB1	0.628969	6.86223	5.5671	0.0236691	0.298594	7040	1.62582
1281	SLC9A2	5.73084	-0.112411	5.64093	0.0236806	0.298594	6549	1.62561
1282	B3GNT4	5.27426	-0.380205	5.63965	0.0236953	0.298594	79369	1.62534
1284	NAT8	2.94654	0.214134	5.56156	0.0237341	0.298617	9027	1.62463
1285	RPL10	0.561632	7.07689	5.55623	0.0237967	0.298647	6134	1.62348
1287	PHACTR1	0.73477	3.4364	5.55533	0.0238073	0.298647	221692	1.62329
1288	CYP11A1	3.77594	-1.33192	5.55507	0.0238104	0.298647	1583	1.62323
1289	PLIN2	0.722082	7.38879	5.55005	0.0238697	0.298921	123	1.62215
1290	CDH3	-1.12022	3.63698	5.54838	0.0238894	0.298921	1001	1.6218
1291	RTL6	0.863453	4.47268	5.54771	0.0238973	0.298921	84247	1.62165
1292	PINX1	-0.660271	4.14764	5.54695	0.0239063	0.298921	54984	1.62149
1293	FAM214B	0.50063	5.61779	5.5438	0.0239436	0.298926	80256	1.62081
1294	ENO1	0.6336	4.90118	5.54351	0.0239471	0.298926	2023	1.62075
1295	TRIM10	6.19468	-1.09051	5.61646	0.0239622	0.298926	10107	1.62047
1296	ARF2	0.583005	6.57924	5.53988	0.0239901	0.299043	NA	1.61997
1297	SNX33	0.660081	5.68481	5.53725	0.0240214	0.299203	257364	1.6194
1298	RPS14	0.697368	8.18358	5.5343	0.0240565	0.299409	6208	1.61877
1299	GM3336	2.9577	-0.402677	5.53131	0.0240921	0.299622	NA	1.61812
1300	NFIL3	1.19192	4.02461	5.5273	0.02414	0.299948	4783	1.61726
1301	RAF1	0.386142	7.192	5.52427	0.0241764	0.299948	5894	1.61661
1302	DDIT4	1.64021	5.88358	5.52363	0.024184	0.299948	54541	1.61647
1303	PRSS1	5.61441	-0.970042	5.59667	0.0241927	0.299948	5644	1.61632
1304	METTL9	-0.752387	4.77316	5.51971	0.024231	0.300154	51108	1.61563
1305	FAM193A	0.616044	5.00796	5.51415	0.0242979	0.300154	8603	1.61443
1306	CELSR1	-0.890016	3.46501	5.51223	0.0243211	0.300154	9620	1.61402
1307	RPA1	0.842708	3.83987	5.5114	0.024331	0.300154	6117	1.61384
1308	MCHR1	5.65728	-1.39786	5.5828	0.0243556	0.300154	2847	1.6134
1309	IKZF4	1.53468	1.62625	5.50703	0.0243838	0.300154	64375	1.6129
1310	ATP6V1G2	4.80294	-1.95003	5.58009	0.0243876	0.300154	534	1.61283
1311	CBY2	4.98009	-1.03034	5.57877	0.0244031	0.300154	220082	1.61255
1312	CTR9	0.513368	5.65751	5.50191	0.0244458	0.300154	9646	1.6118
1313	NCAM2	-3.33019	-1.81214	5.52819	0.0244502	0.300154	4685	1.61172
1314	AC006064.6	1.0571	3.41087	5.50104	0.0244564	0.300154	NA	1.61161
1315	CHTOP	0.467649	5.55214	5.50102	0.0244565	0.300154	26097	1.61161
1316	NT5M	0.818463	3.25691	5.49967	0.024473	0.300154	56953	1.61131
1317	USP44	-3.23627	-2.15112	5.49947	0.0244754	0.300154	84101	1.61127
1318	FAM13A	1.11898	4.41743	5.49843	0.024488	0.300154	10144	1.61105
1319	ITPR1	0.59233	5.1655	5.49499	0.0245299	0.30044	3708	1.6103
1320	NISCH	0.621306	7.0647	5.49082	0.0245806	0.300624	11188	1.60941
1321	SRP9	-0.500462	5.13212	5.4907	0.0245821	0.300624	6726	1.60938
1322	SLC1A3	1.53642	1.76794	5.48756	0.0246205	0.300865	6507	1.6087
1323	ASCL3	5.13677	-1.15666	5.55588	0.0246753	0.301175	56676	1.60774
1324	DEGS1	0.49285	6.83957	5.48244	0.0246831	0.301175	8560	1.6076
1325	ZNF787	1.59726	1.7631	5.47231	0.0248075	0.302405	126208	1.60542
1326	TFEB	0.825027	5.85311	5.47119	0.0248213	0.302405	7942	1.60517
1327	TMEM123	-2.37186	-0.1262	5.46855	0.0248538	0.302573	114908	1.60461
1328	MOS	5.55515	-1.18693	5.53912	0.0248766	0.302622	4342	1.60421
1329	C2CD3	-0.910934	3.33847	5.46311	0.0249211	0.302935	26005	1.60343
1330	MYH3	-2.32194	-0.0924168	5.45678	0.0249997	0.303447	4621	1.60207
1331	ASIC3	5.51262	-1.45438	5.52831	0.0250074	0.303447	9311	1.60193
1332	RPS13	0.691065	9.02092	5.45517	0.0250196	0.303447	6207	1.60172
1333	TOMT	5.36113	-0.349429	5.5251	0.0250465	0.303545	NA	1.60125
1334	ELN	-0.924443	8.38415	5.45118	0.0250693	0.303594	2006	1.60086
1335	KIAA2012	5.04022	-0.608609	5.51948	0.0251148	0.303917	100652824	1.60007
1336	MAPK11	0.952079	3.14215	5.43998	0.0252092	0.304752	5600	1.59844
1337	CCDC177	4.87763	-1.43952	5.50963	0.0252353	0.304752	56936	1.59799
1338	RPL38	1.22097	9.03807	5.43751	0.0252403	0.304752	6169	1.5979
1339	RHD	4.96609	-2.03142	5.50131	0.0253375	0.304908	6007	1.59624
1340	FBXL18	2.12822	1.24382	5.42975	0.0253379	0.304908	80028	1.59623
1341	SBK1	0.81692	3.10553	5.42846	0.0253541	0.304908	388228	1.59595
1342	PNPLA1	1.30921	2.1831	5.42712	0.0253711	0.304908	285848	1.59566
1343	SRL	5.13438	-0.775222	5.49842	0.0253731	0.304908	6345	1.59563
1344	EPX	4.4635	-1.82432	5.49542	0.02541	0.304908	8288	1.59499
1345	ARHGAP45	0.570445	8.18581	5.42401	0.0254104	0.304908	23526	1.59499
1346	U6	5.67083	0.00625331	5.49534	0.0254111	0.304908	NA	1.59498
1347	UXS1	-1.04636	3.24686	5.423	0.0254232	0.304908	80146	1.59477
1350	DMAC2	0.849399	4.73399	5.41339	0.025545	0.30525	55101	1.59269
1351	NOTCH4	0.979414	5.8371	5.4126	0.0255551	0.30525	4855	1.59252
1352	GARNL3	1.99724	0.707468	5.4119	0.0255639	0.30525	84253	1.59237
1353	SRRD	1.42335	2.72273	5.41181	0.0255651	0.30525	402055	1.59235
1354	POPDC3	5.70352	-1.26121	5.48114	0.0255871	0.305288	64208	1.59198
1355	SWT1	1.85575	1.40152	5.40243	0.0256848	0.306227	54823	1.59032
1357	DIO1	5.24822	-1.49335	5.46408	0.0258004	0.307152	1733	1.58837
1358	ADARB1	0.652941	4.51	5.3899	0.0258456	0.307464	104	1.58761
1359	ATP6V0A4	1.93973	1.91015	5.38566	0.0259003	0.307887	50617	1.5867
1360	MAPK9	0.82002	4.86572	5.38296	0.0259352	0.308076	5601	1.58611
1361	MRPL9	0.440456	5.45457	5.38093	0.0259614	0.308113	65005	1.58567
1362	GSTM1	-0.542539	6.06156	5.37977	0.0259765	0.308113	2944	1.58542
1363	MYH6	1.45964	5.68023	5.37752	0.0260057	0.308233	4624	1.58493
1364	ANKRD6	-3.41721	-1.40642	5.37076	0.0260935	0.308878	22881	1.58347
1365	WWP2	0.687671	6.41341	5.37015	0.0261014	0.308878	11060	1.58334
1366	E230025N22RIK	5.22837	-1.58382	5.43802	0.0261299	0.308878	NA	1.58286
1367	VWCE	4.78001	-0.851518	5.43703	0.0261425	0.308878	220001	1.58265
1368	COX3	0.5399	11.2519	5.36597	0.0261559	0.308878	4514	1.58243
1369	SCP2	-0.523842	6.73086	5.36452	0.0261748	0.308878	6342	1.58212
1370	ELF5	-0.886502	4.05028	5.36017	0.0262316	0.309214	2001	1.58117
1371	WRNIP1	-0.62057	4.84353	5.35773	0.0262637	0.309214	56897	1.58064
1372	PTPN11	0.542507	6.54539	5.35651	0.0262795	0.309214	5781	1.58038
1373	DUSP16	2.13953	1.61316	5.35649	0.0262799	0.309214	80824	1.58038
1374	IP6K1	0.480553	7.70997	5.35408	0.0263115	0.309361	9807	1.57985
1375	RETNLB	-3.24474	-2.14254	5.54022	0.0263798	0.309782	84666	1.57873
1376	IZUMO2	4.98094	-1.74222	5.41706	0.0263983	0.309782	126123	1.57842
1377	VWA3B	5.62617	-0.915541	5.41457	0.0264304	0.309782	200403	1.5779
1378	ELOB	0.766521	7.1848	5.34442	0.0264387	0.309782	6923	1.57776
1379	ERCC4	0.557033	4.73964	5.34408	0.0264432	0.309782	2072	1.57769
1380	KCNQ1	1.02061	3.60776	5.34022	0.0264941	0.310139	3784	1.57685
1381	SAMM50	0.588906	7.03688	5.33887	0.026512	0.310139	25813	1.57656
1382	IMMT	0.502552	5.736	5.33509	0.0265622	0.310501	10989	1.57574
1383	NPW	1.36156	4.2354	5.32956	0.0266356	0.311134	283869	1.57454
1384	PYGO1	-1.43733	1.36802	5.32405	0.026709	0.311766	26108	1.57334
1385	CES2	5.25942	-0.685825	5.39011	0.0267478	0.311994	8824	1.57271
1386	LRRC32	1.17593	5.04806	5.31219	0.0268679	0.313168	2615	1.57077
1387	RPS2	2.29098	0.488489	5.30728	0.0269338	0.31371	6187	1.5697
1388	SKP1	-3.96519	-1.97882	5.32677	0.0270071	0.314337	6500	1.56852
1389	MARCHF9	1.0768	3.01075	5.29952	0.0270387	0.314373	92979	1.56801
1390	SYT11	5.10012	-0.819561	5.36718	0.0270491	0.314373	23208	1.56785
1391	JAG2	1.19872	4.88363	5.29411	0.0271119	0.314876	3714	1.56684
1392	ADD3	0.865831	5.48035	5.29146	0.0271479	0.315044	120	1.56626
1393	SDC1	0.426647	7.457	5.29018	0.0271653	0.315044	6382	1.56598
1394	NELFE	0.572798	6.07519	5.28409	0.0272482	0.315718	7936	1.56466
1396	VSIG1	-2.38328	1.95843	5.28161	0.0272821	0.315718	340547	1.56412
1397	TMEM130	-2.95498	-2.30669	5.27877	0.0273209	0.315941	222865	1.5635
1399	NDP	-2.1916	0.412523	5.27503	0.0273722	0.315992	4693	1.56269
1400	RAP1GAP	-2.01667	1.12537	5.27416	0.0273841	0.315992	5909	1.5625
1401	RCN2	-0.730437	4.71315	5.27208	0.0274127	0.316024	5955	1.56205
1402	TMEM211	-1.91963	0.827668	5.27111	0.027426	0.316024	255349	1.56184
1403	P4HA2	0.820044	4.95591	5.26523	0.0275068	0.31673	8974	1.56056
1404	POMGNT1	0.456946	5.76445	5.25861	0.0275982	0.317054	55624	1.55912
1405	CACYBP	-0.953426	3.75546	5.2583	0.0276024	0.317054	27101	1.55905
1406	ADCY1	5.00725	-1.53589	5.32556	0.0276057	0.317054	107	1.559
1407	C1ORF43	0.69077	4.18521	5.25751	0.0276134	0.317054	NA	1.55888
1408	NKD1	0.651937	7.31667	5.25094	0.0277044	0.317873	85407	1.55745
1410	NMD3	0.626629	4.72913	5.24621	0.0277703	0.318176	51068	1.55642
1411	PRODH	1.17652	3.6065	5.24291	0.0278163	0.318478	5625	1.5557
1412	PPL	1.14643	4.75562	5.24149	0.0278361	0.318479	5493	1.55539
1413	ULK4	0.998976	3.61044	5.23779	0.0278878	0.318844	54986	1.55459
1414	CBLN1	-3.67364	-2.12018	5.30333	0.0279081	0.318851	869	1.55427
1416	EIF5	0.458311	6.66036	5.23033	0.0279923	0.319179	1983	1.55296
1417	LASP1	0.44577	7.61707	5.22899	0.0280112	0.319179	3927	1.55267
1418	ALDH9A1	-0.573891	5.57301	5.22866	0.0280159	0.319179	223	1.5526
1419	UNC13B	0.498787	6.02685	5.22339	0.0280901	0.319799	10497	1.55145
1420	BDH2	-2.87734	-0.90801	5.2213	0.0281195	0.3198	56898	1.55099
1421	SPTA1	3.41433	-1.3111	5.22058	0.0281297	0.3198	6708	1.55083
1422	SLC13A2	-3.21867	-1.89158	5.21261	0.0282425	0.32066	9058	1.5491
1423	ASXL1	5.48621	-1.0744	5.27886	0.0282451	0.32066	171023	1.54906
1424	REEP1	2.23811	0.651126	5.21074	0.028269	0.320662	65055	1.54869
1425	FNDC4	-0.698388	3.75489	5.20917	0.0282913	0.320662	64838	1.54835
1427	TAF2	1.69952	2.28141	5.20304	0.0283786	0.320662	6873	1.54701
1428	EIF3K	1.8177	2.85007	5.20102	0.0284074	0.320662	27335	1.54657
1429	LCN12	5.04987	-2.0476	5.26666	0.0284148	0.320662	286256	1.54646
1430	FN1	-0.51213	9.96988	5.19892	0.0284374	0.320662	2335	1.54611
1431	SEC22C	0.833606	4.84724	5.19859	0.0284421	0.320662	9117	1.54604
1432	HMGN3	-0.628028	4.30531	5.19651	0.0284718	0.320662	9324	1.54558
1433	FGB	-3.00749	-2.18497	5.19602	0.0284788	0.320662	2244	1.54548
1434	ZFPM2	2.88087	0.42155	5.19532	0.0284888	0.320662	23414	1.54533
1435	OAF	-0.581152	4.88128	5.19505	0.0284927	0.320662	220323	1.54527
1436	MZF1	2.82855	0.0679872	5.19431	0.0285033	0.320662	7593	1.54511
1437	CIB4	1.54885	2.90753	5.18679	0.0286112	0.321196	130106	1.54346
1438	FSTL5	4.95647	-1.15238	5.25078	0.0286373	0.321196	56884	1.54307
1439	SNORD36	5.18249	-0.85629	5.24976	0.0286518	0.321196	NA	1.54285
1440	CPEB1	1.46854	2.14596	5.18357	0.0286576	0.321196	64506	1.54276
1441	RCBTB2	0.586602	4.35177	5.18343	0.0286596	0.321196	1102	1.54273
1442	CHST3	5.3862	-1.71656	5.24846	0.02867	0.321196	9469	1.54257
1443	FRMPD3	4.73788	-1.44358	5.24701	0.0286905	0.321202	84443	1.54226
1444	AL096814.1	5.0456	-1.90688	5.24403	0.0287325	0.32145	NA	1.54163
1445	TMEM19	0.84808	3.87508	5.16824	0.0288794	0.322634	55266	1.53941
1446	MED22	0.735094	4.53522	5.16773	0.0288868	0.322634	6837	1.5393
1447	MTPAP	0.97562	3.02944	5.16693	0.0288984	0.322634	55149	1.53913
1448	SLC12A8	-3.44973	-2.28778	5.16436	0.0289359	0.322634	84561	1.53856
1449	VPS51	0.833571	6.60284	5.16389	0.0289427	0.322634	738	1.53846
1450	TMEM94	0.495075	6.48515	5.16283	0.0289582	0.322634	9772	1.53823
1451	CEP350	4.51781	-2.18766	5.22084	0.0290623	0.323178	9857	1.53667
1452	LGI2	5.16245	-0.744805	5.21995	0.029075	0.323178	55203	1.53648
1453	NECTIN2	0.635859	7.74632	5.15376	0.0290906	0.323178	5819	1.53625
1455	BEND4	-2.28021	0.27285	5.1503	0.0291415	0.323178	389206	1.53549
1456	MYH9	0.416851	10.2093	5.14978	0.029149	0.323178	4627	1.53538
1457	MRPL10	0.485172	4.84494	5.14882	0.0291631	0.323178	124995	1.53517
1458	CNIH4	-0.811372	3.1978	5.14855	0.0291671	0.323178	29097	1.53511
1460	ARL9	4.35031	-1.69058	5.20661	0.0292667	0.323748	132946	1.53363
1461	TMEM236	5.11872	-1.06966	5.20477	0.0292931	0.323748	653567	1.53323
1462	RAG1	-3.36673	-2.44858	5.18899	0.0293099	0.323748	5896	1.53299
1463	SERPINB10	1.80404	1.84631	5.13501	0.0293668	0.323748	5273	1.53214
1464	GRIP1	5.03909	-1.68036	5.19927	0.0293726	0.323748	23426	1.53206
1465	MIR25	-2.04951	0.530562	5.13418	0.029379	0.323748	407014	1.53196
1466	BCKDHA	0.965724	7.1311	5.13345	0.0293898	0.323748	593	1.5318
1467	PDZD9	5.07214	-1.04097	5.19691	0.0294067	0.323748	255762	1.53155
1468	UBXN11	1.51181	3.74236	5.13149	0.0294189	0.323748	91544	1.53137
1469	RPS8	0.657657	10.0063	5.12967	0.0294458	0.323824	6202	1.53098
1470	TGOLN2	-0.468653	5.31164	5.12821	0.0294676	0.323843	10618	1.53066
1471	ABCG2	0.659595	3.89548	5.12336	0.0295397	0.324247	9429	1.52959
1472	P4HA3	-2.03513	1.19787	5.12304	0.0295445	0.324247	283208	1.52952
1473	DAB1	4.43298	-2.10724	5.18391	0.0295958	0.32459	1600	1.52877
1474	ABCA1	-0.742902	5.612	5.11496	0.0296651	0.324679	19	1.52775
1475	HECW1	-4.13287	-2.08506	5.17858	0.0296738	0.324679	23072	1.52763
1476	POGK	0.618901	4.91958	5.11429	0.0296751	0.324679	57645	1.52761
1477	PEAR1	0.871333	4.73796	5.11367	0.0296843	0.324679	375033	1.52747
1478	VPREB3	5.58845	-0.905689	5.17359	0.0297469	0.325142	29802	1.52656
1479	AKR1B3	0.657446	7.81562	5.10551	0.0298068	0.325577	NA	1.52568
1480	SLC35C2	0.625514	5.62193	5.10047	0.0298828	0.325961	51006	1.52458
1481	REG4	5.00128	-1.81312	5.16423	0.0298845	0.325961	83998	1.52455
1483	DNAJC1	-0.649804	4.02952	5.09324	0.029992	0.326292	64215	1.52299
1484	4930544G11RIK	5.26754	-1.65335	5.15421	0.0300327	0.326292	NA	1.52241
1485	ELANE	0.788385	6.31124	5.09053	0.030033	0.326292	1991	1.5224
1486	ABHD18	5.51414	-1.23604	5.15415	0.0300335	0.326292	80167	1.52239
1487	PTPRC	3.52481	0.535897	5.09048	0.0300339	0.326292	5788	1.52239
1488	LSM14B	0.463849	5.48683	5.08895	0.030057	0.326324	149986	1.52205
1489	FAM189A2	-0.652318	6.17003	5.0862	0.0300988	0.326559	9413	1.52145
1490	CCSER2	2.10736	0.857587	5.08085	0.0301801	0.327221	54462	1.52028
1491	CALHM3	5.91613	-1.09919	5.13824	0.0302706	0.327982	119395	1.51898
1492	CCDC71	0.616025	5.64783	5.07317	0.0302975	0.328054	64925	1.51859
1493	ANO7	2.23558	0.476135	5.07007	0.030345	0.328067	50636	1.51791
1494	LTBP4	1.08395	8.06831	5.06982	0.0303488	0.328067	8425	1.51786
1495	ZBTB10	3.53137	0.265498	5.06912	0.0303596	0.328067	65986	1.5177
1496	VPS4A	0.647027	6.64584	5.06676	0.0303959	0.328108	27183	1.51719
1497	ARTN	2.98189	-0.0397292	5.06622	0.0304041	0.328108	9048	1.51707
1498	ZFP169	5.2963	0.0573283	5.12714	0.0304372	0.328246	NA	1.5166
1499	ERCC1	1.05546	6.36728	5.0606	0.0304907	0.328515	2067	1.51583
1500	HES3	5.48308	-1.83146	5.12209	0.0305132	0.328515	390992	1.51551
1501	SHQ1	-0.947485	3.13617	5.05849	0.0305232	0.328515	55164	1.51537
1502	COLEC11	5.14952	-1.65027	5.11909	0.0305585	0.328676	78989	1.51487
1503	SLC15A1	5.0125	-1.0952	5.11369	0.0306403	0.329022	6564	1.51371
1504	PDK2	0.595026	4.8745	5.05076	0.0306427	0.329022	5164	1.51367
1505	R3HCC1	0.483191	5.55113	5.04951	0.0306621	0.329022	203069	1.5134
1507	CEP85L	3.68878	-0.0898931	5.04741	0.0306948	0.329047	387119	1.51294
1508	SARNP	-0.562197	4.98081	5.04479	0.0307353	0.329061	84324	1.51236
1509	THSD7B	5.75132	-0.440354	5.10733	0.0307368	0.329061	80731	1.51234
1510	TCP11L2	0.694674	5.91028	5.04178	0.0307823	0.329194	255394	1.5117
1511	ZBTB4	0.591372	6.19175	5.04128	0.03079	0.329194	57659	1.51159
1512	ALOX12E	4.17708	-1.67479	5.09996	0.0308491	0.329608	NA	1.51076
1513	XIRP1	5.5438	-0.419267	5.09671	0.0308989	0.329922	165904	1.51006
1514	DACT2	2.72551	0.166693	5.02983	0.030969	0.330154	168002	1.50907
1515	WDR25	1.18967	4.45573	5.0296	0.0309726	0.330154	79446	1.50902
1516	DNAJA3	-0.504627	4.81319	5.0281	0.0309961	0.330154	9093	1.50869
1517	FBXW8	0.542101	5.9251	5.0277	0.0310024	0.330154	26259	1.5086
1518	MDH1B	5.73868	-0.407306	5.08517	0.0310759	0.330222	130752	1.50758
1519	SGPP2	5.26638	-0.827048	5.08449	0.0310863	0.330222	130367	1.50743
1520	H2-AA	-0.72222	8.84407	5.02101	0.0311077	0.330222	NA	1.50713
1521	ZFYVE27	0.688516	6.07698	5.021	0.0311077	0.330222	118813	1.50713
1522	NRROS	-0.567779	5.46241	5.02037	0.0311178	0.330222	375387	1.50699
1523	RPP25	-3.68004	-1.22588	5.0195	0.0311314	0.330222	54913	1.5068
1524	MACROH2A2	-1.1259	2.05563	5.0173	0.0311662	0.330374	55506	1.50632
1525	ANK1	1.4931	1.76198	5.01492	0.0312037	0.330555	286	1.50579
1526	MRPS36	-0.61575	3.99635	5.01222	0.0312465	0.330719	92259	1.5052
1527	SLC1A4	1.29178	2.71464	5.01135	0.0312602	0.330719	6509	1.50501
1528	MAPKBP1	5.50811	-0.410757	5.06795	0.0313422	0.33137	23005	1.50387
1530	TMEM35A	5.35692	-1.22209	5.0612	0.0314474	0.331833	59353	1.50242
1531	DHCR24	0.483974	6.57782	4.99903	0.031456	0.331833	1718	1.5023
1532	DVL1	0.464461	6.46631	4.99827	0.0314681	0.331833	1855	1.50213
1533	GLIS1	5.58853	-0.457773	5.05716	0.0315105	0.332063	148979	1.50154
1534	CXXC4	-2.99782	-0.773028	4.9931	0.0315507	0.332174	80319	1.50099
1535	GNB4	-0.573733	4.58848	4.99179	0.0315717	0.332174	59345	1.5007
1536	CHTF8	0.571702	6.05006	4.99006	0.0315995	0.332174	54921	1.50032
1537	MSMP	0.396944	7.16587	4.9891	0.0316149	0.332174	692094	1.50011
1538	TLR9	1.27714	2.1014	4.98778	0.0316361	0.332174	54106	1.49982
1539	FLACC1	5.1762	-0.980569	5.04861	0.0316444	0.332174	130540	1.4997
1540	CACNA1E	5.29455	-0.876889	5.04725	0.0316658	0.332182	777	1.49941
1541	SLC7A1	0.914053	4.19318	4.98098	0.0317453	0.332697	6541	1.49832
1542	DNASE2B	5.87464	-0.866465	5.04048	0.0317724	0.332697	58511	1.49795
1543	MID1IP1	-0.538382	7.23264	4.97904	0.0317766	0.332697	58526	1.49789
1544	TNNC1	1.79171	3.38921	4.97763	0.0317994	0.33272	7134	1.49758
1545	PCIF1	0.533517	6.06015	4.97426	0.0318537	0.332862	63935	1.49684
1547	FAHD2A	-0.639602	4.24871	4.97236	0.0318844	0.332963	51011	1.49642
1548	CD163	-1.54215	3.30691	4.96519	0.0320007	0.333833	9332	1.49484
1549	NKX2-5	5.5078	-1.30978	5.01922	0.0321096	0.333833	1482	1.49337
1550	FGD3	0.57468	5.35861	4.95803	0.0321173	0.333833	89846	1.49326
1551	TM4SF20	4.93298	-1.8814	5.01763	0.032135	0.333833	79853	1.49302
1552	MYOM3	4.78651	-1.11747	5.01718	0.0321422	0.333833	127294	1.49292
1553	ADAMTS10	4.85155	-1.61943	5.01703	0.0321446	0.333833	81794	1.49289
1554	PHF24	4.99322	-1.3009	5.01624	0.0321572	0.333833	23349	1.49272
1555	TRIM15	1.18252	2.68359	4.95447	0.0321754	0.333833	89870	1.49248
1557	IL23A	4.85154	-1.92054	5.01273	0.0322134	0.333833	51561	1.49196
1558	CTDSP1	0.441189	7.5643	4.95151	0.0322239	0.333833	58190	1.49182
1559	KLF1	3.8688	-0.49148	4.95031	0.0322436	0.333833	10661	1.49156
1561	LETM1	-0.443334	5.49273	4.94949	0.032257	0.333833	3954	1.49138
1562	CLK2	0.48606	5.72685	4.94823	0.0322777	0.333833	1196	1.4911
1563	ATG101	0.880281	6.55789	4.94472	0.0323354	0.334215	60673	1.49032
1564	PGRMC1	0.565448	6.90564	4.93816	0.0324433	0.334849	10857	1.48887
1565	TRIM45	0.70798	3.89227	4.9336	0.0325186	0.334849	80263	1.48787
1566	SEC62	-0.473553	5.87295	4.93357	0.0325191	0.334849	7095	1.48786
1567	MLIP	4.92575	-1.19252	4.99367	0.0325203	0.334849	90523	1.48785
1568	SP100	-0.639623	6.09283	4.93267	0.0325341	0.334849	6672	1.48766
1569	BAD	0.931966	6.11651	4.93245	0.0325376	0.334849	572	1.48761
1570	KLHL29	1.78556	0.670688	4.93078	0.0325654	0.334849	114818	1.48724
1571	EXOC3	0.463026	5.01174	4.93047	0.0325705	0.334849	11336	1.48718
1572	TNFSF13B	-0.666785	4.05388	4.9297	0.0325832	0.334849	10673	1.48701
1573	ACACB	1.49997	3.15027	4.92671	0.0326328	0.33497	32	1.48635
1574	HHATL	6.01672	-0.224997	4.9865	0.0326365	0.33497	57467	1.4863
1576	PRRC2A	0.753177	8.93183	4.92201	0.0327108	0.335074	7916	1.48531
1577	INHA	5.70431	-1.09222	4.98028	0.0327376	0.335074	3623	1.48495
1578	ATXN7	2.5342	1.35026	4.92034	0.0327388	0.335074	6314	1.48494
1579	SH2D7	4.98251	-1.34473	4.9795	0.0327504	0.335074	646892	1.48478
1580	VAX1	-3.65908	-1.74963	4.91751	0.0327859	0.335226	11023	1.48431
1581	PRSS21	4.71198	-1.16575	4.97247	0.0328652	0.335824	10942	1.48326
1582	GAS2L2	2.99854	0.0822366	4.90929	0.0329234	0.335847	246176	1.4825
1583	NDUFAF4	0.827685	3.65245	4.90741	0.0329549	0.335847	29078	1.48208
1584	LRP5	0.530763	6.95602	4.90682	0.0329647	0.335847	4041	1.48195
1585	MAP2	-3.60632	-1.94121	4.96524	0.032984	0.335847	4133	1.4817
1586	WHRN	2.58445	-0.237177	4.90379	0.0330156	0.335847	25861	1.48128
1587	RHBDD2	0.662075	5.95802	4.90265	0.0330348	0.335847	57414	1.48103
1588	FAAP100	0.805677	4.19066	4.90008	0.0330781	0.335847	80233	1.48046
1589	LIF	4.72497	-1.05291	4.95914	0.0330842	0.335847	3976	1.48038
1590	OVCH2	5.48553	-2.07637	5.19688	0.033115	0.335847	341277	1.47997
1591	BMP8A	5.3474	-0.868179	4.95675	0.0331238	0.335847	353500	1.47986
1592	3110082I17RIK	1.09476	2.71949	4.89658	0.0331372	0.335847	NA	1.47968
1593	RTTN	1.40736	2.35209	4.89652	0.0331381	0.335847	25914	1.47967
1594	CPA5	4.85867	-2.21502	4.95585	0.0331387	0.335847	93979	1.47966
1595	OIT1	2.1538	1.10166	4.89532	0.0331585	0.335847	NA	1.47941
1596	MPC2	0.583233	5.61752	4.88476	0.0333372	0.337446	25874	1.47707
1597	CCDC28A	0.870576	4.21244	4.88254	0.033375	0.337577	25901	1.47658
1598	ERC2	4.78043	-0.914541	4.94057	0.033392	0.337577	26059	1.47636
1599	COPB2	-0.476304	6.45036	4.87211	0.0335529	0.338441	9276	1.47427
1600	CD82	-0.398527	6.48048	4.86763	0.0336298	0.338441	3732	1.47328
1601	TMEM26	5.27279	-0.360325	4.92594	0.0336368	0.338441	219623	1.47318
1602	SLC6A8	0.639645	4.25965	4.86585	0.0336603	0.338441	6535	1.47288
1603	UBXN10	5.82122	-0.632281	4.92401	0.0336692	0.338441	127733	1.47277
1604	DCTN1	0.7102	7.97119	4.86506	0.0336739	0.338441	1639	1.47271
1605	INPP5K	0.778632	4.10715	4.86459	0.0336819	0.338441	51763	1.4726
1606	QARS	0.406361	6.39287	4.8645	0.0336835	0.338441	NA	1.47258
1607	CBWD1	1.04436	2.91208	4.86393	0.0336933	0.338441	55871	1.47246
1608	SDHAF1	-1.55131	3.10923	4.86228	0.0337216	0.338441	644096	1.47209
1609	GLT8D1	0.671497	4.56492	4.8616	0.0337334	0.338441	55830	1.47194
1610	ALDOA	5.64234	-0.757098	4.92014	0.0337343	0.338441	226	1.47193
1611	LIN9	5.12355	-1.04674	4.91922	0.0337498	0.338441	286826	1.47173
1612	HIVEP3	-0.965723	2.58017	4.85463	0.0338535	0.339015	59269	1.4704
1613	FOXN4	5.3596	-1.47894	4.91283	0.0338577	0.339015	121643	1.47034
1614	MARK4	0.808986	3.91782	4.85368	0.03387	0.339015	57787	1.47019
1615	ADAM15	0.640029	6.96117	4.85209	0.0338975	0.33908	8751	1.46983
1616	RPH3AL	-2.49066	0.275104	4.84915	0.0339484	0.339379	9501	1.46918
1617	ASPSCR1	0.759345	7.33642	4.84757	0.0339758	0.339443	79058	1.46883
1618	TRIM27	-0.511174	4.22157	4.84587	0.0340052	0.339496	5987	1.46845
1619	DDX54	0.616464	4.87384	4.84484	0.0340231	0.339496	79039	1.46823
1620	PLCD3	0.998467	3.27588	4.84204	0.0340718	0.339772	113026	1.4676
1621	HNF1B	-0.693117	3.84729	4.84042	0.0341001	0.339844	6928	1.46724
1622	PDE8A	0.749016	3.45443	4.83776	0.0341464	0.340096	5151	1.46666
1623	TEFM	1.13009	2.71922	4.83551	0.0341857	0.340109	79736	1.46616
1624	RGS9	1.31179	2.06456	4.83527	0.0341899	0.340109	8787	1.4661
1625	GUCY2D	5.35653	-1.21345	4.89016	0.0342436	0.340258	3000	1.46542
1626	MAML1	0.618522	5.00884	4.83162	0.0342536	0.340258	9794	1.46529
1627	CRTAM	-2.92394	-2.22049	4.98986	0.034268	0.340258	56253	1.46511
1628	FMO2	0.855063	7.85921	4.81631	0.0345228	0.341206	2327	1.46189
1629	AL512785.2	1.31722	2.00593	4.8148	0.0345495	0.341206	NA	1.46156
1630	ZKSCAN17	0.785787	4.01039	4.8145	0.0345548	0.341206	NA	1.46149
1631	SNORD29	5.32805	-0.965981	4.87184	0.0345589	0.341206	9297	1.46144
1632	OSR1	-0.969056	4.08507	4.81397	0.034564	0.341206	130497	1.46138
1633	PLK3	-0.62081	4.5338	4.81325	0.0345769	0.341206	1263	1.46121
1634	GRID2IP	4.94541	-1.88674	4.87076	0.0345776	0.341206	392862	1.4612
1635	ANKRD53	-3.55468	-1.67668	4.83268	0.0346034	0.341206	79998	1.46088
1636	MGST2	0.822942	3.76776	4.81026	0.0346297	0.341206	4258	1.46055
1637	ADGRV1	5.02991	-1.58876	4.86388	0.034697	0.341206	84059	1.45971
1638	COA7	0.989347	3.84154	4.80573	0.0347101	0.341206	65260	1.45954
1639	HPSE	-0.743484	3.19964	4.8056	0.0347124	0.341206	10855	1.45952
1640	PRR15	0.716644	4.14156	4.80326	0.034754	0.341206	222171	1.459
1641	RASSF9	-1.84661	1.39784	4.80305	0.0347578	0.341206	9182	1.45895
1642	TRP53TG5	-3.44135	-2.22026	4.84614	0.0347806	0.341206	NA	1.45866
1643	CNN2	3.94631	-1.9225	4.85808	0.0347979	0.341206	1265	1.45845
1644	LCN8	4.86104	-1.67559	4.85688	0.0348189	0.341206	138307	1.45819
1645	ADGRL3	1.73922	2.77801	4.79899	0.03483	0.341206	23284	1.45805
1646	AMY1	1.33805	3.57383	4.79877	0.0348338	0.341206	NA	1.458
1647	KIF13A	1.26379	4.19438	4.79863	0.0348364	0.341206	63971	1.45797
1648	ACAA2	0.697676	4.747	4.79812	0.0348455	0.341206	10449	1.45785
1649	EDIL3	5.00776	-1.18553	4.85496	0.0348523	0.341206	10085	1.45777
1650	GRK6	0.423424	6.72101	4.79676	0.0348697	0.341206	2870	1.45755
1651	QRFP	-3.25041	-1.64174	4.79673	0.0348703	0.341206	347148	1.45754
1652	HEATR5A	2.55538	1.0488	4.79405	0.0349182	0.341467	25938	1.45695
1653	CMTM8	-0.82805	4.83676	4.79252	0.0349455	0.341527	152189	1.45661
1654	PABPC6	-2.03842	1.12961	4.78817	0.0350234	0.341843	NA	1.45564
1655	KATNAL1	1.90143	0.663029	4.78788	0.0350287	0.341843	84056	1.45558
1656	ROCK2	5.17083	-0.144332	4.84316	0.035059	0.341843	9475	1.4552
1657	SERPINB9	5.59434	-0.31062	4.84116	0.0350942	0.341843	5272	1.45476
1658	GPATCH8	0.58182	4.88316	4.78387	0.0351007	0.341843	23131	1.45468
1659	EVI2A	-1.13074	3.60302	4.78306	0.0351152	0.341843	2123	1.45451
1660	SCN1A	-3.23068	-2.34457	4.80313	0.0351265	0.341843	6323	1.45437
1661	SLC2A3	1.30214	4.99902	4.78012	0.035168	0.341843	6515	1.45385
1662	RHAG	4.77538	-2.17551	5.06434	0.0351974	0.341843	6005	1.45349
1663	CDYL	-0.671364	4.09828	4.77785	0.035209	0.341843	9425	1.45335
1664	IGHM	-0.795276	7.0882	4.77776	0.0352106	0.341843	3507	1.45333
1665	LRFN1	2.24848	1.31061	4.77549	0.0352515	0.342035	57622	1.45282
1666	PLD4	0.78987	6.71052	4.77332	0.0352908	0.342211	122618	1.45234
1667	OLFML3	-0.560079	6.09864	4.76878	0.0353731	0.342625	56944	1.45133
1668	EPAS1	1.0931	8.36998	4.76853	0.0353776	0.342625	2034	1.45127
1669	4930438A08RIK	2.86508	0.0731989	4.76738	0.0353983	0.342625	NA	1.45102
1670	SNORA71	5.09756	-1.56277	4.82125	0.0354465	0.342625	NA	1.45043
1671	AMZ2	0.565434	4.61635	4.76207	0.0354949	0.342625	51321	1.44983
1672	EFHD1	5.0084	-0.672213	4.81692	0.0355235	0.342625	80303	1.44948
1673	PPM1N	2.76521	0.0883672	4.76006	0.0355314	0.342625	147699	1.44939
1674	UBR7	0.578978	5.34842	4.75796	0.0355696	0.342625	55148	1.44892
1675	CDK15	4.72148	-1.89217	4.81327	0.0355887	0.342625	65061	1.44869
1676	NOL4L	0.695344	3.5563	4.75583	0.0356086	0.342625	140688	1.44845
1677	P4HTM	0.979646	3.87652	4.75565	0.0356119	0.342625	54681	1.44841
1678	VOPP1	0.518111	5.68776	4.75473	0.0356287	0.342625	81552	1.4482
1679	RASGEF1C	-2.9113	-0.910942	4.75472	0.0356289	0.342625	255426	1.4482
1680	LARP7	-0.68122	4.22472	4.75459	0.0356313	0.342625	51574	1.44817
1681	TESMIN	-3.16356	-1.86289	4.75285	0.035663	0.342625	9633	1.44778
1682	MAP7D3	3.45461	-0.359398	4.75082	0.0357001	0.342625	79649	1.44733
1683	RPS5	0.940399	9.78034	4.75071	0.0357022	0.342625	6193	1.4473
1684	FIS1	-0.72081	6.99162	4.74907	0.0357323	0.342625	51024	1.44694
1685	NCOA4	0.552033	6.52551	4.7475	0.0357611	0.342625	8031	1.44659
1686	EVA1C	2.2747	0.469284	4.74713	0.0357677	0.342625	59271	1.44651
1687	IL11RA	0.626767	6.36443	4.74504	0.0358062	0.342625	3590	1.44604
1688	ACSM1	5.2419	-0.815486	4.79698	0.0358811	0.342625	116285	1.44513
1689	KLHL18	0.615291	4.42097	4.74016	0.035896	0.342625	23276	1.44495
1690	SV2B	5.53716	-0.727716	4.79593	0.0359001	0.342625	9899	1.4449
1691	ADRB3	-4.88636	-1.03432	4.85555	0.0359097	0.342625	155	1.44479
1692	FGD4	-2.65499	-1.04774	4.73737	0.0359474	0.342625	121512	1.44433
1693	USP49	-1.54672	1.23369	4.73682	0.0359576	0.342625	25862	1.44421
1694	SLC31A2	1.29463	2.54476	4.73622	0.0359687	0.342625	1318	1.44408
1695	WDR78	-2.12213	0.973801	4.73618	0.0359694	0.342625	NA	1.44407
1696	PLEKHM2	0.768202	5.45389	4.73577	0.0359769	0.342625	23207	1.44398
1697	HMGA2	-3.06649	-1.96408	4.73501	0.035991	0.342625	8091	1.44381
1698	LRRC23	1.17757	4.96168	4.73262	0.0360352	0.342642	10233	1.44327
1699	GNAZ	1.4372	2.4783	4.73208	0.036045	0.342642	2781	1.44315
1700	MAP3K20	-0.587073	3.94434	4.73147	0.0360564	0.342642	51776	1.44302
1701	MATN1	4.73383	-1.8237	4.78437	0.0361093	0.34292	4146	1.44238
1702	CYP4F12	1.40741	3.51501	4.7276	0.0361281	0.34292	66002	1.44215
1703	TMEM212	5.21586	-1.56135	4.77945	0.0361986	0.343167	389177	1.44131
1704	RANBP2	0.550063	5.70735	4.72243	0.0362241	0.343167	5903	1.441
1705	SPECC1L	0.393527	8.04399	4.71962	0.0362765	0.343167	23384	1.44037
1706	U1	5.14191	-1.2121	4.77233	0.0363285	0.343167	NA	1.43975
1707	PCDHGA10	2.95568	0.298912	4.71617	0.0363408	0.343167	56106	1.43961
1708	GSTM5	5.62758	-1.23023	4.76907	0.0363882	0.343167	2949	1.43904
1710	NCOR2	0.822209	6.59436	4.7102	0.0364524	0.343167	9612	1.43827
1711	NFATC4	1.28784	3.66649	4.7092	0.0364713	0.343167	4776	1.43805
1712	LTV1	-0.548657	4.66359	4.70849	0.0364845	0.343167	84946	1.43789
1713	ARRDC3	0.671821	6.78878	4.70799	0.0364938	0.343167	57561	1.43778
1714	HPS3	1.15428	2.37407	4.70771	0.0364992	0.343167	84343	1.43772
1715	UBP1	0.398788	6.25188	4.70733	0.0365062	0.343167	7342	1.43763
1716	EXTL3	1.34392	3.00111	4.70652	0.0365214	0.343167	2137	1.43745
1717	SLC27A5	4.94707	-1.86717	4.76041	0.0365471	0.343167	10998	1.43715
1718	COLCA2	-1.27926	2.62966	4.70409	0.0365671	0.343167	120376	1.43691
1719	SRC	-0.442271	6.24111	4.70174	0.0366113	0.343167	6714	1.43639
1720	CCNL2	0.653266	4.19459	4.70146	0.0366166	0.343167	81669	1.43632
1721	KRT20	-3.67491	-1.25898	4.70059	0.0366331	0.343167	54474	1.43613
1722	ATP5MC1	-1.82579	0.823873	4.70001	0.0366439	0.343167	516	1.436
1723	LRRC1	0.63042	4.12687	4.69968	0.0366501	0.343167	55227	1.43592
1724	H2BC8	4.75623	-2.1019	4.75395	0.0366662	0.343167	8339	1.43573
1725	B4GALT1	0.449701	6.15242	4.69875	0.0366677	0.343167	2683	1.43572
1726	DHRS9	5.30286	-0.743811	4.75267	0.0366898	0.343167	10170	1.43545
1727	RPS25	1.05142	3.33838	4.69703	0.0367001	0.343167	6230	1.43533
1728	KLHL21	0.510201	5.65237	4.69669	0.0367064	0.343167	9903	1.43526
1729	GTF3C6	-0.556071	5.01405	4.69436	0.0367505	0.343247	112495	1.43474
1730	MRE11	0.613013	4.2376	4.69346	0.0367675	0.343247	4361	1.43454
1731	IPO4	0.475797	7.62855	4.69275	0.036781	0.343247	79711	1.43438
1732	PUM3	0.606042	4.50914	4.69175	0.0368	0.343247	9933	1.43415
1734	OSGIN1	0.907383	3.80522	4.68785	0.0368738	0.343381	29948	1.43328
1735	PARP6	0.795248	4.3413	4.68525	0.0369232	0.343381	56965	1.4327
1736	TRIM14	-1.93008	-0.0155701	4.68442	0.0369389	0.343381	9830	1.43252
1737	FBXL13	-3.24378	-1.48212	4.68441	0.036939	0.343381	222235	1.43251
1739	RPL14	2.38997	-0.297974	4.68184	0.0369879	0.343611	9045	1.43194
1740	FLT4	0.592971	6.07899	4.6787	0.0370479	0.34397	2324	1.43124
1741	NOL9	0.612327	5.91418	4.67206	0.0371746	0.344831	79707	1.42975
1742	TOP2A	-1.32894	2.26493	4.67161	0.0371833	0.344831	7153	1.42965
1743	CD86	-1.78268	0.66068	4.66562	0.0372982	0.345405	942	1.42831
1744	CLIC3	0.717562	8.34743	4.66365	0.037336	0.345405	9022	1.42787
1745	HMMR	-1.71576	1.56852	4.66349	0.0373391	0.345405	3161	1.42784
1747	EGFL7	0.596624	8.85423	4.66281	0.037352	0.345405	51162	1.42769
1748	CHIA	4.8286	-2.024	4.71213	0.0374473	0.346087	27159	1.42658
1749	ATP5C1	-0.386055	7.04194	4.65597	0.037484	0.346191	NA	1.42615
1750	PPP2CA	0.383361	6.7768	4.65507	0.0375014	0.346191	5515	1.42595
1751	GAP43	4.46494	-0.879026	4.70484	0.0375854	0.346769	2596	1.42498
1752	PBP2	-3.3173	-2.39857	5.00331	0.0376297	0.3468	NA	1.42447
1753	ZNF846	1.83439	1.2289	4.64737	0.0376504	0.3468	162993	1.42423
1754	CNTNAP2	4.0033	-2.12972	4.70086	0.037661	0.3468	26047	1.42411
1755	SPAG7	-0.442638	6.18484	4.64609	0.0376752	0.3468	9552	1.42394
1756	SIDT2	0.461513	7.90457	4.64502	0.0376961	0.3468	51092	1.4237
1757	ABTB1	0.634325	6.90117	4.64379	0.0377201	0.346823	80325	1.42343
1758	GCDH	0.516939	5.88827	4.64186	0.0377575	0.346922	2639	1.423
1760	COX20	0.580777	4.89666	4.63937	0.037806	0.347021	116228	1.42244
1761	CTNNAL1	5.01582	-1.74847	4.69108	0.0378476	0.347137	8727	1.42196
1762	TRIM44	0.511531	5.80202	4.63574	0.037877	0.347137	54765	1.42162
1763	CLVS1	4.52769	-1.85694	4.68855	0.0378959	0.347137	157807	1.42141
1764	SOX2	5.1548	-1.06253	4.68589	0.0379468	0.347137	6657	1.42082
1765	FAM186B	4.67189	-1.71875	4.68535	0.0379572	0.347137	84070	1.42071
1766	5S_RRNA	4.42066	-1.93093	4.68463	0.0379709	0.347137	NA	1.42055
1767	ANKRD34B	4.38724	-2.12659	4.68319	0.0379986	0.347137	340120	1.42023
1768	EXOC3L2	5.72499	-0.735955	4.68296	0.0380031	0.347137	90332	1.42018
1769	FDPS	-0.549833	5.14319	4.62883	0.0380121	0.347137	2224	1.42008
1770	FIGNL2	2.58227	1.01016	4.62427	0.0381018	0.347694	401720	1.41906
1771	SLC30A1	2.65315	0.439717	4.62293	0.038128	0.347694	7779	1.41876
1772	ANKRD65	-2.90686	-1.45929	4.62244	0.0381377	0.347694	441869	1.41865
1773	OXSM	-0.963193	2.52698	4.61857	0.0382139	0.348193	54995	1.41778
1774	BSN	5.90485	-0.438163	4.67028	0.0382476	0.348303	8927	1.4174
1775	TUBA8	2.2884	0.440938	4.61022	0.038379	0.348741	51807	1.41591
1776	ATG9A	1.07268	4.55453	4.60924	0.0383985	0.348741	79065	1.41569
1777	ADCY10	5.13697	-0.991075	4.66144	0.0384189	0.348741	55811	1.41545
1778	EBP	-0.759692	3.326	4.60732	0.0384365	0.348741	10682	1.41526
1780	KCNJ1	5.36754	-1.41928	4.659	0.0384663	0.348741	3758	1.41492
1781	GNL3L	1.19059	2.51476	4.6052	0.0384785	0.348741	54552	1.41478
1782	EEF2K	-0.676413	4.21171	4.60485	0.0384856	0.348741	29904	1.4147
1783	C2ORF81	-2.70586	-0.431505	4.60463	0.03849	0.348741	NA	1.41465
1784	ARHGDIA	0.823858	10.4749	4.60291	0.0385242	0.348856	396	1.41427
1785	MMP3	4.90815	-1.91	4.65159	0.0386109	0.349048	4314	1.41329
1786	POLR3A	0.623254	4.06242	4.59846	0.0386128	0.349048	11128	1.41327
1788	TMEM253	2.54918	0.903987	4.59685	0.038645	0.349048	643382	1.41291
1789	HCFC1R1	-0.587136	6.6587	4.5955	0.0386719	0.349048	54985	1.4126
1790	ALDOA	0.678003	10.2076	4.59534	0.0386751	0.349048	226	1.41257
1791	CACNA2D1	4.96189	-0.983826	4.64516	0.0387367	0.349409	781	1.41188
1792	CC2D2B	4.72021	-1.99505	4.64198	0.0387991	0.349757	387707	1.41118
1793	SYMPK	0.633321	6.84588	4.58817	0.0388187	0.349757	8189	1.41096
1794	FAM222A	1.22086	2.77696	4.58664	0.0388495	0.349757	84915	1.41061
1795	RPS6KC1	0.643492	5.11457	4.58438	0.0388949	0.349757	26750	1.41011
1796	CYP39A1	1.44708	1.84999	4.58429	0.0388966	0.349757	51302	1.41009
1797	PFN1	-0.505992	9.45943	4.58297	0.0389233	0.349757	5216	1.40979
1798	GABRD	4.38962	-2.13127	4.6355	0.0389268	0.349757	2563	1.40975
1799	AW549877	1.06952	3.55974	4.58134	0.0389562	0.349826	NA	1.40942
1800	CHMP4C	5.10987	-1.4981	4.63096	0.0390163	0.350172	92421	1.40875
1801	CALML6	-3.42627	-2.03031	4.57691	0.0390455	0.350238	163688	1.40843
1802	TMEM38A	0.851796	4.3355	4.57185	0.0391477	0.350594	79041	1.40729
1803	CASC1	1.539	2.64304	4.57098	0.0391653	0.350594	NA	1.4071
1804	MRVI1	3.42382	-0.012554	4.57031	0.039179	0.350594	NA	1.40695
1805	GPR4	1.33233	6.48333	4.57019	0.0391814	0.350594	2828	1.40692
1806	SMOC1	5.10967	-0.932783	4.6212	0.0392099	0.350594	64093	1.4066
1809	LRRN4	1.23444	2.87092	4.56374	0.0393123	0.351073	164312	1.40547
1810	GM17660	2.47703	0.778164	4.55202	0.0395517	0.352997	NA	1.40283
1811	TAB3	0.737131	3.60365	4.55105	0.0395715	0.352997	257397	1.40262
1812	RNF187	0.427898	7.3025	4.54809	0.0396322	0.353343	149603	1.40195
1813	PDSS1	-2.03732	0.228844	4.54617	0.0396717	0.353477	23590	1.40152
1814	ITPRID2	1.86068	2.21857	4.54523	0.039691	0.353477	6744	1.40131
1815	SNORC	5.70547	-1.23102	4.59228	0.0397895	0.354129	389084	1.40023
1817	BICC1	-0.707013	4.21234	4.53694	0.0398618	0.354249	80114	1.39944
1818	CUZD1	-3.12804	-2.41425	4.5758	0.0398867	0.354249	50624	1.39917
1819	HSPB7	0.96383	3.39307	4.53487	0.0399046	0.354249	27129	1.39898
1820	BAG6	0.616392	9.06848	4.53465	0.0399092	0.354249	7917	1.39893
1821	PTMA	-2.47956	-1.08143	4.53224	0.0399591	0.35445	5757	1.39838
1822	MYO16	4.68574	-1.39946	4.58122	0.0400136	0.35445	23026	1.39779
1823	HSPA1L	-0.993867	4.91257	4.52938	0.0400183	0.35445	3305	1.39774
1824	CHIA1	2.24546	0.432194	4.52932	0.0400196	0.35445	NA	1.39773
1825	RPL10L	-3.24505	-2.24176	4.56743	0.0400575	0.354591	140801	1.39732
1826	ARHGEF5	0.537016	5.28008	4.52403	0.0401294	0.355003	7984	1.39654
1827	SFT2D1	-0.496816	5.75858	4.52314	0.0401479	0.355003	113402	1.39634
1828	U6	4.36888	-2.13557	4.57303	0.0401805	0.355082	NA	1.39599
1829	PWWP2B	0.959733	3.95512	4.52022	0.0402088	0.355082	170394	1.39568
1830	AKR1C2	4.89303	-1.27833	4.57041	0.040234	0.355082	1646	1.39541
1832	PLIN1	2.41388	1.15552	4.51541	0.0403093	0.355457	5346	1.39459
1833	RTP4	-0.69224	5.34427	4.51335	0.0403525	0.355631	64108	1.39413
1834	ABCB4	-0.951136	2.59936	4.51236	0.0403731	0.355631	5244	1.39391
1835	THBS2	2.61993	0.153852	4.51083	0.0404052	0.35572	7058	1.39356
1836	PIM3	0.698083	5.69442	4.50962	0.0404306	0.355749	415116	1.39329
1837	ALDH1L1	-2.19945	0.300813	4.50839	0.0404564	0.355783	10840	1.39301
1838	AJM1	-1.1276	3.01451	4.50529	0.0405214	0.356161	389813	1.39232
1839	D130043K22RIK	5.25212	-0.652147	4.5549	0.0405528	0.356243	NA	1.39198
1840	POGLUT2	0.909182	3.65641	4.50263	0.0405776	0.356267	79070	1.39171
1841	ENDOU	5.18686	-1.96383	4.54911	0.0406723	0.356708	8909	1.3907
1842	PLPP7	4.78444	-1.49571	4.54825	0.0406901	0.356708	84814	1.39051
1843	CDK5R2	4.79171	-1.80352	4.54806	0.0406941	0.356708	8941	1.39047
1844	CANT1	0.548023	5.776	4.4948	0.0407429	0.356942	124583	1.38995
1845	AP5S1	4.85662	-1.2844	4.54322	0.0407946	0.357091	55317	1.3894
1846	CFAP69	1.5292	1.58636	4.49191	0.0408041	0.357091	79846	1.3893
1847	TMEM40	1.64146	1.89035	4.4901	0.0408423	0.357232	55287	1.38889
1848	EXOSC1	-1.51625	0.882261	4.48726	0.0409027	0.35726	51013	1.38825
1849	WWC2	5.12275	-0.867508	4.53776	0.0409079	0.35726	80014	1.38819
1850	FXYD6	0.686358	5.73391	4.48683	0.0409118	0.35726	53826	1.38815
1851	WDR62	0.806384	3.72385	4.4825	0.0410039	0.357776	284403	1.38717
1852	FAM174A	-0.913967	3.99239	4.48197	0.0410152	0.357776	345757	1.38706
1853	GBF1	-0.415826	6.92721	4.47966	0.0410646	0.357826	8729	1.38653
1854	PNPLA6	4.73807	-1.92222	4.53023	0.0410652	0.357826	10908	1.38653
1855	FMO6	1.85213	0.925609	4.47732	0.0411145	0.357912	NA	1.38601
1856	MCRIP1	0.927922	7.06671	4.47709	0.0411195	0.357912	348262	1.38595
1857	BNIP3L	0.555814	6.31579	4.47405	0.0411845	0.358285	665	1.38527
1858	DNAH6	1.41281	3.12843	4.47212	0.0412258	0.358452	1768	1.38483
1859	IL12RB2	1.66988	1.575	4.46698	0.0413362	0.359064	3595	1.38367
1860	GM27553	2.40259	-0.0226798	4.464	0.0414003	0.359064	NA	1.383
1861	SNRNP48	-0.813256	2.7806	4.46356	0.0414097	0.359064	154007	1.3829
1862	SUMO1	-0.800273	3.99951	4.46349	0.0414112	0.359064	7341	1.38288
1863	AP5B1	0.868423	5.33496	4.46121	0.0414604	0.359064	91056	1.38237
1864	LCN6	4.69785	-2.1565	4.51123	0.0414648	0.359064	158062	1.38232
1865	MALT1	-0.887265	3.34472	4.46097	0.0414655	0.359064	10892	1.38231
1866	MUC3	-4.10514	-2.57801	4.74322	0.041474	0.359064	NA	1.38222
1867	MAP1A	1.28924	3.21927	4.45901	0.041508	0.359084	4130	1.38187
1868	SART3	0.603949	5.93039	4.45841	0.0415208	0.359084	9733	1.38173
1869	MYO7A	0.690754	4.19153	4.45633	0.0415657	0.359249	4647	1.38126
1870	FAM98B	-0.938204	3.2126	4.45528	0.0415885	0.359249	283742	1.38103
1871	ADCY3	1.05245	4.48592	4.45442	0.041607	0.359249	109	1.38083
1872	UBA5	0.593574	5.74021	4.4526	0.0416466	0.359249	79876	1.38042
1873	VPS53	0.493562	4.94461	4.44799	0.0417465	0.359249	55275	1.37938
1874	1700067P10RIK	4.74981	-1.81721	4.49737	0.041759	0.359249	NA	1.37925
1876	MPHOSPH8	-0.890603	3.02096	4.44672	0.0417743	0.359249	54737	1.37909
1877	SAA4	-1.30745	2.69922	4.44621	0.0417854	0.359249	6291	1.37898
1878	SACS	1.49861	2.01542	4.44468	0.0418186	0.359249	26278	1.37863
1879	FPR2	0.97859	3.38628	4.44434	0.041826	0.359249	2358	1.37855
1880	ASXL3	4.26767	-1.93912	4.49194	0.0418749	0.359249	80816	1.37805
1881	DIXDC1	1.81367	1.66475	4.44173	0.0418829	0.359249	85458	1.37796
1882	CCK	5.17327	-1.04409	4.491	0.0418951	0.359249	885	1.37784
1883	S1PR3	0.490755	5.94396	4.4401	0.0419185	0.359249	1903	1.37759
1884	U1	5.20903	-1.91987	4.48919	0.0419338	0.359249	NA	1.37744
1885	ACTR3B	2.23578	0.0995069	4.43876	0.0419478	0.359249	57180	1.37729
1886	IL15	4.86205	-1.58785	4.48846	0.0419493	0.359249	3600	1.37728
1887	DPYD	1.38426	2.73112	4.43808	0.0419625	0.359249	1806	1.37714
1888	KCNJ16	4.73216	-1.8159	4.47993	0.0421326	0.360515	3773	1.37538
1889	TATDN2	0.515253	5.38738	4.42752	0.0421941	0.36085	9797	1.37475
1890	GUCA1B	-3.10835	-2.42588	4.55658	0.0423374	0.36131	2979	1.37328
1891	TEN1	1.09632	2.72815	4.4204	0.042351	0.36131	100134934	1.37314
1892	ZFP251	-1.21551	2.4597	4.42023	0.0423545	0.36131	NA	1.3731
1893	RB1	0.764764	4.32587	4.42015	0.0423565	0.36131	5925	1.37308
1894	ZDHHC1	0.797987	6.55978	4.42	0.0423597	0.36131	29800	1.37305
1895	RPL38	1.47878	3.59873	4.41551	0.042459	0.361966	6169	1.37203
1896	CAP2	4.93373	-0.65371	4.4626	0.0425074	0.362187	10486	1.37154
1897	RRNAD1	0.948801	2.82583	4.41186	0.04254	0.362274	51093	1.3712
1898	CPEB4	1.06	3.48445	4.41084	0.0425625	0.362274	80315	1.37097
1899	LTBP1	-0.635338	5.12616	4.40646	0.0426598	0.362911	4052	1.36998
1900	LMO3	-2.75891	-1.90531	4.40294	0.0427384	0.363279	55885	1.36918
1901	SYP	1.01384	3.4687	4.40082	0.0427856	0.363279	6855	1.3687
1904	NR0B2	4.81231	-2.10787	4.44637	0.0428617	0.363279	8431	1.36793
1905	CCNA2	-1.35111	2.15368	4.39662	0.0428796	0.363279	890	1.36775
1906	ELAC1	5.16045	-0.720142	4.44481	0.0428958	0.363279	55520	1.36758
1907	GPR20	5.22543	-1.25012	4.44413	0.0429108	0.363279	2843	1.36743
1908	STRN	2.32168	1.19141	4.39332	0.0429533	0.363279	6801	1.367
1909	CD320	0.904434	3.44904	4.39276	0.0429659	0.363279	51293	1.36688
1910	LRRC3B	4.70793	-1.0156	4.44156	0.0429673	0.363279	116135	1.36686
1911	SAG	4.7604	-1.50727	4.44119	0.0429754	0.363279	6295	1.36678
1912	SYTL1	0.734049	4.38963	4.39119	0.0430012	0.363279	84958	1.36652
1913	SEZ6L	-2.75687	-1.8666	4.39045	0.0430178	0.363279	23544	1.36635
1914	BLOC1S5	0.637533	5.34545	4.38919	0.0430461	0.363328	63915	1.36607
1915	EPS8L3	2.48793	-0.756157	4.38643	0.0431081	0.363456	79574	1.36544
1916	ALDH5A1	2.23368	0.796294	4.38464	0.0431486	0.363456	7915	1.36503
1917	SATL1	5.10409	-0.78898	4.43204	0.0431773	0.363456	340562	1.36474
1918	HYAL1	0.510637	4.78624	4.38253	0.043196	0.363456	3373	1.36456
1919	U6	4.37294	-2.25652	4.43104	0.0431994	0.363456	NA	1.36452
1920	HPS4	0.740601	5.2205	4.38223	0.0432027	0.363456	89781	1.36449
1921	BAIAP2L2	2.33749	-0.28388	4.38153	0.0432187	0.363456	80115	1.36433
1922	KY	4.82614	-1.50034	4.42827	0.0432606	0.363618	339855	1.36391
1924	SERPINB6	-0.445364	5.44967	4.37386	0.0433922	0.364292	5269	1.36259
1925	CELSR2	0.863236	3.73449	4.37315	0.0434083	0.364292	1952	1.36243
1926	ACOT5	4.8241	-1.61184	4.42056	0.0434318	0.3643	NA	1.36219
1927	PRSS48	4.61345	-1.40551	4.4169	0.0435133	0.364744	345062	1.36138
1928	VWA3A	5.61226	-0.832773	4.41616	0.0435299	0.364744	146177	1.36121
1929	SPG20	0.729722	4.17069	4.36601	0.0435704	0.364894	NA	1.36081
1930	PNKP	0.506866	5.90453	4.36243	0.0436521	0.365373	11284	1.35999
1931	RGS18	5.20344	-1.68328	4.40976	0.0436729	0.365373	64407	1.35979
1932	AHSA2	0.555013	4.6925	4.35962	0.0437162	0.365546	NA	1.35936
1933	ZDHHC6	1.47693	1.74873	4.35653	0.043787	0.365926	64429	1.35865
1934	PTGS1	0.758349	5.76216	4.35566	0.0438069	0.365926	5742	1.35846
1935	AKAP6	5.04058	-0.0195562	4.4021	0.0438448	0.365972	9472	1.35808
1936	ABCC5	0.370381	5.75562	4.35344	0.0438578	0.365972	10057	1.35795
1937	NUP93	-0.618496	4.45337	4.35058	0.0439236	0.366332	9688	1.3573
1938	DSN1	1.65143	1.10986	4.34851	0.043971	0.366395	79980	1.35683
1939	PDLIM3	-0.766659	4.41035	4.34758	0.0439924	0.366395	27295	1.35662
1940	TARDBP	0.45891	7.82849	4.34663	0.0440143	0.366395	23435	1.35641
1941	EFNA2	-1.30176	1.98485	4.34623	0.0440235	0.366395	1943	1.35632
1942	AIFM2	0.890614	3.33363	4.34532	0.0440445	0.366395	84883	1.35611
1943	RPL4	0.386508	8.34102	4.34201	0.0441208	0.366732	6124	1.35536
1944	PAICS	-0.666764	4.74306	4.3416	0.0441304	0.366732	10606	1.35526
1945	DHRS3	0.581162	6.77217	4.33866	0.0441982	0.367107	9249	1.3546
1946	TCERG1L	5.06644	-1.92264	4.38428	0.0442476	0.367255	256536	1.35411
1947	TUBGCP4	0.682444	4.19651	4.33405	0.0443051	0.367255	27229	1.35355
1951	RARRES1	-1.47343	4.03169	4.33132	0.0443685	0.367255	5918	1.35292
1952	COL1A2	-0.68087	7.77963	4.331	0.044376	0.367255	1278	1.35285
1953	INHBA	-2.01144	0.503816	4.3295	0.0444108	0.367255	3624	1.35251
1954	PIH1D3	4.68024	-0.758973	4.3748	0.0444636	0.367255	NA	1.352
1955	LVRN	4.78505	-1.89364	4.37479	0.0444638	0.367255	206338	1.35199
1956	NIM1K	-1.22508	2.0501	4.32712	0.0444662	0.367255	167359	1.35197
1957	GM13420	-1.57274	0.770204	4.32559	0.0445017	0.367361	NA	1.35162
1959	UBASH3A	1.49876	1.49529	4.32006	0.0446309	0.368051	53347	1.35036
1960	TIFA	1.36018	1.88994	4.31529	0.0447426	0.368784	92610	1.34928
1961	SERP1	-0.504535	7.16339	4.31428	0.0447663	0.368791	27230	1.34905
1962	VARS	0.698169	7.00427	4.31217	0.044816	0.368834	NA	1.34857
1963	MAGOH	-0.581341	4.75714	4.31212	0.0448172	0.368834	4116	1.34856
1964	DUSP13	5.04262	-1.48625	4.35695	0.0448734	0.369109	51207	1.34801
1966	CCR1	-0.842911	3.62477	4.30412	0.0450054	0.369744	1230	1.34674
1967	NRG2	4.6615	-1.55262	4.34721	0.0450987	0.369744	9542	1.34584
1968	HSPB2	0.884398	5.52853	4.29823	0.0451446	0.369744	3316	1.34539
1969	TMEM35B	4.75215	-1.94387	4.34518	0.0451459	0.369744	100506144	1.34538
1970	TOMM40L	-0.795794	3.31646	4.29782	0.0451545	0.369744	84134	1.3453
1971	TPCN1	0.507714	7.03813	4.29715	0.0451703	0.369744	53373	1.34515
1972	MLLT6	5.16619	-0.418311	4.343	0.0451966	0.369744	4302	1.34489
1974	SOX5	-2.57425	0.0123408	4.29363	0.0452537	0.369744	6660	1.34435
1975	SALL3	4.09278	-2.33836	4.3403	0.0452594	0.369744	27164	1.34429
1976	1300017J02RIK	4.95521	-2.06176	4.52778	0.0452813	0.369744	NA	1.34408
1977	ANKRD46	0.457419	6.32307	4.29227	0.045286	0.369744	157567	1.34404
1978	NME8	5.50308	-0.167155	4.33874	0.0452957	0.369744	51314	1.34394
1979	TNNI3	1.3365	4.92563	4.29137	0.0453074	0.369744	7137	1.34383
1980	ANKFN1	4.6955	-1.85809	4.33755	0.0453233	0.369744	162282	1.34368
1981	POC5	0.838103	3.69983	4.29002	0.0453396	0.369744	134359	1.34352
1982	ITPKC	0.876036	5.42161	4.28759	0.0453975	0.369857	80271	1.34297
1983	TRNT1	-0.944792	2.73854	4.28751	0.0453994	0.369857	51095	1.34295
1984	4930432K21RIK	1.76303	0.619556	4.28564	0.045444	0.369953	NA	1.34252
1985	FOLH1	4.75393	-1.18436	4.33144	0.0454664	0.369953	2346	1.34231
1986	FLVCR1	2.5157	0.609222	4.28413	0.0454799	0.369953	28982	1.34218
1987	RGCC	0.794423	7.21237	4.28286	0.0455102	0.370013	28984	1.34189
1988	CSK	0.574974	7.44523	4.28149	0.045543	0.370094	1445	1.34158
1989	DOT1L	0.56932	6.72589	4.27722	0.0456452	0.37025	84444	1.3406
1990	WASHC1	0.799115	6.01025	4.27661	0.0456597	0.37025	100287171	1.34047
1991	DIAPH3	-2.14508	0.947026	4.27603	0.0456737	0.37025	81624	1.34033
1992	SMARCD1	-0.476348	5.63539	4.27496	0.0456994	0.37025	6602	1.34009
1993	TTYH1	1.98223	0.0791223	4.27492	0.0457004	0.37025	57348	1.34008
1995	GALNT17	3.23011	-0.550057	4.27399	0.0457226	0.37025	64409	1.33987
1996	ATP13A4	-0.97925	3.89437	4.27102	0.0457941	0.370643	84239	1.33919
1997	SPOPL	1.0191	3.08703	4.26413	0.0459601	0.371744	339745	1.33762
1998	AAR2	0.525257	5.35396	4.26243	0.0460012	0.371744	25980	1.33723
1999	PRSS35	-2.57269	-0.410403	4.26199	0.046012	0.371744	167681	1.33713
2000	CTRL	1.49624	1.86599	4.26126	0.0460296	0.371744	1506	1.33696
2001	GUCY2C	4.29238	-1.83598	4.30639	0.046057	0.371744	2984	1.3367
2002	ATG2B	1.60841	1.57462	4.25966	0.0460682	0.371744	55102	1.3366
2003	EIF1B	-0.487263	5.5886	4.25726	0.0461264	0.372028	10289	1.33605
2004	SUOX	-0.642191	4.57047	4.25629	0.0461501	0.372033	6821	1.33583
2005	RTL9	-3.03358	-1.80179	4.25402	0.0462052	0.37207	57529	1.33531
2006	ZFP667	1.14039	2.24106	4.25313	0.0462267	0.37207	NA	1.33511
2007	TMEM147	0.603259	5.71441	4.25247	0.0462427	0.37207	10430	1.33496
2008	SNAI2	-1.27049	2.03169	4.25221	0.0462491	0.37207	6591	1.3349
2009	DOCK1	2.35595	1.33688	4.25136	0.0462698	0.37207	1793	1.3347
2010	CFAP47	-2.14426	0.757211	4.25019	0.0462982	0.372113	286464	1.33444
2011	MIEN1	-0.56399	6.37935	4.24803	0.0463508	0.372325	84299	1.33394
2012	ETFRF1	-0.552423	4.2497	4.24722	0.0463706	0.372325	144363	1.33376
2013	AIDA	-1.35158	1.77103	4.24474	0.0464312	0.37244	64853	1.33319
2015	HECTD4	1.4007	3.07946	4.2438	0.0464541	0.37244	283450	1.33298
2016	CFAP299	4.76256	-1.43829	4.28378	0.0465972	0.373184	255119	1.33164
2017	SVIP	2.9697	0.0599016	4.23688	0.0466234	0.373184	258010	1.3314
2018	ZFP2	1.07753	2.97379	4.23634	0.0466367	0.373184	80108	1.33127
2019	CEACAM18	5.52937	-1.06532	4.28203	0.0466394	0.373184	729767	1.33125
2020	NPB	-2.60644	-0.738896	4.2324	0.0467336	0.373446	256933	1.33037
2021	SCRT1	4.63054	-1.69086	4.27758	0.0467467	0.373446	83482	1.33025
2022	CABYR	-1.00929	2.21637	4.23109	0.0467658	0.373446	26256	1.33007
2023	SLC45A3	-0.707912	3.20989	4.23059	0.046778	0.373446	85414	1.32996
2024	RBM46	4.99816	-1.50243	4.27521	0.0468041	0.373446	166863	1.32972
2025	SORBS1	2.6472	1.39348	4.22883	0.0468215	0.373446	10580	1.32956
2026	ASCL1	5.17083	-1.34957	4.27377	0.0468389	0.373446	429	1.32939
2027	TEX26	5.08909	-0.923219	4.27235	0.0468731	0.373446	122046	1.32908
2028	DDX39B	0.453056	8.2312	4.22645	0.0468802	0.373446	7919	1.32901
2029	RNF10	0.382548	7.22828	4.22111	0.0470122	0.374239	9921	1.32779
2030	PSMA6	0.516451	6.50887	4.22005	0.0470385	0.374239	5687	1.32755
2031	PFDN4	-0.5348	4.6894	4.21876	0.0470704	0.374239	5203	1.32725
2032	SLC2A10	1.92994	1.26882	4.21811	0.0470866	0.374239	81031	1.3271
2033	TMEM132C	-1.28275	2.13038	4.21775	0.0470955	0.374239	92293	1.32702
2034	YBX2	-1.0784	2.58261	4.2162	0.0471341	0.374242	51087	1.32667
2035	SCNN1A	1.50926	3.7506	4.2143	0.0471812	0.374242	6337	1.32623
2036	SNORD14	4.21157	-1.54587	4.25942	0.0471875	0.374242	NA	1.32617
2037	SLC22A8	4.73945	-2.40431	4.25865	0.0472062	0.374242	9376	1.326
2038	FBXL22	0.993663	2.9981	4.21307	0.0472118	0.374242	283807	1.32595
2039	DELE1	1.13656	3.38827	4.2111	0.0472609	0.374244	9812	1.3255
2040	HDGFL3	1.25713	1.61051	4.21048	0.0472762	0.374244	50810	1.32536
2041	GTF2H5	-0.5015	4.81365	4.20968	0.0472961	0.374244	404672	1.32518
2042	PSME4	0.548782	5.35684	4.20887	0.0473164	0.374244	23198	1.32499
2043	SNRNP200	0.381723	6.72274	4.20721	0.0473578	0.374244	23020	1.32461
2044	COQ5	0.546196	4.32078	4.20625	0.0473818	0.374244	84274	1.32439
2045	CDH20	4.90583	-0.918198	4.25072	0.0474001	0.374244	28316	1.32422
2046	ABCA7	0.705061	7.57454	4.20528	0.047406	0.374244	10347	1.32417
2047	LRRC8C	0.378378	5.86784	4.2047	0.0474205	0.374244	84230	1.32403
2048	BEX3	-0.679856	5.64417	4.20259	0.0474731	0.374474	27018	1.32355
2049	VWA2	5.15532	-1.20198	4.24681	0.0474961	0.374474	340706	1.32334
2050	HIF3A	2.47523	1.58685	4.20076	0.0475191	0.374474	64344	1.32313
2051	ZBTB34	-2.4032	-0.0828124	4.19647	0.0476267	0.374988	403341	1.32215
2052	PDIA2	3.0635	-0.388704	4.19627	0.0476318	0.374988	64714	1.3221
2053	CHRM4	-2.47068	-0.347574	4.19538	0.0476539	0.374988	1132	1.3219
2054	ZFP61	1.10039	3.21101	4.19293	0.0477156	0.375015	NA	1.32134
2055	NHS	-3.16778	-1.74559	4.19261	0.0477237	0.375015	4810	1.32127
2056	RPL7L1	0.495877	6.22648	4.19248	0.0477271	0.375015	285855	1.32124
2057	BBOF1	1.62022	1.14046	4.19049	0.047777	0.375197	80127	1.32078
2058	MTPN	0.421675	6.99006	4.18955	0.0478008	0.375197	136319	1.32056
2059	RAVER2	0.361568	6.2028	4.18779	0.0478451	0.375197	55225	1.32016
2060	SMAD7	0.616969	5.49073	4.18688	0.0478682	0.375197	4092	1.31995
2062	PRKCSH	0.598178	8.02422	4.18543	0.0479049	0.375197	5589	1.31962
2063	TAF9	-0.597421	4.46118	4.18354	0.0479525	0.375197	6880	1.31919
2064	ACTR8	0.419094	4.81055	4.18302	0.0479658	0.375197	93973	1.31907
2065	GAPDHS	4.63508	-1.63885	4.22743	0.0479749	0.375197	26330	1.31899
2066	ZNHIT1	0.823142	6.31011	4.18236	0.0479825	0.375197	10467	1.31892
2067	ETV2	4.77439	-1.70072	4.22402	0.0480597	0.375438	2116	1.31822
2068	DCAF12	0.503763	4.88396	4.17881	0.0480726	0.375438	25853	1.3181
2069	CYTH3	0.833321	6.16444	4.17801	0.0480928	0.375438	9265	1.31792
2070	AHNAK	1.84399	0.990169	4.17748	0.0481063	0.375438	79026	1.3178
2071	GFRA2	-0.963798	3.56761	4.1763	0.0481362	0.37549	2675	1.31753
2072	ADAM8	1.06069	4.19447	4.17398	0.0481953	0.375664	101	1.317
2073	RDH10	-0.680975	4.59807	4.1736	0.048205	0.375664	157506	1.31691
2074	MSANTD2	0.833387	3.4237	4.16806	0.0483461	0.376582	79684	1.31564
2075	HSPA12A	4.48552	-1.11644	4.21072	0.0483922	0.37676	259217	1.31522
2076	H2BC8	4.78299	-1.74505	4.20826	0.0484539	0.376899	8339	1.31467
2077	OAS1	-0.635286	7.12334	4.16302	0.0484749	0.376899	4938	1.31448
2078	NRIP3	0.896215	3.38746	4.16282	0.0484801	0.376899	56675	1.31444
2079	U6	4.80681	-1.51979	4.20537	0.0485266	0.376942	NA	1.31402
2080	GJA1	-1.01253	3.82573	4.16079	0.0485323	0.376942	2697	1.31397
2082	MRPS9	-0.50347	5.19186	4.1545	0.0486937	0.377832	64965	1.31253
2083	PAKAP	4.98255	-0.60873	4.19617	0.0487586	0.378009	NA	1.31195
2084	MICAL1	0.364139	7.28662	4.1518	0.0487633	0.378009	64780	1.31191
2085	PANX2	1.22642	2.48942	4.14965	0.0488188	0.378258	56666	1.31141
2086	CCDC30	2.45086	1.0404	4.14748	0.0488748	0.37851	728621	1.31092
2087	SERPINH1	-0.429729	8.69803	4.14549	0.0489264	0.378728	871	1.31046
2088	DKK1	4.81279	-1.93565	4.18683	0.0489956	0.378735	22943	1.30984
2089	FILIP1	-0.775971	2.88322	4.1422	0.0490114	0.378735	27145	1.3097
2090	M1AP	4.49926	-1.16027	4.18571	0.0490239	0.378735	130951	1.30959
2091	TFF1	2.80524	1.6486	4.14149	0.0490298	0.378735	7031	1.30954
2092	RPS27	0.664823	9.02598	4.14092	0.0490445	0.378735	6232	1.30941
2093	USP42	1.27936	2.34799	4.13608	0.0491704	0.379318	84132	1.3083
2094	ACADVL	0.392654	6.45516	4.13597	0.0491732	0.379318	37	1.30827
2095	GDPD1	-0.645319	4.29332	4.13269	0.0492586	0.379318	284161	1.30752
2096	GM94	4.2284	-2.34514	4.19696	0.0492942	0.379318	NA	1.3072
2097	CEP295NL	4.35382	-1.06896	4.17491	0.0492997	0.379318	100653515	1.30716
2098	CNDP1	4.46058	-1.84901	4.17481	0.0493023	0.379318	84735	1.30713
2099	PRKCZ	0.461812	6.39266	4.13099	0.049303	0.379318	5590	1.30713
2100	ITK	3.26778	-0.595436	4.13081	0.0493078	0.379318	3702	1.30708
2101	FBXO33	0.666352	4.54113	4.12255	0.0495236	0.380797	254170	1.30519
2102	CFAP298	-0.464673	4.79434	4.11904	0.0496159	0.381123	56683	1.30438
2103	SQSTM1	0.521443	8.99342	4.11881	0.0496219	0.381123	8878	1.30433
2104	FHIT	1.83802	0.249835	4.11824	0.0496369	0.381123	2272	1.3042
2105	SF3A2	0.598971	5.25714	4.11605	0.0496945	0.381236	8175	1.30369
2106	DHX8	0.451021	5.26386	4.11533	0.0497134	0.381236	1659	1.30353
2107	PAXBP1	0.65137	4.40992	4.11411	0.0497456	0.381236	94104	1.30325
2108	CBARP	0.817842	4.83968	4.11409	0.049746	0.381236	255057	1.30324
2109	SPON2	-0.651193	6.47705	4.11283	0.0497795	0.381312	10417	1.30295
2110	GPR22	5.02278	-1.31863	4.15421	0.0498329	0.38154	2845	1.30248
2112	PAH	4.43272	-2.04458	4.14974	0.0499491	0.381977	5053	1.30147
2113	PIK3C3	0.524408	4.38316	4.10596	0.0499608	0.381977	5289	1.30137
2114	KMT2B	0.571605	6.55096	4.10484	0.0499906	0.382024	9757	1.30111
2115	ADAMTS15	0.587488	5.19829	4.10357	0.0500241	0.382099	170689	1.30082
2116	LCTL	4.54129	-1.60787	4.14329	0.0501167	0.38246	197021	1.30002
2117	CNTN2	5.68582	-0.375952	4.14285	0.0501284	0.38246	6900	1.29992
2118	STAC2	4.36428	-2.44465	4.18865	0.0501424	0.38246	342667	1.2998
2119	TET1	-1.27126	1.2707	4.09563	0.0502352	0.382689	80312	1.29899
2120	LUM	-0.719248	5.27164	4.0954	0.0502413	0.382689	4060	1.29894
2121	TULP1	5.4565	-1.85834	4.15994	0.0502435	0.382689	7287	1.29892
2122	SURF4	0.938105	3.63455	4.09062	0.0503689	0.383253	6836	1.29784
[truncated: 13,450 more rows]
