# Supplementary material for: Disulfiram inhibits neutrophil extracellular trap formation and protects rodents from acute lung injury and SARS-CoV-2 infection
Source: JCI Insight. 2022 Mar 8;7(5):e157342. doi: 10.1172/jci.insight.157342 (PMC8983145; doi:10.1172/jci.insight.157342)
Supplement: Supplemental table 7 [file jciinsight-7-157342-s277.xls]

## Sheet: Suppl table 7
	ID	Description	GeneRatio	BgRatio	pvalue	p.adjust	qvalue	geneID	Count
R-HSA-156902	R-HSA-156902	Peptide chain elongation	21/285	89/10704	1.04922e-14	7.28828e-12	6.00818e-12	RPS27A/RPLP0/RPS24/UBA52/RPL23/RPL27/RPL12/RPL13A/RPS11/RPL34/RPL31/RPS27/RPL3/RPS2/RPS19/RPL38/RPS13/RPS7/RPL11/EEF1A1/RPL10L	21
R-HSA-1799339	R-HSA-1799339	SRP-dependent cotranslational protein targeting to membrane	23/285	112/10704	1.38036e-14	7.28828e-12	6.00818e-12	RPS27A/RPLP0/RPS24/UBA52/SPCS2/RPL23/RPL27/RPL12/SRP14/RPL13A/RPS11/RPL34/RPL31/RPS27/RPL3/RPS2/RPS19/RPL38/RPS13/RPS7/RPL11/SRP9/RPL10L	23
R-HSA-156842	R-HSA-156842	Eukaryotic Translation Elongation	21/285	93/10704	2.70588e-14	9.52471e-12	7.85181e-12	RPS27A/RPLP0/RPS24/UBA52/RPL23/RPL27/RPL12/RPL13A/RPS11/RPL34/RPL31/RPS27/RPL3/RPS2/RPS19/RPL38/RPS13/RPS7/RPL11/EEF1A1/RPL10L	21
R-HSA-156827	R-HSA-156827	L13a-mediated translational silencing of Ceruloplasmin expression	22/285	111/10704	1.14729e-13	2.34995e-11	1.93721e-11	RPS27A/RPLP0/RPS24/UBA52/RPL23/RPL27/RPL12/EIF4A1/RPL13A/RPS11/RPL34/RPL31/RPS27/RPL3/EIF2S3/RPS2/RPS19/RPL38/RPS13/RPS7/RPL11/RPL10L	22
R-HSA-192823	R-HSA-192823	Viral mRNA Translation	20/285	89/10704	1.25441e-13	2.34995e-11	1.93721e-11	RPS27A/RPLP0/RPS24/UBA52/RPL23/RPL27/RPL12/RPL13A/RPS11/RPL34/RPL31/RPS27/RPL3/RPS2/RPS19/RPL38/RPS13/RPS7/RPL11/RPL10L	20
R-HSA-72706	R-HSA-72706	GTP hydrolysis and joining of the 60S ribosomal subunit	22/285	112/10704	1.394e-13	2.34995e-11	1.93721e-11	RPS27A/RPLP0/RPS24/UBA52/RPL23/RPL27/RPL12/EIF4A1/RPL13A/RPS11/RPL34/RPL31/RPS27/RPL3/EIF2S3/RPS2/RPS19/RPL38/RPS13/RPS7/RPL11/RPL10L	22
R-HSA-9633012	R-HSA-9633012	Response of EIF2AK4 (GCN2) to amino acid deficiency	21/285	101/10704	1.55773e-13	2.34995e-11	1.93721e-11	RPS27A/RPLP0/RPS24/UBA52/RPL23/RPL27/RPL12/RPL13A/RPS11/RPL34/RPL31/RPS27/RPL3/EIF2S3/RPS2/RPS19/RPL38/RPS13/RPS7/RPL11/RPL10L	21
R-HSA-2408557	R-HSA-2408557	Selenocysteine synthesis	20/285	93/10704	3.0575e-13	3.58747e-11	2.95737e-11	RPS27A/RPLP0/RPS24/UBA52/RPL23/RPL27/RPL12/RPL13A/RPS11/RPL34/RPL31/RPS27/RPL3/RPS2/RPS19/RPL38/RPS13/RPS7/RPL11/RPL10L	20
R-HSA-72764	R-HSA-72764	Eukaryotic Translation Termination	20/285	93/10704	3.0575e-13	3.58747e-11	2.95737e-11	RPS27A/RPLP0/RPS24/UBA52/RPL23/RPL27/RPL12/RPL13A/RPS11/RPL34/RPL31/RPS27/RPL3/RPS2/RPS19/RPL38/RPS13/RPS7/RPL11/RPL10L	20
R-HSA-975956	R-HSA-975956	Nonsense Mediated Decay (NMD) independent of the Exon Junction Complex (EJC)	20/285	95/10704	4.68937e-13	4.52454e-11	3.72986e-11	RPS27A/RPLP0/RPS24/UBA52/RPL23/RPL27/RPL12/RPL13A/RPS11/RPL34/RPL31/RPS27/RPL3/RPS2/RPS19/RPL38/RPS13/RPS7/RPL11/RPL10L	20
R-HSA-72613	R-HSA-72613	Eukaryotic Translation Initiation	22/285	119/10704	5.14152e-13	4.52454e-11	3.72986e-11	RPS27A/RPLP0/RPS24/UBA52/RPL23/RPL27/RPL12/EIF4A1/RPL13A/RPS11/RPL34/RPL31/RPS27/RPL3/EIF2S3/RPS2/RPS19/RPL38/RPS13/RPS7/RPL11/RPL10L	22
R-HSA-72737	R-HSA-72737	Cap-dependent Translation Initiation	22/285	119/10704	5.14152e-13	4.52454e-11	3.72986e-11	RPS27A/RPLP0/RPS24/UBA52/RPL23/RPL27/RPL12/EIF4A1/RPL13A/RPS11/RPL34/RPL31/RPS27/RPL3/EIF2S3/RPS2/RPS19/RPL38/RPS13/RPS7/RPL11/RPL10L	22
R-HSA-72689	R-HSA-72689	Formation of a pool of free 40S subunits	20/285	101/10704	1.586e-12	1.28832e-10	1.06204e-10	RPS27A/RPLP0/RPS24/UBA52/RPL23/RPL27/RPL12/RPL13A/RPS11/RPL34/RPL31/RPS27/RPL3/RPS2/RPS19/RPL38/RPS13/RPS7/RPL11/RPL10L	20
R-HSA-927802	R-HSA-927802	Nonsense-Mediated Decay (NMD)	21/285	115/10704	2.27552e-12	1.60197e-10	1.3206e-10	RPS27A/RPLP0/RPS24/UBA52/RPL23/RPL27/RPL12/RPL13A/RPS11/RPL34/RPL31/RPS27/RPL3/RPS2/RPS19/RPL38/RPS13/RPS7/RPL11/RPL10L/MAGOH	21
R-HSA-975957	R-HSA-975957	Nonsense Mediated Decay (NMD) enhanced by the Exon Junction Complex (EJC)	21/285	115/10704	2.27552e-12	1.60197e-10	1.3206e-10	RPS27A/RPLP0/RPS24/UBA52/RPL23/RPL27/RPL12/RPL13A/RPS11/RPL34/RPL31/RPS27/RPL3/RPS2/RPS19/RPL38/RPS13/RPS7/RPL11/RPL10L/MAGOH	21
R-HSA-2408522	R-HSA-2408522	Selenoamino acid metabolism	21/285	118/10704	3.83387e-12	2.53035e-10	2.08593e-10	RPS27A/RPLP0/RPS24/UBA52/RPL23/RPL27/RPL12/RPL13A/RPS11/RPL34/RPL31/RPS27/RPL3/RPS2/RPS19/RPL38/RPS13/RPS7/RPL11/NNMT/RPL10L	21
R-HSA-168273	R-HSA-168273	Influenza Viral RNA Transcription and Replication	22/285	135/10704	7.29515e-12	4.53158e-10	3.73566e-10	RPS27A/RPLP0/RPS24/UBA52/RPL23/RPL27/RPL12/RPL13A/RPS11/RPL34/SEC13/RPL31/RPS27/RPL3/RPS2/RPS19/RPL38/RPS13/RPS7/RPL11/RPL10L/NUP93	22
R-HSA-168255	R-HSA-168255	Influenza Infection	23/285	156/10704	2.02521e-11	1.18812e-09	9.79444e-10	RPS27A/RPLP0/RPS24/UBA52/RPL23/RPL27/RPL12/RPL13A/RPS11/SLC25A6/RPL34/SEC13/RPL31/RPS27/RPL3/RPS2/RPS19/RPL38/RPS13/RPS7/RPL11/RPL10L/NUP93	23
R-HSA-6791226	R-HSA-6791226	Major pathway of rRNA processing in the nucleolus and cytosol	24/285	184/10704	1.02719e-10	5.70901e-09	4.70629e-09	RPS27A/RPLP0/RPS24/UBA52/RPL23/RPL27/RPL12/RPL13A/MPHOSPH10/RPS11/RPL34/RPL31/RPS27/RPL3/RPS2/RPS19/RPL38/RPS13/RPS7/RPL11/RPP25/LTV1/RPL10L/EXOSC1	24
R-HSA-72766	R-HSA-72766	Translation	30/285	291/10704	1.7267e-10	9.11697e-09	7.51568e-09	RPS27A/RPLP0/RPS24/UBA52/SPCS2/RPL23/RPL27/RPL12/SRP14/EIF4A1/RPL13A/DAP3/RPS11/RPL34/RPL31/RPS27/RPL3/EIF2S3/RPS2/RPS19/RPL38/RPS13/RPS7/RPL11/MRPL1/EEF1A1/SRP9/MRPS36/RPL10L/MRPS9	30
R-HSA-8868773	R-HSA-8868773	rRNA processing in the nucleus and cytosol	24/285	194/10704	3.13364e-10	1.57578e-08	1.29901e-08	RPS27A/RPLP0/RPS24/UBA52/RPL23/RPL27/RPL12/RPL13A/MPHOSPH10/RPS11/RPL34/RPL31/RPS27/RPL3/RPS2/RPS19/RPL38/RPS13/RPS7/RPL11/RPP25/LTV1/RPL10L/EXOSC1	24
R-HSA-9010553	R-HSA-9010553	Regulation of expression of SLITs and ROBOs	22/285	171/10704	8.32324e-10	3.99516e-08	3.29346e-08	RPS27A/RPLP0/RPS24/UBA52/RPL23/RPL27/RPL12/RPL13A/RPS11/RPL34/PSMB6/RPL31/RPS27/RPL3/RPS2/RPS19/RPL38/RPS13/RPS7/RPL11/RPL10L/MAGOH	22
R-HSA-72312	R-HSA-72312	rRNA processing	24/285	204/10704	8.89065e-10	4.08197e-08	3.36502e-08	RPS27A/RPLP0/RPS24/UBA52/RPL23/RPL27/RPL12/RPL13A/MPHOSPH10/RPS11/RPL34/RPL31/RPS27/RPL3/RPS2/RPS19/RPL38/RPS13/RPS7/RPL11/RPP25/LTV1/RPL10L/EXOSC1	24
R-HSA-376176	R-HSA-376176	Signaling by ROBO receptors	24/285	218/10704	3.43585e-09	1.51178e-07	1.24625e-07	RPS27A/RPLP0/RPS24/UBA52/RPL23/RPL27/RPL12/RPL13A/RPS11/RPL34/PSMB6/RPL31/RPS27/RPL3/RPS2/RPS19/RPL38/RPS13/RPS7/RPL11/SRC/PFN1/RPL10L/MAGOH	24
R-HSA-71291	R-HSA-71291	Metabolism of amino acids and derivatives	28/285	374/10704	7.34742e-07	3.10355e-05	2.55845e-05	RPS27A/RPLP0/RPS24/UBA52/RPL23/RPL27/RPL12/RPL13A/RPS11/RPL34/PSMB6/RPL31/DUOX2/RPS27/RPL3/RPS2/RPS19/RPL38/RPS13/NMRAL1/RPS7/RPL11/NNMT/BCKDHB/GOT1/ALDH9A1/RPL10L/SUOX	28
R-HSA-72649	R-HSA-72649	Translation initiation complex formation	10/285	58/10704	2.57824e-06	0.000100838	8.31268e-05	RPS27A/RPS24/EIF4A1/RPS11/RPS27/EIF2S3/RPS2/RPS19/RPS13/RPS7	10
R-HSA-72702	R-HSA-72702	Ribosomal scanning and start codon recognition	10/285	58/10704	2.57824e-06	0.000100838	8.31268e-05	RPS27A/RPS24/EIF4A1/RPS11/RPS27/EIF2S3/RPS2/RPS19/RPS13/RPS7	10
R-HSA-72662	R-HSA-72662	Activation of the mRNA upon binding of the cap-binding complex and eIFs, and subsequent binding to 43S	10/285	59/10704	3.0323e-06	0.000114361	9.42748e-05	RPS27A/RPS24/EIF4A1/RPS11/RPS27/EIF2S3/RPS2/RPS19/RPS13/RPS7	10
R-HSA-72695	R-HSA-72695	Formation of the ternary complex, and subsequently, the 43S complex	9/285	51/10704	6.75765e-06	0.000246072	0.000202852	RPS27A/RPS24/RPS11/RPS27/EIF2S3/RPS2/RPS19/RPS13/RPS7	9
R-HSA-72203	R-HSA-72203	Processing of Capped Intron-Containing Pre-mRNA	18/285	244/10704	9.08264e-05	0.00319709	0.00263556	SNRPF/FIP1L1/HNRNPM/ZCRB1/PTBP1/ALYREF/AQR/HNRNPA3/SEC13/PRPF38A/PCBP2/LSM8/PCBP1/SNW1/SARNP/SNRNP48/NUP93/MAGOH	18
R-HSA-72172	R-HSA-72172	mRNA Splicing	15/285	191/10704	0.000176722	0.00601994	0.00496261	SNRPF/FIP1L1/HNRNPM/ZCRB1/PTBP1/ALYREF/AQR/HNRNPA3/PRPF38A/PCBP2/LSM8/PCBP1/SNW1/SNRNP48/MAGOH	15
R-HSA-449147	R-HSA-449147	Signaling by Interleukins	26/285	461/10704	0.000244791	0.00807809	0.00665927	RPS27A/RPLP0/UBA52/HMOX1/IL1R1/RAG2/PSMB6/CEBPD/CXCL2/HMGB1/CSF3/CD80/NKIRAS1/HSP90B1/TP53/IL13RA2/HSPA9/SKP1/MSN/TBK1/RALA/FN1/RAG1/CD86/COL1A2/CCR1	26
R-HSA-76009	R-HSA-76009	Platelet Aggregation (Plug Formation)	6/285	39/10704	0.000526199	0.0156222	0.0128783	FGA/COL1A1/FN1/FGB/SRC/COL1A2	6
R-HSA-3134975	R-HSA-3134975	Regulation of innate immune responses to cytosolic DNA	4/285	15/10704	0.000532574	0.0156222	0.0128783	RPS27A/UBA52/TRIM56/TBK1	4
R-HSA-354194	R-HSA-354194	GRB2:SOS provides linkage to MAPK signaling for Integrins	4/285	15/10704	0.000532574	0.0156222	0.0128783	FGA/FN1/FGB/SRC	4
R-HSA-372708	R-HSA-372708	p130Cas linkage to MAPK signaling for integrins	4/285	15/10704	0.000532574	0.0156222	0.0128783	FGA/FN1/FGB/SRC	4
R-HSA-6804756	R-HSA-6804756	Regulation of TP53 Activity through Phosphorylation	9/285	92/10704	0.000744719	0.0212547	0.0175215	RPS27A/UBA52/SUPT16H/TP53/RFC5/HUS1/PLK3/CCNA2/TAF9	9
R-HSA-8866652	R-HSA-8866652	Synthesis of active ubiquitin: roles of E1 and E2 enzymes	5/285	30/10704	0.00106585	0.0288599	0.023791	RPS27A/UBA52/UBE2C/UBE2L3/UBE2K	5
R-HSA-8874081	R-HSA-8874081	MET activates PTK2 signaling	5/285	30/10704	0.00106585	0.0288599	0.023791	COL3A1/COL1A1/FN1/SRC/COL1A2	5
R-HSA-72163	R-HSA-72163	mRNA Splicing - Major Pathway	13/285	183/10704	0.00121314	0.032027	0.0264018	SNRPF/FIP1L1/HNRNPM/PTBP1/ALYREF/AQR/HNRNPA3/PRPF38A/PCBP2/LSM8/PCBP1/SNW1/MAGOH	13
R-HSA-9609507	R-HSA-9609507	Protein localization	12/285	163/10704	0.00136786	0.0349585	0.0288184	RPS27A/UBA52/FIS1/HMOX1/VDAC1/SLC25A6/CYB5A/HSPD1/HSPA9/SCP2/ATP5MC1/SERP1	12
R-HSA-3000480	R-HSA-3000480	Scavenging by Class A Receptors	4/285	19/10704	0.00139039	0.0349585	0.0288184	COL3A1/HSP90B1/COL1A1/COL1A2	4
R-HSA-6783783	R-HSA-6783783	Interleukin-10 signaling	6/285	47/10704	0.00144946	0.0355961	0.0293441	IL1R1/CXCL2/CSF3/CD80/CD86/CCR1	6
R-HSA-936440	R-HSA-936440	Negative regulators of DDX58/IFIH1 signaling	5/285	34/10704	0.00190816	0.0457958	0.0377523	RPS27A/UBA52/PCBP2/UBE2K/TBK1	5
