# Supplementary material for: Disulfiram inhibits neutrophil extracellular trap formation and protects rodents from acute lung injury and SARS-CoV-2 infection
Source: JCI Insight. 2022 Mar 8;7(5):e157342. doi: 10.1172/jci.insight.157342 (PMC8983145; doi:10.1172/jci.insight.157342)
Supplement: Supplemental table 8 [file jciinsight-7-157342-s278.xls]

## Sheet: Suppl table 8
	Term Name	Term ID	Domain	Term size	Overlap	subgraph.number	p.value	query.size	Genes	Precision
139	protein targeting to ER	GO: 0045047	BP	101	23	2	3.93e-13	442	SEC62,RPL31,RPLP0,RPL3,RPS19,RPL34,RPS13,SPCS2,RPL23,RPL27,RPS24,SRP14,RPS2,RPS11,RPL13A,RPL11,SRP9,RPS27A,RPS7,RPL38,RPS27,RPL12,UBA52	0.052
134	establishment of protein localization to endoplasmic reticulum	GO: 0072599	BP	105	23	2	4.95e-13	442	SEC62,RPL31,RPLP0,RPL3,RPS19,RPL34,RPS13,SPCS2,RPL23,RPL27,RPS24,SRP14,RPS2,RPS11,RPL13A,RPL11,SRP9,RPS27A,RPS7,RPL38,RPS27,RPL12,UBA52	0.052
138	cotranslational protein targeting to membrane	GO: 0006613	BP	98	22	2	8.75e-13	442	SEC62,RPL31,RPLP0,RPL3,RPS19,RPL34,RPS13,RPL23,RPL27,RPS24,SRP14,RPS2,RPS11,RPL13A,RPL11,SRP9,RPS27A,RPS7,RPL38,RPS27,RPL12,UBA52	0.05
132	protein localization to endoplasmic reticulum	GO: 0070972	BP	125	24	2	1.31e-12	442	SEC62,RPL31,RPLP0,RPL3,RPS19,GBF1,RPL34,RPS13,SPCS2,RPL23,RPL27,RPS24,SRP14,RPS2,RPS11,RPL13A,RPL11,SRP9,RPS27A,RPS7,RPL38,RPS27,RPL12,UBA52	0.054
140	SRP-dependent cotranslational protein targeting to membrane	GO: 0006614	BP	92	21	2	1.74e-12	442	RPL31,RPLP0,RPL3,RPS19,RPL34,RPS13,RPL23,RPL27,RPS24,SRP14,RPS2,RPS11,RPL13A,RPL11,SRP9,RPS27A,RPS7,RPL38,RPS27,RPL12,UBA52	0.048
137	protein targeting to membrane	GO: 0006612	BP	168	24	2	6.96e-10	442	SEC62,RPL31,RPLP0,RPL3,RPS19,RPL34,RPS13,RPL23,RPL27,RTP4,RPS24,SRP14,RPS2,RPS11,RPL13A,RPL11,SRP9,RPS27A,RPS7,RPL38,RPS27,RPL12,FIS1,UBA52	0.054
184	nuclear-transcribed mRNA catabolic process, nonsense-mediated decay	GO: 0000184	BP	122	20	2	3.87e-09	442	RPL31,RPLP0,RPL3,RPS19,RPL34,RPS13,RPL23,RPL27,RPS24,RPS2,RPS11,RPL13A,RPL11,RPS27A,MAGOH,RPS7,RPL38,RPS27,RPL12,UBA52	0.045
136	protein targeting	GO: 0006605	BP	393	34	2	1.87e-08	442	SEC62,RPL31,RPLP0,RPL3,RPS19,RPL34,RPS13,SCP2,SPCS2,RPL23,RPL27,RTP4,RPS24,SRP14,RPS2,RPS11,RPL13A,RPL11,SRP9,RPS27A,HSPD1,TOMM40L,FZD5,SLC25A6,NLGN1,RPS7,RPL38,RPS27,UBE2L3,RPL12,RASSF9,HSPA1L,FIS1,UBA52	0.077
196	translational initiation	GO: 0006413	BP	198	23	2	7.87e-08	442	RPL31,RPLP0,RPL3,RPS19,RPL34,RPS13,EIF1B,RPL23,EIF2S3,RPL27,RPS24,RPS2,RPS11,RPL13A,RPL11,RPS27A,CDC123,EIF4A1,RPS7,RPL38,RPS27,RPL12,UBA52	0.052
130	establishment of protein localization to membrane	GO: 0090150	BP	284	27	2	1.63e-07	442	SEC62,RPL31,RPLP0,RPL3,RPS19,RPL34,RPS13,RPL23,YWHAH,RPL27,RTP4,RPS24,SRP14,RPS2,TP53,RPS11,RPL13A,RPL11,SRP9,RPS27A,NSG1,RPS7,RPL38,RPS27,RPL12,FIS1,UBA52	0.061
183	nuclear-transcribed mRNA catabolic process	GO: 0000956	BP	207	23	2	1.63e-07	442	RPL31,RPLP0,RPL3,TNRC6B,RPS19,RPL34,RPS13,RPL23,RPL27,RPS24,RPS2,TOB1,RPS11,RPL13A,RPL11,RPS27A,MAGOH,EXOSC1,RPS7,RPL38,RPS27,RPL12,UBA52	0.052
122	intracellular transport	GO: 0046907	BP	1662	77	2	4.17e-07	442	SEC62,SNX1,CDH3,SP100,RPL31,GTSE1,MAP2,TMEM230,RPLP0,HMOX1,RPL3,NUTF2,NUP93,RPS19,GBF1,RPL34,RPS13,HSPA9,IFT57,SCP2,SPCS2,IL13RA2,RPL23,YWHAH,RPL27,LTV1,RTP4,ANP32B,RPS24,SNRPF,SRP14,RPS2,TP53,RPS11,RPL13A,RPL11,SRP9,CNIH4,RPS27A,HSPD1,FIP1L1,DYNLT1,MSN,SYT8,TGOLN2,ATP5J,SEC13,TOMM40L,MAGOH,PEF1,FZD5,ABCA1,MID1IP1,STOML2,HSP90B1,TUBA1A,ARF4,NSG1,SLC25A6,NLGN1,RPS7,MALT1,RPL38,PLK3,RPS27,RPH3AL,CR…	0.174
135	intracellular protein transport	GO: 0006886	BP	986	54	2	6.57e-07	442	SEC62,SNX1,SP100,RPL31,GTSE1,RPLP0,RPL3,NUTF2,NUP93,RPS19,RPL34,RPS13,HSPA9,SCP2,SPCS2,RPL23,YWHAH,RPL27,LTV1,RTP4,ANP32B,RPS24,SRP14,RPS2,TP53,RPS11,RPL13A,RPL11,SRP9,RPS27A,HSPD1,FIP1L1,DYNLT1,SEC13,TOMM40L,MAGOH,FZD5,HSP90B1,NSG1,SLC25A6,NLGN1,RPS7,RPL38,PLK3,RPS27,RPH3AL,COPB2,UBE2L3,RPL12,RASSF9,HSPA1L,SARNP,FIS1,UBA52	0.122
173	peptide biosynthetic process	GO: 0043043	BP	705	42	2	4.36e-06	442	YBX2,RPL31,RPLP0,RPL3,TNRC6B,EEF2K,RPS19,RPL34,RPS13,RWDD1,EIF1B,SERP1,RPL23,EIF2S3,RPL27,DAP3,MRPS36,MRPS9,DNAJC1,RPS24,EFL1,RPS2,TOB1,RPS11,RPL13A,RPL11,SRP9,RPS27A,CDC123,EEF1A1,EIF4A1,MAGOH,BDH2,RPL10L,MRPL1,RPS7,RPL38,RPS27,RPL12,SARNP,UBA52,DHFR	0.095
195	translation	GO: 0006412	BP	680	41	2	4.48e-06	442	YBX2,RPL31,RPLP0,RPL3,TNRC6B,EEF2K,RPS19,RPL34,RPS13,RWDD1,EIF1B,SERP1,RPL23,EIF2S3,RPL27,DAP3,MRPS36,MRPS9,DNAJC1,RPS24,EFL1,RPS2,TOB1,RPS11,RPL13A,RPL11,SRP9,RPS27A,CDC123,EEF1A1,EIF4A1,MAGOH,RPL10L,MRPL1,RPS7,RPL38,RPS27,RPL12,SARNP,UBA52,DHFR	0.093
133	establishment of protein localization to organelle	GO: 0072594	BP	526	35	2	4.59e-06	442	SEC62,RPL31,RPLP0,RPL3,NUTF2,RPS19,RPL34,RPS13,SCP2,SPCS2,RPL23,YWHAH,RPL27,RPS24,SRP14,RPS2,TP53,RPS11,RPL13A,RPL11,SRP9,RPS27A,HSPD1,TERF1,TOMM40L,FZD5,SLC25A6,RPS7,RPL38,RPS27,UBE2L3,RPL12,HSPA1L,FIS1,UBA52	0.079
127	protein transport	GO: 0015031	BP	1878	80	2	6.61e-06	442	SEC62,SNX1,SP100,RPL31,GTSE1,AACS,RPLP0,RPL3,TNFSF13B,NUTF2,NUP93,CBLN1,RPS19,GBF1,COL1A1,RPL34,CRTAM,RPS13,HSPA9,SELENOK,FN1,SCP2,TNFSF4,SPCS2,HMGN3,DNAJC15,SERP1,BTN2A2,RPL23,YWHAH,RPL27,LTV1,RTP4,DNAJC1,ANP32B,RPS24,SRP14,RPS2,TP53,RPS11,RPL13A,RPL11,SRP9,CNIH4,RPS27A,HSPD1,FIP1L1,DYNLT1,GJA1,SEC13,TOMM40L,MAGOH,FZD5,ABCA1,HSP90B1,ARF4,NSG1,SLC25A6,NLGN1,KRT20,FGA,FGB,RPS7,RPL38,PLK3,RPS27,RPH…	0.181
118	peptide transport	GO: 0015833	BP	1915	81	2	6.94e-06	442	SEC62,SNX1,SP100,RPL31,GTSE1,AACS,RPLP0,RPL3,TNFSF13B,NUTF2,NUP93,CBLN1,RPS19,GBF1,COL1A1,RPL34,CRTAM,RPS13,HSPA9,SELENOK,FN1,SCP2,TNFSF4,SPCS2,HMGN3,DNAJC15,SERP1,BTN2A2,RPL23,YWHAH,RPL27,LTV1,RTP4,DNAJC1,ANP32B,RPS24,SRP14,RPS2,TP53,RPS11,RPL13A,RPL11,SRP9,CNIH4,RPS27A,HSPD1,FIP1L1,DYNLT1,GJA1,SEC13,TOMM40L,MAGOH,FZD5,ABCA1,HSP90B1,ARF4,NSG1,SLC25A6,NLGN1,KRT20,FGA,FGB,RPS7,RPL38,PLK3,RPS27,RPH…	0.183
131	protein localization to organelle	GO: 0033365	BP	842	46	2	9.63e-06	442	SEC62,SP100,RPL31,GTSE1,RPLP0,RPL3,NUTF2,RPS19,GBF1,COL1A1,RPL34,RPS13,SKP1,SUMO1,SCP2,SPCS2,RPL23,YWHAH,RPL27,RPS24,SRP14,RPS2,TP53,RPS11,RPL13A,RPL11,SRP9,RPS27A,HSPD1,MSN,TERF1,TOMM40L,FZD5,C2CD3,ARF4,SLC25A6,PYGO1,RPS7,RPL38,RPS27,UBE2L3,SRC,RPL12,HSPA1L,FIS1,UBA52	0.104
115	amide transport	GO: 0042886	BP	1938	81	2	1.08e-05	442	SEC62,SNX1,SP100,RPL31,GTSE1,AACS,RPLP0,RPL3,TNFSF13B,NUTF2,NUP93,CBLN1,RPS19,GBF1,COL1A1,RPL34,CRTAM,RPS13,HSPA9,SELENOK,FN1,SCP2,TNFSF4,SPCS2,HMGN3,DNAJC15,SERP1,BTN2A2,RPL23,YWHAH,RPL27,LTV1,RTP4,DNAJC1,ANP32B,RPS24,SRP14,RPS2,TP53,RPS11,RPL13A,RPL11,SRP9,CNIH4,RPS27A,HSPD1,FIP1L1,DYNLT1,GJA1,SEC13,TOMM40L,MAGOH,FZD5,ABCA1,HSP90B1,ARF4,NSG1,SLC25A6,NLGN1,KRT20,FGA,FGB,RPS7,RPL38,PLK3,RPS27,RPH…	0.183
121	establishment of localization in cell	GO: 0051649	BP	2021	83	2	1.34e-05	442	SEC62,SNX1,CDH3,SP100,RPL31,GTSE1,MAP2,TMEM230,RPLP0,HMOX1,RPL3,NUTF2,NUP93,RPS19,GBF1,RPL34,RPS13,HSPA9,IFT57,SCP2,SPCS2,HMGN3,IL13RA2,RPL23,YWHAH,RPL27,LTV1,RTP4,ANP32B,RPS24,CENPE,SNRPF,SRP14,RPS2,TP53,RPS11,RPL13A,RPL11,SRP9,CNIH4,RPS27A,ANKRD53,HSPD1,FIP1L1,DYNLT1,MSN,TERF1,SYT8,TGOLN2,ATP5J,SEC13,TOMM40L,MAGOH,PEF1,FZD5,ABCA1,MID1IP1,STOML2,HSP90B1,TUBA1A,ARF4,NSG1,LETM1,SLC25A6,NLGN1,RPS7,…	0.188
171	peptide metabolic process	GO: 0006518	BP	843	45	2	2.18e-05	442	YBX2,RPL31,RPLP0,RPL3,TNRC6B,EEF2K,RPS19,RPL34,RPS13,RWDD1,EIF1B,SPCS2,SERP1,RPL23,EIF2S3,RPL27,DAP3,MRPS36,GSTM1,MRPS9,DNAJC1,RPS24,EFL1,RPS2,TOB1,RPS11,RPL13A,RPL11,SRP9,RPS27A,CDC123,EEF1A1,EIF4A1,MAGOH,BDH2,RPL10L,MRPL1,RPS7,RPL38,PLK3,RPS27,RPL12,SARNP,UBA52,DHFR	0.102
177	mRNA metabolic process	GO: 0016071	BP	788	43	2	2.26e-05	442	PTBP1,AQR,RPL31,RPLP0,HNRNPM,RPL3,TNRC6B,SNW1,HTATSF1,RPS19,CACNG7,RPL34,RPS13,RPL23,RALY,LSM8,RPL27,PRPF38A,RPS24,ZCRB1,SNRPF,RPS2,TOB1,TP53,RPS11,RPL13A,RPL11,RPS27A,FIP1L1,MAGOH,USP49,SNRNP48,PCBP1,HNRNPA3,EXOSC1,RPS7,RPL38,RPS27,PCBP2,RPL12,SARNP,UBA52,GTF2H5	0.097
126	establishment of protein localization	GO: 0045184	BP	1984	81	2	2.36e-05	442	SEC62,SNX1,SP100,RPL31,GTSE1,AACS,RPLP0,RPL3,TNFSF13B,NUTF2,NUP93,CBLN1,RPS19,GBF1,COL1A1,RPL34,CRTAM,RPS13,HSPA9,SELENOK,FN1,SCP2,TNFSF4,SPCS2,HMGN3,DNAJC15,SERP1,BTN2A2,RPL23,YWHAH,RPL27,LTV1,RTP4,DNAJC1,ANP32B,RPS24,SRP14,RPS2,TP53,RPS11,RPL13A,RPL11,SRP9,CNIH4,RPS27A,HSPD1,FIP1L1,DYNLT1,TERF1,GJA1,SEC13,TOMM40L,MAGOH,FZD5,ABCA1,HSP90B1,ARF4,NSG1,SLC25A6,NLGN1,KRT20,FGA,FGB,RPS7,RPL38,PLK3,RPS…	0.183
182	mRNA catabolic process	GO: 0006402	BP	308	24	2	3.4e-05	442	RPL31,RPLP0,RPL3,TNRC6B,RPS19,CACNG7,RPL34,RPS13,RPL23,RPL27,RPS24,RPS2,TOB1,RPS11,RPL13A,RPL11,RPS27A,MAGOH,EXOSC1,RPS7,RPL38,RPS27,RPL12,UBA52	0.054
128	cellular protein localization	GO: 0034613	BP	1686	71	2	4.7e-05	442	SEC62,SNX1,SP100,RPL31,GTSE1,CELSR1,MAP2,DLG3,RPLP0,RPL3,NUTF2,NUP93,DNAJA3,RPS19,GBF1,COL1A1,RPL34,RPS13,HSPA9,SKP1,SUMO1,SCP2,SPCS2,RPL23,YWHAH,RPL27,LTV1,RTP4,ANP32B,RPS24,SRP14,RPS2,TP53,RPS11,RPL13A,RPL11,PIGK,SRP9,RPS27A,HSPD1,FIP1L1,NKD2,DYNLT1,MSN,TERF1,SEC13,TOMM40L,MAGOH,FZD5,HSP90B1,C2CD3,ARF4,NSG1,SLC25A6,NLGN1,PYGO1,RPS7,RPL38,PLK3,RPS27,RPH3AL,COPB2,UBE2L3,RELN,SRC,RPL12,RASSF9,HSPA…	0.161
124	cellular macromolecule localization	GO: 0070727	BP	1697	71	2	5.72e-05	442	SEC62,SNX1,SP100,RPL31,GTSE1,CELSR1,MAP2,DLG3,RPLP0,RPL3,NUTF2,NUP93,DNAJA3,RPS19,GBF1,COL1A1,RPL34,RPS13,HSPA9,SKP1,SUMO1,SCP2,SPCS2,RPL23,YWHAH,RPL27,LTV1,RTP4,ANP32B,RPS24,SRP14,RPS2,TP53,RPS11,RPL13A,RPL11,PIGK,SRP9,RPS27A,HSPD1,FIP1L1,NKD2,DYNLT1,MSN,TERF1,SEC13,TOMM40L,MAGOH,FZD5,HSP90B1,C2CD3,ARF4,NSG1,SLC25A6,NLGN1,PYGO1,RPS7,RPL38,PLK3,RPS27,RPH3AL,COPB2,UBE2L3,RELN,SRC,RPL12,RASSF9,HSPA…	0.161
181	RNA catabolic process	GO: 0006401	BP	342	25	2	5.72e-05	442	RPL31,RPLP0,RPL3,TNRC6B,RPS19,CACNG7,RPL34,RPS13,RPL23,RPL27,RPS24,RPS2,TOB1,RPS11,RPL13A,RPL11,RPS27A,MAGOH,RNASE6,EXOSC1,RPS7,RPL38,RPS27,RPL12,UBA52	0.057
111	localization	GO: 0051179	BP	6415	195	2	7.8e-05	442	ABCB4,RALA,SLC13A2,SEC62,SNAI2,SNX1,LTBP1,CDH3,SP100,MAOB,RPL31,GTSE1,CELSR1,MAP2,CXCL2,AACS,DLG3,TRPM3,TMEM230,RPLP0,LYZ,HMOX1,RPL3,PRELID3B,TNFSF13B,NUTF2,NUP93,CBLN1,EEF2K,DNAJA3,RPGRIP1L,RPS19,CACNG7,GBF1,PFN1,SLC25A11,COL1A1,RPL34,CRTAM,MDK,RPS13,GUCA1B,HSPA9,SKP1,SELENOK,IFT57,FN1,KCNJ13,IL1R1,SUMO1,SCP2,TNFSF4,ATP10B,SPCS2,HMGN3,EPCAM,DNAJC15,SERP1,INHBA,IL13RA2,BTN2A2,SERPINB6,SLC25A35,RP…	0.441
172	amide biosynthetic process	GO: 0043604	BP	833	43	2	8.1e-05	442	YBX2,RPL31,RPLP0,RPL3,TNRC6B,EEF2K,RPS19,RPL34,RPS13,RWDD1,EIF1B,SERP1,RPL23,EIF2S3,ACSS2,RPL27,DAP3,MRPS36,MRPS9,DNAJC1,RPS24,EFL1,RPS2,TOB1,RPS11,RPL13A,RPL11,SRP9,RPS27A,CDC123,EEF1A1,EIF4A1,MAGOH,BDH2,RPL10L,MRPL1,RPS7,RPL38,RPS27,RPL12,SARNP,UBA52,DHFR	0.097
123	macromolecule localization	GO: 0033036	BP	2926	105	2	0.000112	442	ABCB4,SEC62,SNX1,LTBP1,SP100,RPL31,GTSE1,CELSR1,MAP2,AACS,DLG3,RPLP0,RPL3,PRELID3B,TNFSF13B,NUTF2,NUP93,CBLN1,DNAJA3,RPS19,GBF1,COL1A1,RPL34,CRTAM,RPS13,HSPA9,SKP1,SELENOK,FN1,SUMO1,SCP2,TNFSF4,ATP10B,SPCS2,HMGN3,DNAJC15,SERP1,INHBA,BTN2A2,RPL23,YWHAH,RPL27,LTV1,RTP4,DNAJC1,ANP32B,RPS24,SRP14,RPS2,TP53,RPS11,RPL13A,RPL11,PIGK,SRP9,CNIH4,RPS27A,HSPD1,SHQ1,FIP1L1,NKD2,DYNLT1,MSN,TERF1,GJA1,SEC13,PL…	0.238
113	transport	GO: 0006810	BP	4965	158	2	0.000134	442	ABCB4,RALA,SLC13A2,SEC62,SNX1,CDH3,SP100,MAOB,RPL31,GTSE1,MAP2,AACS,DLG3,TRPM3,TMEM230,RPLP0,LYZ,HMOX1,RPL3,PRELID3B,TNFSF13B,NUTF2,NUP93,CBLN1,EEF2K,RPS19,CACNG7,GBF1,SLC25A11,COL1A1,RPL34,CRTAM,RPS13,GUCA1B,HSPA9,SELENOK,IFT57,FN1,KCNJ13,SUMO1,SCP2,TNFSF4,ATP10B,SPCS2,HMGN3,DNAJC15,SERP1,INHBA,IL13RA2,BTN2A2,SERPINB6,SLC25A35,RPL23,ATP13A4,STEAP4,YWHAH,EIF2S3,COX7B,RPL27,LTV1,RTP4,DNAJC1,SLC31A…	0.357
129	protein localization to membrane	GO: 0072657	BP	547	32	2	0.000162	442	SEC62,RPL31,DLG3,RPLP0,RPL3,DNAJA3,RPS19,RPL34,RPS13,RPL23,YWHAH,RPL27,RTP4,RPS24,SRP14,RPS2,TP53,RPS11,RPL13A,RPL11,SRP9,RPS27A,NKD2,NSG1,NLGN1,RPS7,RPL38,RPS27,RELN,RPL12,FIS1,UBA52	0.072
74	response to stress	GO: 0006950	BP	3862	129	8	0.000168	442	SNAI2,AQR,POLQ,HPF1,CDH3,SP100,GTSE1,CELSR1,UBE2K,CXCL2,AACS,OAS1,LYZ,MAP3K20,SUPT16H,HMOX1,SNW1,NUP93,EEF2K,DNAJA3,RPS19,TRIM14,COL1A1,CRTAM,MDK,RFC5,RWDD1,SKP1,SELENOK,FNDC4,FN1,IL1R1,SUMO1,PAPPA2,TNFSF4,GOT1,DNAJC15,SERP1,INHBA,WRNIP1,SERPINB6,TOP2A,GSTM1,LDHA,ANKRD6,EDAR,MRPS9,HUS1,RTP4,CTSV,DUOX2,MYOCD,TP53,IGFBP4,RPL13A,TMCO1,OSR1,RPS27A,HSPD1,CCNA2,SAA4,SERPINH1,HMGA2,GJA1,NR4A2,SFR1,CREB3…	0.292
120	cellular localization	GO: 0051641	BP	2673	97	2	0.00017	442	RALA,SEC62,SNX1,CDH3,SP100,RPL31,GTSE1,CELSR1,MAP2,DLG3,TMEM230,RPLP0,HMOX1,RPL3,NUTF2,NUP93,DNAJA3,RPGRIP1L,RPS19,GBF1,COL1A1,RPL34,RPS13,HSPA9,SKP1,IFT57,SUMO1,SCP2,SPCS2,HMGN3,IL13RA2,RPL23,YWHAH,RPL27,LTV1,RTP4,ANP32B,RPS24,CENPE,SNRPF,SRP14,RPS2,TP53,RPS11,RPL13A,RPL11,PIGK,SRP9,CNIH4,RPS27A,ANKRD53,HSPD1,FIP1L1,NKD2,DYNLT1,MSN,TERF1,SYT8,TGOLN2,ATP5J,SEC13,TOMM40L,MAGOH,PEF1,FZD5,ABCA1,MID1…	0.219
125	protein localization	GO: 0008104	BP	2600	95	2	0.00017	442	SEC62,SNX1,LTBP1,SP100,RPL31,GTSE1,CELSR1,MAP2,AACS,DLG3,RPLP0,RPL3,TNFSF13B,NUTF2,NUP93,CBLN1,DNAJA3,RPS19,GBF1,COL1A1,RPL34,CRTAM,RPS13,HSPA9,SKP1,SELENOK,FN1,SUMO1,SCP2,TNFSF4,SPCS2,HMGN3,DNAJC15,SERP1,BTN2A2,RPL23,YWHAH,RPL27,LTV1,RTP4,DNAJC1,ANP32B,RPS24,SRP14,RPS2,TP53,RPS11,RPL13A,RPL11,PIGK,SRP9,CNIH4,RPS27A,HSPD1,FIP1L1,NKD2,DYNLT1,MSN,TERF1,GJA1,SEC13,TOMM40L,MAGOH,FZD5,ABCA1,HSP90B1,C2…	0.215
112	establishment of localization	GO: 0051234	BP	5083	160	2	0.000179	442	ABCB4,RALA,SLC13A2,SEC62,SNX1,CDH3,SP100,MAOB,RPL31,GTSE1,MAP2,AACS,DLG3,TRPM3,TMEM230,RPLP0,LYZ,HMOX1,RPL3,PRELID3B,TNFSF13B,NUTF2,NUP93,CBLN1,EEF2K,RPS19,CACNG7,GBF1,SLC25A11,COL1A1,RPL34,CRTAM,RPS13,GUCA1B,HSPA9,SELENOK,IFT57,FN1,KCNJ13,SUMO1,SCP2,TNFSF4,ATP10B,SPCS2,HMGN3,DNAJC15,SERP1,INHBA,IL13RA2,BTN2A2,SERPINB6,SLC25A35,RPL23,ATP13A4,STEAP4,YWHAH,EIF2S3,COX7B,RPL27,LTV1,RTP4,DNAJC1,SLC31A…	0.362
43	ribosome biogenesis	GO: 0042254	BP	281	21	1	0.000254	442	RPLP0,RPL3,RPS19,RPL34,MPHOSPH10,RPL27,LTV1,MRPS9,RPS24,EFL1,RPS2,RPL11,SHQ1,RPL10L,MRPL1,EXOSC1,RPS7,RPL38,RPS27,RPL12,GTF2H5	0.048
40	cellular component organization or biogenesis	GO: 0071840	BP	6297	189	1	0.000261	442	ABCB4,RALA,SNAI2,TYMP,SNX1,ELN,POLQ,ARID4B,CDH3,SMARCD1,SP100,CELSR1,RAP1GAP,MAP2,UBE2K,TRPM3,RPLP0,MAP3K20,SUPT16H,EFNA2,SEZ6L,HMOX1,RPL3,SNW1,VSIG1,NUP93,CBLN1,EEF2K,DNAJA3,RPGRIP1L,RP1,STMN2,RPS19,CACNG7,SSBP1,GBF1,CSF3,PFN1,COL1A1,MYH3,RPL34,RFC5,SUDS3,HSPA9,CDH6,SKP1,IFT57,FN1,UXS1,SUMO1,SCP2,PAPPA2,ATP10B,HMGN3,DNAJC15,SERP1,INHBA,MPHOSPH10,NDP,NDUFA1,RPL23,YWHAH,RPL27,TOP2A,DAP3,MRPS36,LTV…	0.428
116	organic substance transport	GO: 0071702	BP	2636	95	2	0.00028	442	ABCB4,SLC13A2,SEC62,SNX1,SP100,MAOB,RPL31,GTSE1,AACS,RPLP0,RPL3,PRELID3B,TNFSF13B,NUTF2,NUP93,CBLN1,RPS19,GBF1,SLC25A11,COL1A1,RPL34,CRTAM,RPS13,HSPA9,SELENOK,FN1,SCP2,TNFSF4,ATP10B,SPCS2,HMGN3,DNAJC15,SERP1,INHBA,BTN2A2,RPL23,YWHAH,RPL27,LTV1,RTP4,DNAJC1,ANP32B,RPS24,SRP14,RPS2,TP53,RPS11,RPL13A,RPL11,SRP9,CNIH4,OSR1,RPS27A,HSPD1,FIP1L1,DYNLT1,GJA1,SEC13,SLC45A3,PLA2G2F,TOMM40L,MAGOH,FZD5,FABP5,…	0.215
114	nitrogen compound transport	GO: 0071705	BP	2231	83	2	0.000416	442	SEC62,SNX1,SP100,MAOB,RPL31,GTSE1,AACS,RPLP0,RPL3,TNFSF13B,NUTF2,NUP93,CBLN1,RPS19,GBF1,COL1A1,RPL34,CRTAM,RPS13,HSPA9,SELENOK,FN1,SCP2,TNFSF4,SPCS2,HMGN3,DNAJC15,SERP1,BTN2A2,RPL23,YWHAH,RPL27,LTV1,RTP4,DNAJC1,ANP32B,RPS24,SRP14,RPS2,TP53,RPS11,RPL13A,RPL11,SRP9,CNIH4,OSR1,RPS27A,HSPD1,FIP1L1,DYNLT1,GJA1,SEC13,TOMM40L,MAGOH,FZD5,ABCA1,HSP90B1,ARF4,NSG1,SLC25A6,NLGN1,KRT20,FGA,FGB,RPS7,RPL38,PLK3…	0.188
46	protein-containing complex subunit organization	GO: 0043933	BP	2137	80	1	0.000491	442	ELN,POLQ,SMARCD1,MAP2,UBE2K,TRPM3,SUPT16H,HMOX1,RPL3,SNW1,NUP93,STMN2,RPS19,CSF3,PFN1,COL1A1,SKP1,FN1,UXS1,SUMO1,DNAJC15,NDUFA1,RPL23,DAP3,MRPS36,MRPS9,ANP32B,CENPE,LEF1,SNRPF,EFL1,TP53,RPL13A,RPL11,DPT,RPS27A,ANKRD53,HSPD1,SHQ1,BDP1,MSN,TERF1,PDSS1,SERPINH1,CDC123,GJA1,SEC13,PEF1,FZD5,COL1A2,ABCA1,MID1IP1,STOML2,RPL10L,COL3A1,NSG1,LETM1,MRPL1,NLGN1,PYGO1,FGA,FGB,MALT1,RPL38,UBE2C,RPS27,PRF1,LYRM…	0.181
170	cellular amide metabolic process	GO: 0043603	BP	1095	49	2	0.0005	442	YBX2,RPL31,RPLP0,RPL3,TNRC6B,EEF2K,RPS19,RPL34,RPS13,RWDD1,EIF1B,SPCS2,SERP1,MCEE,RPL23,EIF2S3,ACSS2,RPL27,DAP3,MRPS36,GSTM1,MRPS9,DNAJC1,RPS24,EFL1,RPS2,TOB1,RPS11,RPL13A,RPL11,SRP9,RPS27A,ALDH1L1,OXSM,CDC123,EEF1A1,EIF4A1,MAGOH,BDH2,RPL10L,MRPL1,RPS7,RPL38,PLK3,RPS27,RPL12,SARNP,UBA52,DHFR	0.111
164	aromatic compound catabolic process	GO: 0019439	BP	601	32	2	0.0008	442	TYMP,MAOB,RPL31,RPLP0,HMOX1,RPL3,TNRC6B,RPS19,CACNG7,RPL34,RPS13,RPL23,DUT,RPL27,LDHA,RPS24,RPS2,TOB1,RPS11,RPL13A,RPL11,RPS27A,ALDH1L1,MAGOH,RNASE6,EXOSC1,RPS7,RPL38,RPS27,HMGB1,RPL12,UBA52	0.072
157	organic cyclic compound catabolic process	GO: 1901361	BP	631	33	2	0.000802	442	TYMP,MAOB,RPL31,RPLP0,HMOX1,RPL3,TNRC6B,RPS19,CACNG7,RPL34,RPS13,RPL23,YWHAH,DUT,RPL27,LDHA,RPS24,RPS2,TOB1,RPS11,RPL13A,RPL11,RPS27A,ALDH1L1,MAGOH,RNASE6,EXOSC1,RPS7,RPL38,RPS27,HMGB1,RPL12,UBA52	0.075
3	interspecies interaction between organisms	GO: 0044419	BP	792	38	54	0.00115	442	RALA,PTBP1,SP100,LAMP3,OAS1,LYZ,SNW1,HTATSF1,NUP93,RPS19,TRIM14,GBF1,PFN1,CD86,FN1,SUMO1,CD80,TOP2A,LEF1,TP53,PSMB6,RPS27A,HSPD1,CCNA2,DYNLT1,HMGA2,FDPS,EIF4A1,SLC25A6,PCBP1,PRF1,TBK1,TMPRSS2,PCBP2,SRC,TRIM27,VDAC1,UBA52	0.086
147	positive regulation of biological process	GO: 0048518	BP	5764	172	2	0.00119	442	ABCB4,RALA,PTBP1,SNAI2,SNX1,LMO3,ARID4B,CDH3,SMARCD1,SP100,MAOB,GTSE1,MAP2,LAMP3,UBE2K,CXCL2,AACS,DLG3,MAP3K20,SUPT16H,HMOX1,TNRC6B,SNW1,TNFSF13B,NUTF2,NUP93,CBLN1,EEF2K,DNAJA3,RP1,STMN2,RPS19,CACNG7,TRIM14,CSF3,PFN1,COL1A1,CRTAM,MDK,RFC5,SUDS3,RWDD1,GUCA1B,SELENOK,CD86,IFT57,FN1,IL1R1,SUMO1,CACYBP,SCP2,TNFSF4,HMGN3,EPCAM,GOT1,SERP1,CD80,INHBA,IL13RA2,NDP,RPL23,HIVEP3,YWHAH,TOP2A,BEX1,LDHA,SOX5,A…	0.389
162	heterocycle catabolic process	GO: 0046700	BP	587	31	2	0.00119	442	TYMP,RPL31,RPLP0,HMOX1,RPL3,TNRC6B,RPS19,CACNG7,RPL34,RPS13,RPL23,DUT,RPL27,LDHA,RPS24,RPS2,TOB1,RPS11,RPL13A,RPL11,RPS27A,ALDH1L1,MAGOH,RNASE6,EXOSC1,RPS7,RPL38,RPS27,HMGB1,RPL12,UBA52	0.07
169	cellular nitrogen compound catabolic process	GO: 0044270	BP	589	31	2	0.00122	442	TYMP,RPL31,RPLP0,HMOX1,RPL3,TNRC6B,RPS19,CACNG7,RPL34,RPS13,RPL23,DUT,RPL27,LDHA,RPS24,RPS2,TOB1,RPS11,RPL13A,RPL11,RPS27A,ALDH1L1,MAGOH,RNASE6,EXOSC1,RPS7,RPL38,RPS27,HMGB1,RPL12,UBA52	0.07
5	viral process	GO: 0016032	BP	680	34	54	0.00135	442	RALA,PTBP1,SP100,LAMP3,OAS1,SNW1,HTATSF1,NUP93,TRIM14,GBF1,PFN1,CD86,SUMO1,CD80,TOP2A,LEF1,TP53,PSMB6,RPS27A,HSPD1,CCNA2,DYNLT1,HMGA2,FDPS,EIF4A1,SLC25A6,PCBP1,TBK1,TMPRSS2,PCBP2,SRC,TRIM27,VDAC1,UBA52	0.077
45	cellular component organization	GO: 0016043	BP	6120	180	1	0.00153	442	ABCB4,RALA,SNAI2,TYMP,SNX1,ELN,POLQ,ARID4B,CDH3,SMARCD1,SP100,CELSR1,RAP1GAP,MAP2,UBE2K,TRPM3,MAP3K20,SUPT16H,EFNA2,SEZ6L,HMOX1,RPL3,SNW1,VSIG1,NUP93,CBLN1,EEF2K,DNAJA3,RPGRIP1L,RP1,STMN2,RPS19,CACNG7,SSBP1,GBF1,CSF3,PFN1,COL1A1,MYH3,RFC5,SUDS3,HSPA9,CDH6,SKP1,IFT57,FN1,UXS1,SUMO1,SCP2,PAPPA2,ATP10B,HMGN3,DNAJC15,SERP1,INHBA,NDP,NDUFA1,RPL23,YWHAH,TOP2A,DAP3,MRPS36,MRPS9,USP44,RTP4,ANP32B,CTSV,MM…	0.407
158	positive regulation of cellular process	GO: 0048522	BP	5100	155	2	0.00153	442	ABCB4,RALA,PTBP1,SNAI2,LMO3,ARID4B,CDH3,SMARCD1,SP100,MAOB,GTSE1,MAP2,UBE2K,CXCL2,AACS,DLG3,MAP3K20,SUPT16H,HMOX1,TNRC6B,SNW1,TNFSF13B,NUP93,CBLN1,EEF2K,DNAJA3,RP1,STMN2,RPS19,CACNG7,CSF3,PFN1,COL1A1,CRTAM,MDK,RFC5,SUDS3,RWDD1,GUCA1B,SELENOK,CD86,IFT57,FN1,IL1R1,SUMO1,CACYBP,TNFSF4,HMGN3,EPCAM,GOT1,SERP1,CD80,INHBA,NDP,RPL23,HIVEP3,YWHAH,TOP2A,BEX1,LDHA,SOX5,ANKRD6,ELF5,EDAR,ANP32B,DCUN1D5,CENPE,…	0.351
179	nucleobase-containing compound catabolic process	GO: 0034655	BP	542	29	2	0.00164	442	TYMP,RPL31,RPLP0,RPL3,TNRC6B,RPS19,CACNG7,RPL34,RPS13,RPL23,DUT,RPL27,LDHA,RPS24,RPS2,TOB1,RPS11,RPL13A,RPL11,RPS27A,MAGOH,RNASE6,EXOSC1,RPS7,RPL38,RPS27,HMGB1,RPL12,UBA52	0.066
42	ribonucleoprotein complex biogenesis	GO: 0022613	BP	436	25	1	0.00186	442	RPLP0,RPL3,SNW1,RPS19,RPL34,MPHOSPH10,RPL27,LTV1,MRPS9,RPS24,SNRPF,EFL1,RPS2,RPL13A,RPL11,SHQ1,RPL10L,MRPL1,EXOSC1,RPS7,RPL38,RPS27,RPL12,GTF2H5,TAF9	0.057
153	organonitrogen compound biosynthetic process	GO: 1901566	BP	1846	69	2	0.00186	442	YBX2,TYMP,RPL31,RPLP0,RPL3,TNRC6B,EEF2K,RPS19,RPL34,RPS13,RWDD1,GUCA1B,SELENOK,CD86,EIF1B,GOT1,SERP1,CD80,INHBA,RPL23,PAICS,DUT,EIF2S3,ACSS2,RPL27,DAP3,MRPS36,GSTM1,LDHA,MRPS9,DNAJC1,RPS24,EFL1,RPS2,TOB1,RPS11,RPL13A,RPL11,PIGK,ALDH9A1,SRP9,RPS27A,CDC123,NR4A2,ATP5J,EEF1A1,ATP5MC1,EIF4A1,MAGOH,BDH2,FABP5,ABCA1,STOML2,RPL10L,NNMT,MFSD2A,MRPL1,C1GALT1C1,RPS7,RPL38,RPS27,GPC5,TBK1,GAL3ST4,RPL12,MGAT…	0.156
160	gene expression	GO: 0010467	BP	5716	169	2	0.00224	442	YBX2,PTBP1,SNAI2,AQR,LMO3,ARID4B,CDH3,SMARCD1,SP100,RPL31,TRNT1,LAMP3,BZW1,RPLP0,SUPT16H,HNRNPM,HMOX1,RPL3,TNRC6B,SNW1,HTATSF1,NUP93,EEF2K,DNAJA3,RPS19,CACNG7,TRIM14,CSF3,PFN1,COL1A1,RPL34,MDK,RPS13,SUDS3,RWDD1,CD86,IFT57,EIF1B,FN1,SUMO1,TNFSF4,SPCS2,HMGN3,MED28,EPCAM,SERP1,CD80,INHBA,MPHOSPH10,NDP,RPL23,RALY,HIVEP3,YWHAH,LSM8,EIF2S3,RPL27,TOP2A,DAP3,BEX1,MRPS36,SOX5,PRPF38A,ELF5,EDAR,MRPS9,DNAJC…	0.382
10	regulation of ubiquitin-protein transferase activity	GO: 0051438	BP	56	8	14	0.00268	442	RPL23,USP44,DCUN1D5,RPS2,RPL11,RPS7,UBE2C,UBE2L3	0.018
4	symbiont process	GO: 0044403	BP	746	35	54	0.003	442	RALA,PTBP1,SP100,LAMP3,OAS1,SNW1,HTATSF1,NUP93,TRIM14,GBF1,PFN1,CD86,FN1,SUMO1,CD80,TOP2A,LEF1,TP53,PSMB6,RPS27A,HSPD1,CCNA2,DYNLT1,HMGA2,FDPS,EIF4A1,SLC25A6,PCBP1,TBK1,TMPRSS2,PCBP2,SRC,TRIM27,VDAC1,UBA52	0.079
49	protein-containing complex assembly	GO: 0065003	BP	1847	68	1	0.003	442	ELN,POLQ,MAP2,UBE2K,TRPM3,HMOX1,RPL3,SNW1,NUP93,STMN2,RPS19,CSF3,PFN1,COL1A1,SKP1,FN1,UXS1,SUMO1,DNAJC15,NDUFA1,ANP32B,CENPE,LEF1,SNRPF,EFL1,TP53,RPL13A,RPL11,RPS27A,ANKRD53,HSPD1,SHQ1,BDP1,MSN,TERF1,PDSS1,CDC123,GJA1,SEC13,PEF1,COL1A2,ABCA1,MID1IP1,STOML2,RPL10L,NSG1,LETM1,NLGN1,PYGO1,FGA,FGB,MALT1,RPL38,UBE2C,RPS27,PRF1,LYRM7,HMGB1,TRPV1,SRC,RPL12,TRIM27,SDHAF1,FIS1,UBA52,GTF2H5,TAF9,HNF1B	0.154
148	positive regulation of metabolic process	GO: 0009893	BP	3333	108	2	0.00326	442	PTBP1,SNAI2,SNX1,ARID4B,CDH3,SMARCD1,SP100,MAOB,LAMP3,UBE2K,DLG3,MAP3K20,SUPT16H,HMOX1,TNRC6B,SNW1,RPS19,CSF3,PFN1,COL1A1,MDK,RFC5,GUCA1B,CD86,IFT57,FN1,SUMO1,CACYBP,TNFSF4,HMGN3,EPCAM,SERP1,CD80,INHBA,NDP,RPL23,HIVEP3,YWHAH,TOP2A,BEX1,ANKRD6,ELF5,EDAR,ANP32B,DCUN1D5,CENPE,LEF1,RPS2,MYOCD,TOB1,TP53,IGFBP4,RPL11,OSR1,RPS27A,HSPD1,CCNA2,NKD2,MSN,HMGA2,CDC123,GJA1,NR4A2,SFR1,CREB3L1,SLC45A3,PEF1,FZD…	0.244
13	negative regulation of ubiquitin protein ligase activity	GO: 1904667	BP	10	4	14	0.0034	442	RPL23,USP44,RPL11,RPS7	0.009
180	cellular macromolecule catabolic process	GO: 0044265	BP	1105	46	2	0.00356	442	HECW1,RPL31,LAMP3,UBE2K,RPLP0,RPL3,TNRC6B,RPS19,CACNG7,RPL34,RPS13,SKP1,RNF7,SUMO1,RPL23,RPL27,USP44,CTSV,RPS24,RPS2,TOB1,PSMB6,RPS11,RPL13A,RPL11,RPS27A,NKD2,MSN,MAGOH,USP49,HSP90B1,RNASE6,EXOSC1,RPS7,RPL38,HPSE,PLK3,UBE2C,RPS27,UBE2L3,SUMO2,HMGB1,PCBP2,RPL12,UBA52,TAF9	0.104
79	cellular response to chemical stimulus	GO: 0070887	BP	3116	102	8	0.00367	442	ABCB4,RALA,PTBP1,SNAI2,LMO3,LTBP1,SMARCD1,SP100,RAP1GAP,MAP2,UBE2K,CXCL2,AACS,OAS1,RPLP0,HNRNPM,HMOX1,RPL3,SNW1,TNFSF13B,NUP93,EEF2K,RP1,STMN2,RPS19,GBF1,CSF3,PFN1,COL1A1,RWDD1,HSPA9,SKP1,CD86,FN1,IL1R1,SUMO1,CACYBP,TNFSF4,HMGN3,GOT1,SERP1,CD80,INHBA,IL13RA2,RPL23,YWHAH,GSTM1,SOX5,RGS8,EDAR,SLC31A1,LEF1,DUOX2,RPS2,MYOCD,TOB1,TP53,RPL13A,OSR1,RPS27A,CCNA2,MSN,SAA4,HMGA2,AKR1C2,GJA1,NR4A2,SFR1,EEF1…	0.231
202	negative regulation of biological process	GO: 0048519	BP	5209	155	52	0.00379	442	HECW1,PTBP1,SNAI2,LMO3,LTBP1,POLQ,CDH3,SP100,MAOB,RPL31,GTSE1,RAP1GAP,MAP2,LAMP3,DLG3,OAS1,RPLP0,RGS1,MAP3K20,HMOX1,RPL3,TNRC6B,SNW1,SPINT3,NUTF2,NUP93,CBLN1,EEF2K,DNAJA3,RPGRIP1L,STMN2,RPS19,CACNG7,TRIM14,CSF3,PFN1,COL1A1,RPL34,MDK,RPS13,SUDS3,HSPA9,SKP1,IFT57,FNDC4,FN1,SUMO1,CACYBP,TNFSF4,MED28,RARRES1,EPCAM,GOT1,DNAJC15,INHBA,BICC1,IL13RA2,MPHOSPH10,BTN2A2,SERPINB6,RPL23,YWHAH,RPL27,TOP2A,TES,…	0.351
150	positive regulation of nitrogen compound metabolic process	GO: 0051173	BP	2981	98	2	0.00448	442	PTBP1,SNAI2,SNX1,ARID4B,SMARCD1,SP100,MAOB,UBE2K,DLG3,MAP3K20,SUPT16H,HMOX1,TNRC6B,SNW1,CSF3,PFN1,COL1A1,MDK,RFC5,GUCA1B,CD86,IFT57,FN1,SUMO1,CACYBP,TNFSF4,HMGN3,EPCAM,SERP1,CD80,INHBA,NDP,RPL23,HIVEP3,YWHAH,TOP2A,BEX1,ANKRD6,ELF5,EDAR,ANP32B,DCUN1D5,CENPE,LEF1,RPS2,MYOCD,TOB1,TP53,IGFBP4,OSR1,RPS27A,HSPD1,CCNA2,NKD2,MSN,HMGA2,CDC123,GJA1,NR4A2,SFR1,CREB3L1,PEF1,FZD5,CCR1,STOML2,BEX3,ARF4,GFRA2,P…	0.222
6	viral gene expression	GO: 0019080	BP	62	8	54	0.00487	442	PTBP1,SNW1,TRIM14,PFN1,LEF1,HMGA2,PCBP2,TRIM27	0.018
51	ribosome assembly	GO: 0042255	BP	62	8	1	0.00487	442	RPL3,RPS19,EFL1,RPL11,RPL10L,RPL38,RPS27,RPL12	0.018
64	response to organic substance	GO: 0010033	BP	3180	103	8	0.00487	442	ABCB4,RALA,PTBP1,SNAI2,LMO3,LTBP1,SMARCD1,SP100,MAOB,RAP1GAP,MAP2,LAMP3,UBE2K,CXCL2,AACS,OAS1,RPLP0,HNRNPM,HMOX1,RPL3,SNW1,TNFSF13B,EEF2K,STMN2,DNTT,CSF3,PFN1,COL1A1,MDK,RWDD1,HSPA9,SKP1,CD86,FNDC4,FN1,IL1R1,SUMO1,CACYBP,TNFSF4,HMGN3,GOT1,SERP1,CD80,INHBA,IL13RA2,RPL23,YWHAH,LDHA,SOX5,RGS8,EDAR,CTSV,LEF1,DUOX2,RPS2,MYOCD,TOB1,TP53,RPL13A,OSR1,RPS27A,HSPD1,CCNA2,MSN,SERPINH1,HMGA2,AKR1C2,GJA1,NR4A…	0.233
41	cellular component biogenesis	GO: 0044085	BP	3105	101	1	0.00491	442	RALA,SNAI2,ELN,POLQ,RAP1GAP,MAP2,UBE2K,TRPM3,RPLP0,HMOX1,RPL3,SNW1,NUP93,CBLN1,EEF2K,RPGRIP1L,RP1,STMN2,RPS19,CSF3,PFN1,COL1A1,MYH3,RPL34,HSPA9,SKP1,IFT57,FN1,UXS1,SUMO1,DNAJC15,MPHOSPH10,NDUFA1,RPL27,LTV1,MRPS9,ANP32B,RPS24,CENPE,LEF1,FGD4,SNRPF,EFL1,RPS2,TP53,MIEN1,RPL13A,RPL11,RPS27A,ANKRD53,HSPD1,SHQ1,BDP1,TPBG,MSN,TERF1,PDSS1,HMGA2,CDC123,GJA1,SEC13,CFAP298,PEF1,PDLIM5,FZD5,COL1A2,ABCA1,MID1…	0.229
155	macromolecule catabolic process	GO: 0009057	BP	1330	52	2	0.0054	442	HECW1,SNX1,RPL31,HMMR,LAMP3,UBE2K,RPLP0,RPL3,TNRC6B,RPS19,CACNG7,RPL34,RPS13,SKP1,RNF7,SUMO1,RPL23,RPL27,USP44,CTSV,RPS24,RPS2,TOB1,PSMB6,RPS11,RPL13A,RPL11,RPS27A,NKD2,MSN,GJA1,EEF1A1,MAGOH,USP49,HSP90B1,RNASE6,EXOSC1,RPS7,RPL38,HPSE,PLK3,UBE2C,RPS27,GPC5,UBE2L3,SUMO2,HMGB1,PCBP2,RPL12,UBA52,TNFSF12,TAF9	0.118
28	developmental process	GO: 0032502	BP	6212	178	12	0.00623	442	YBX2,RALA,PTBP1,SNAI2,TYMP,SNX1,LMO3,LTBP1,ELN,POLQ,ARID4B,CDH3,SMARCD1,SP100,MAOB,CELSR1,RAP1GAP,MAP2,AACS,DLG3,RPLP0,MAP3K20,EFNA2,SEZ6L,HMOX1,TNRC6B,SNW1,VSIG1,TNFSF13B,NUP93,CBLN1,EEF2K,DNAJA3,RPGRIP1L,RP1,STMN2,RPS19,CACNG7,SSBP1,CSF3,PFN1,COL1A1,MYH3,MDK,SUDS3,RWDD1,HSPA9,SELENOK,CD86,IFT57,GNB4,FN1,SUMO1,CACYBP,PAPPA2,OLFML3,TNFSF4,MED28,EPCAM,GOT1,SERP1,RDH10,CD80,INHBA,BICC1,NDP,TCP11,HI…	0.403
159	positive regulation of macromolecule metabolic process	GO: 0010604	BP	3134	101	2	0.00681	442	PTBP1,SNAI2,SNX1,ARID4B,CDH3,SMARCD1,SP100,LAMP3,UBE2K,DLG3,MAP3K20,SUPT16H,HMOX1,TNRC6B,SNW1,CSF3,PFN1,COL1A1,MDK,RFC5,CD86,IFT57,FN1,SUMO1,CACYBP,TNFSF4,HMGN3,EPCAM,SERP1,CD80,INHBA,NDP,RPL23,HIVEP3,YWHAH,TOP2A,BEX1,ANKRD6,ELF5,EDAR,ANP32B,DCUN1D5,CENPE,LEF1,RPS2,MYOCD,TOB1,TP53,IGFBP4,RPL11,OSR1,RPS27A,HSPD1,CCNA2,NKD2,MSN,HMGA2,CDC123,GJA1,NR4A2,SFR1,CREB3L1,PEF1,FZD5,CCR1,STOML2,BEX3,ARF4,GF…	0.229
100	positive regulation of T cell mediated immunity	GO: 0002711	BP	35	6	8	0.00745	442	IL1R1,TNFSF4,HSPD1,FAM49B,FZD5,MALT1	0.014
63	response to chemical	GO: 0042221	BP	4559	137	8	0.00765	442	ABCB4,RALA,PTBP1,SNAI2,TYMP,LMO3,LTBP1,CDH3,SMARCD1,SP100,MAOB,RAP1GAP,MAP2,LAMP3,UBE2K,CXCL2,AACS,OAS1,RPLP0,EFNA2,HNRNPM,HMOX1,RPL3,SNW1,TNFSF13B,NUP93,EEF2K,RP1,STMN2,RPS19,DNTT,GBF1,CSF3,PFN1,COL1A1,MDK,RWDD1,HSPA9,SKP1,CD86,FNDC4,FN1,IL1R1,SUMO1,CACYBP,TNFSF4,HMGN3,GOT1,SERP1,CD80,INHBA,IL13RA2,RPL23,YWHAH,TESMIN,GSTM1,LDHA,SOX5,RGS8,EDAR,RTP4,SLC31A1,CTSV,LEF1,DUOX2,SRP14,RPS2,MYOCD,TOB1,TP…	0.31
11	regulation of ubiquitin protein ligase activity	GO: 1904666	BP	23	5	14	0.00845	442	RPL23,USP44,RPL11,RPS7,UBE2C	0.011
61	response to abiotic stimulus	GO: 0009628	BP	1120	45	8	0.00855	442	SNAI2,TRPM3,MAP3K20,HMOX1,EEF2K,DNAJA3,RP1,COL1A1,GUCA1B,SUMO1,PAPPA2,GOT1,SERPINB6,LDHA,HUS1,MMP7,MYOCD,TP53,OSR1,RPS27A,SCN1A,HSPD1,CCNA2,HMGA2,GJA1,NR4A2,HIF1AN,RAG1,HSP90B1,COL3A1,TRIAP1,NDNF,PLK3,HIGD1A,ADRB3,FGF16,HDAC2,TRPV1,SRC,HSPA1L,HMGN1,FIS1,UBA52,MC1R,GTF2H5	0.102
163	cellular aromatic compound metabolic process	GO: 0006725	BP	6137	175	2	0.00938	442	YBX2,PTBP1,SNAI2,AQR,TYMP,LMO3,POLQ,ARID4B,CDH3,SMARCD1,SP100,MAOB,RPL31,TRNT1,REXO2,BZW1,DLG3,RPLP0,SUPT16H,HNRNPM,HMOX1,RPL3,TNRC6B,SNW1,HTATSF1,DNAJA3,RPS19,CACNG7,SSBP1,TRIM14,DNTT,CSF3,PFN1,COL1A1,MYH3,RPL34,MDK,RPS13,RFC5,SUDS3,RWDD1,GUCA1B,CD86,IFT57,UXS1,SUMO1,CACYBP,TNFSF4,HMGN3,MED28,EPCAM,DNAJC15,CD80,INHBA,MCEE,MPHOSPH10,NDP,WRNIP1,NDUFA1,RPL23,RALY,HIVEP3,PAICS,YWHAH,LSM8,DUT,ACSS2,R…	0.396
80	cellular response to organic substance	GO: 0071310	BP	2603	86	8	0.0105	442	ABCB4,RALA,PTBP1,SNAI2,LMO3,LTBP1,SMARCD1,SP100,RAP1GAP,MAP2,UBE2K,CXCL2,AACS,OAS1,RPLP0,HNRNPM,HMOX1,RPL3,SNW1,TNFSF13B,EEF2K,STMN2,CSF3,PFN1,COL1A1,RWDD1,HSPA9,SKP1,CD86,FN1,IL1R1,SUMO1,CACYBP,TNFSF4,HMGN3,GOT1,SERP1,CD80,INHBA,IL13RA2,RPL23,YWHAH,SOX5,RGS8,EDAR,LEF1,DUOX2,RPS2,MYOCD,TOB1,TP53,RPL13A,OSR1,RPS27A,CCNA2,MSN,HMGA2,AKR1C2,GJA1,NR4A2,EEF1A1,CREB3L1,SPON2,CXCL5,CCR1,COL1A2,ABCA1,HTRA…	0.195
185	positive regulation of cellular metabolic process	GO: 0031325	BP	3097	99	2	0.0105	442	PTBP1,SNAI2,ARID4B,CDH3,SMARCD1,SP100,MAOB,UBE2K,DLG3,MAP3K20,SUPT16H,HMOX1,TNRC6B,SNW1,CSF3,PFN1,COL1A1,MDK,RFC5,GUCA1B,CD86,IFT57,FN1,SUMO1,CACYBP,TNFSF4,HMGN3,EPCAM,SERP1,CD80,INHBA,NDP,RPL23,HIVEP3,YWHAH,TOP2A,BEX1,ANKRD6,ELF5,EDAR,ANP32B,DCUN1D5,CENPE,LEF1,RPS2,MYOCD,TOB1,TP53,IGFBP4,OSR1,RPS27A,HSPD1,CCNA2,NKD2,MSN,HMGA2,CDC123,NR4A2,SFR1,CREB3L1,SLC45A3,PEF1,FZD5,CCR1,MID1IP1,STOML2,BEX3,A…	0.224
66	response to cytokine	GO: 0034097	BP	1137	45	8	0.0116	442	RALA,SP100,LAMP3,UBE2K,CXCL2,OAS1,RPLP0,HMOX1,RPL3,TNFSF13B,CSF3,COL1A1,HSPA9,SKP1,CD86,FN1,IL1R1,SUMO1,CACYBP,TNFSF4,CD80,IL13RA2,EDAR,LEF1,DUOX2,RPS2,TP53,RPL13A,RPS27A,MSN,CXCL5,CCR1,COL1A2,HSP90B1,COL3A1,TRIM56,FGB,TBK1,TRPV1,SRC,HLA-F,CEBPD,UBA52,TNFSF12,TAF9	0.102
29	anatomical structure development	GO: 0048856	BP	5793	166	12	0.0117	442	YBX2,RALA,PTBP1,SNAI2,TYMP,SNX1,LTBP1,ELN,POLQ,ARID4B,CDH3,SMARCD1,SP100,MAOB,CELSR1,RAP1GAP,MAP2,AACS,DLG3,RPLP0,MAP3K20,EFNA2,SEZ6L,HMOX1,TNRC6B,SNW1,VSIG1,TNFSF13B,NUP93,CBLN1,EEF2K,DNAJA3,RPGRIP1L,RP1,STMN2,RPS19,CACNG7,SSBP1,CSF3,PFN1,COL1A1,MYH3,MDK,SUDS3,HSPA9,CD86,IFT57,GNB4,FN1,SUMO1,CACYBP,PAPPA2,OLFML3,TNFSF4,MED28,EPCAM,SERP1,RDH10,CD80,INHBA,BICC1,NDP,TCP11,HIVEP3,YWHAH,COX7B,TOP2A,T…	0.376
89	regulation of T cell mediated immunity	GO: 0002709	BP	54	7	8	0.0117	442	IL1R1,TNFSF4,HSPD1,FAM49B,FZD5,MALT1,HMGB1	0.016
190	regulation of protein metabolic process	GO: 0051246	BP	2803	91	2	0.0117	442	YBX2,PTBP1,SNAI2,SNX1,LMO3,HPF1,LAMP3,UBE2K,DLG3,MAP3K20,HMOX1,TNRC6B,SNW1,SPINT3,EEF2K,CSF3,CD86,IFT57,EIF1B,FN1,SUMO1,SERP1,CD80,INHBA,SERPINB6,RPL23,ANKRD6,EDAR,USP44,HUS1,DNAJC1,ANP32B,DCUN1D5,CENPE,LEF1,RPS2,MYOCD,TOB1,TP53,IGFBP4,RPL13A,RPL11,SRP9,RPS27A,HSPD1,NKD2,MSN,SERPINH1,CDC123,GJA1,CDYL,EEF1A1,C1R,MAGOH,PEF1,FZD5,CCR1,RAG1,HSP90B1,BEX3,C2CD3,GFRA2,TRIAP1,FGA,FGB,RPS7,CYCS,MALT1,RPL3…	0.206
191	positive regulation of intracellular transport	GO: 0032388	BP	201	14	2	0.0117	442	CDH3,GTSE1,MAP2,NUTF2,SCP2,ANP32B,TP53,MSN,FZD5,NLGN1,PLK3,UBE2L3,HSPA1L,FIS1	0.032
26	V(D)J recombination	GO: 0033151	BP	14	4	59	0.0118	442	LEF1,RAG1,RAG2,HMGB1	0.009
44	ribosomal small subunit biogenesis	GO: 0042274	BP	72	8	1	0.0118	442	RPS19,MPHOSPH10,LTV1,MRPS9,RPS24,RPS7,RPL38,RPS27	0.018
57	induction of bacterial agglutination	GO: 0043152	BP	6	3	3	0.0118	442	SPON2,FGA,FGB	0.007
117	organophosphate ester transport	GO: 0015748	BP	91	9	2	0.0118	442	ABCB4,PRELID3B,SCP2,ATP10B,GJA1,ABCA1,MFSD2A,SLC25A6,TRIAP1	0.02
156	organic cyclic compound metabolic process	GO: 1901360	BP	6338	179	2	0.0118	442	YBX2,PTBP1,SNAI2,AQR,TYMP,LMO3,POLQ,ARID4B,CDH3,SMARCD1,SP100,MAOB,RPL31,TRNT1,REXO2,BZW1,DLG3,RPLP0,SUPT16H,HNRNPM,HMOX1,RPL3,TNRC6B,SNW1,HTATSF1,DNAJA3,RPS19,CACNG7,SSBP1,TRIM14,DNTT,CSF3,PFN1,COL1A1,MYH3,RPL34,MDK,RPS13,RFC5,SUDS3,RWDD1,GUCA1B,CD86,IFT57,UXS1,SUMO1,CACYBP,SCP2,TNFSF4,HMGN3,MED28,EPCAM,DNAJC15,CD80,INHBA,MCEE,MPHOSPH10,NDP,WRNIP1,NDUFA1,RPL23,RALY,HIVEP3,PAICS,YWHAH,LSM8,DUT,AC…	0.405
77	cellular response to environmental stimulus	GO: 0104004	BP	306	18	8	0.0123	442	SNAI2,TRPM3,MAP3K20,RP1,COL1A1,GUCA1B,GOT1,SERPINB6,HUS1,MMP7,TP53,OSR1,HMGA2,GJA1,TRIAP1,TRPV1,MC1R,GTF2H5	0.041
78	cellular response to abiotic stimulus	GO: 0071214	BP	306	18	8	0.0123	442	SNAI2,TRPM3,MAP3K20,RP1,COL1A1,GUCA1B,GOT1,SERPINB6,HUS1,MMP7,TP53,OSR1,HMGA2,GJA1,TRIAP1,TRPV1,MC1R,GTF2H5	0.041
50	cellular protein-containing complex assembly	GO: 0034622	BP	1082	43	1	0.0133	442	ELN,MAP2,UBE2K,RPL3,SNW1,NUP93,STMN2,RPS19,CSF3,PFN1,NDUFA1,ANP32B,CENPE,SNRPF,EFL1,TP53,RPL13A,RPL11,RPS27A,ANKRD53,HSPD1,SHQ1,BDP1,TERF1,SEC13,MID1IP1,RPL10L,NSG1,FGA,FGB,RPL38,UBE2C,RPS27,LYRM7,HMGB1,SRC,RPL12,TRIM27,SDHAF1,UBA52,GTF2H5,TAF9,HNF1B	0.097
143	organonitrogen compound metabolic process	GO: 1901564	BP	6908	192	2	0.0136	442	HECW1,YBX2,PTBP1,SNAI2,TYMP,SNX1,LMO3,LTBP1,ARID4B,HPF1,MAOB,RPL31,HMMR,LAMP3,UBE2K,DLG3,BCKDHB,RPLP0,LYZ,MAP3K20,HMOX1,RPL3,TNRC6B,DESI1,SNW1,SPINT3,EEF2K,RPS19,CSF3,MYH3,RPL34,RPS13,SUDS3,RWDD1,GUCA1B,SKP1,SELENOK,CD86,RNF7,IFT57,EIF1B,FN1,SUMO1,PAPPA2,SPCS2,GOT1,DNAJC15,SERP1,CD80,INHBA,MCEE,SERPINB6,NDUFA1,RPL23,PAICS,DUT,ANAPC13,EIF2S3,ACSS2,RPL27,DAP3,MRPS36,GSTM1,LDHA,ANKRD6,EDAR,MRPS9,USP…	0.434
73	regulation of response to stimulus	GO: 0048583	BP	4115	124	8	0.0142	442	HECW1,PTBP1,SNAI2,TYMP,LMO3,LTBP1,POLQ,CDH3,SP100,RAP1GAP,UBE2K,CXCL2,RGS1,MAP3K20,SUPT16H,SEZ6L,HMOX1,SNW1,TNFSF13B,NUP93,CBLN1,RPGRIP1L,RPS19,CACNG7,GBF1,CSF3,COL1A1,CRTAM,MDK,RWDD1,GUCA1B,SELENOK,CD86,FNDC4,FN1,IL1R1,SUMO1,TNFSF4,HMGN3,GOT1,CD80,INHBA,BICC1,IL13RA2,NDP,TCP11,RPL23,YWHAH,ANKRD6,RGS8,EDAR,LEF1,FGD4,MYOCD,TOB1,TP53,IGFBP4,RPL11,OSR1,RPS27A,HSPD1,NKD2,DYNLT1,HMGA2,AKR1C2,GJA1,NR4A…	0.281
86	immune response to tumor cell	GO: 0002418	BP	15	4	8	0.0149	442	CRTAM,HSPD1,PRF1,HMGB1	0.009
15	positive regulation of immune effector process	GO: 0002699	BP	184	13	38	0.0153	442	HMOX1,RPS19,CRTAM,CD86,IL1R1,TNFSF4,CD80,IL13RA2,HSPD1,FAM49B,SPON2,FZD5,MALT1	0.029
85	regulation of signal transduction	GO: 0009966	BP	3145	99	8	0.0158	442	HECW1,PTBP1,SNAI2,TYMP,LMO3,LTBP1,CDH3,SP100,RAP1GAP,UBE2K,CXCL2,RGS1,MAP3K20,SUPT16H,SEZ6L,HMOX1,SNW1,TNFSF13B,NUP93,CBLN1,RPGRIP1L,CACNG7,GBF1,CSF3,COL1A1,MDK,RWDD1,GUCA1B,SELENOK,CD86,FN1,IL1R1,SUMO1,TNFSF4,GOT1,CD80,INHBA,BICC1,NDP,TCP11,RPL23,YWHAH,ANKRD6,RGS8,EDAR,LEF1,FGD4,MYOCD,TOB1,TP53,IGFBP4,RPL11,RPS27A,NKD2,DYNLT1,HMGA2,AKR1C2,GJA1,NR4A2,SEC13,CREB3L1,FZD5,RETNLB,CXCL5,CCR1,FABP5,ABC…	0.224
82	multicellular organismal response to stress	GO: 0033555	BP	76	8	8	0.016	442	MDK,GJA1,NR4A2,RAG1,PRL,RELN,TRPV1,VDAC1	0.018
102	stem cell differentiation	GO: 0048863	BP	186	13	23	0.0167	442	SNAI2,HSPA9,FN1,EPCAM,RDH10,SOX5,LEF1,MYOCD,OSR1,HMGA2,PEF1,TACSTD2,HNF1B	0.029
174	nucleobase-containing compound metabolic process	GO: 0006139	BP	5937	168	2	0.0178	442	YBX2,PTBP1,SNAI2,AQR,TYMP,LMO3,POLQ,ARID4B,SMARCD1,SP100,RPL31,TRNT1,REXO2,BZW1,DLG3,RPLP0,SUPT16H,HNRNPM,HMOX1,RPL3,TNRC6B,SNW1,HTATSF1,DNAJA3,RPS19,CACNG7,SSBP1,TRIM14,DNTT,CSF3,PFN1,COL1A1,MYH3,RPL34,MDK,RPS13,RFC5,SUDS3,RWDD1,GUCA1B,CD86,IFT57,UXS1,SUMO1,CACYBP,TNFSF4,HMGN3,MED28,EPCAM,DNAJC15,CD80,INHBA,MCEE,MPHOSPH10,NDP,WRNIP1,NDUFA1,RPL23,RALY,HIVEP3,PAICS,YWHAH,LSM8,DUT,ACSS2,RPL27,TOP2A…	0.38
119	mitochondrial transport	GO: 0006839	BP	264	16	2	0.018	442	SLC25A11,SLC25A35,YWHAH,TP53,HSPD1,DYNLT1,ATP5J,TOMM40L,FZD5,MID1IP1,STOML2,LETM1,SLC25A6,UBE2L3,HSPA1L,FIS1	0.036
56	antibacterial humoral response	GO: 0019731	BP	43	6	3	0.019	442	SPON2,DEFB1,RNASE6,FGA,FGB,IGHM	0.014
70	response to external stimulus	GO: 0009605	BP	2332	77	8	0.0204	442	RALA,SNAI2,TYMP,MAOB,RAP1GAP,CXCL2,AACS,TRPM3,OAS1,LYZ,EFNA2,HMOX1,SNW1,RP1,RPS19,DNTT,GBF1,CSF3,COL1A1,GUCA1B,SELENOK,FNDC4,IL1R1,TNFSF4,GOT1,DNAJC15,LDHA,RTP4,CTSV,MMP7,LEF1,DUOX2,MYOCD,TP53,SCN1A,VAX1,SAA4,HMGA2,GJA1,NR4A2,C1R,SPON2,FZD5,CXCL5,CCR1,DEFB1,ABCA1,HTRA1,HSP90B1,COL3A1,GFRA2,SLC25A6,RNASE6,TRIM56,CMTM8,KRT20,FGA,FGB,MALT1,PRL,HPSE,RAG2,PRF1,TBK1,ADRB3,RELN,HMGB1,FGF16,HDAC2,TRPV1,P…	0.174
9	regulation of viral transcription	GO: 0046782	BP	44	6	54	0.0213	442	SNW1,TRIM14,PFN1,LEF1,HMGA2,TRIM27	0.014
167	cellular nitrogen compound metabolic process	GO: 0034641	BP	6634	184	2	0.0215	442	YBX2,PTBP1,SNAI2,AQR,TYMP,LMO3,POLQ,ARID4B,SMARCD1,SP100,MAOB,RPL31,TRNT1,REXO2,BZW1,DLG3,RPLP0,SUPT16H,HNRNPM,HMOX1,RPL3,TNRC6B,SNW1,HTATSF1,EEF2K,DNAJA3,RPS19,CACNG7,SSBP1,TRIM14,DNTT,CSF3,PFN1,COL1A1,MYH3,RPL34,MDK,RPS13,RFC5,SUDS3,RWDD1,GUCA1B,CD86,IFT57,EIF1B,UXS1,SUMO1,CACYBP,TNFSF4,SPCS2,HMGN3,MED28,EPCAM,DNAJC15,SERP1,CD80,INHBA,MCEE,MPHOSPH10,NDP,WRNIP1,NDUFA1,RPL23,RALY,HIVEP3,PAICS,YWH…	0.416
12	negative regulation of ubiquitin-protein transferase activity	GO: 0051444	BP	17	4	14	0.0227	442	RPL23,USP44,RPL11,RPS7	0.009
38	regulation of cytokine production	GO: 0001817	BP	623	28	36	0.0227	442	SNAI2,CDH3,HMOX1,NUTF2,CRTAM,SELENOK,CD86,FN1,IL1R1,TNFSF4,CD80,INHBA,BTN2A2,LEF1,HSPD1,FAM49B,SPON2,FZD5,TRIM56,MALT1,HPSE,TBK1,HMGB1,HDAC2,PCBP2,SRC,TRIM27,MC1R	0.063
1	memory T cell activation	GO: 0035709	BP	2	2	21	0.0228	442	TNFSF4,FAM49B	0.005
71	response to biotic stimulus	GO: 0009607	BP	983	39	8	0.0228	442	MAOB,CXCL2,OAS1,LYZ,RPS19,GBF1,CSF3,CRTAM,SELENOK,TNFSF4,RTP4,DUOX2,TP53,TMCO1,HSPD1,HMGA2,GJA1,SPON2,FZD5,CXCL5,DEFB1,ABCA1,HTRA1,SLC25A6,RNASE6,TRIM56,FGA,FGB,MALT1,PRL,RAG2,PRF1,TBK1,HMGB1,HDAC2,PCBP2,SRC,IGHM,IGHV1-3	0.088
88	T cell mediated immune response to tumor cell	GO: 0002424	BP	2	2	8	0.0228	442	HSPD1,HMGB1	0.005
90	regulation of T cell mediated immune response to tumor cell	GO: 0002840	BP	2	2	8	0.0228	442	HSPD1,HMGB1	0.005
189	positive regulation of gene expression	GO: 0010628	BP	1863	64	2	0.0228	442	ARID4B,CDH3,SMARCD1,SP100,LAMP3,SUPT16H,SNW1,CSF3,PFN1,COL1A1,MDK,CD86,FN1,HMGN3,EPCAM,SERP1,CD80,INHBA,NDP,RPL23,HIVEP3,YWHAH,TOP2A,BEX1,ELF5,EDAR,LEF1,MYOCD,TOB1,TP53,RPL11,OSR1,RPS27A,CCNA2,NKD2,MSN,HMGA2,CDC123,GJA1,NR4A2,SFR1,CREB3L1,FZD5,ARF4,PCBP1,TRIAP1,PYGO1,FAM98B,RPS7,PRL,HOXD8,CREB3L2,TBK1,SUMO2,HMGB1,HDAC2,SRC,HMGN1,CEBPD,UBA52,MC1R,LHX1,TAF9,HNF1B	0.145
52	ribosomal large subunit assembly	GO: 0000027	BP	30	5	1	0.0231	442	RPL3,RPL11,RPL10L,RPL38,RPL12	0.011
54	rRNA processing	GO: 0006364	BP	196	13	1	0.0243	442	RPS19,MPHOSPH10,RPL27,MRPS9,RPS24,RPS2,RPL11,SHQ1,MRPL1,EXOSC1,RPS7,RPS27,GTF2H5	0.029
110	biosynthetic process	GO: 0009058	BP	6365	177	2	0.0246	442	YBX2,SNAI2,TYMP,LMO3,POLQ,ARID4B,CDH3,SMARCD1,SP100,MAOB,RPL31,AACS,BZW1,RPLP0,SUPT16H,HMOX1,RPL3,TNRC6B,SNW1,HTATSF1,EEF2K,DNAJA3,RPS19,SSBP1,TRIM14,DNTT,GBF1,CSF3,PFN1,SLC25A11,COL1A1,RPL34,MDK,RPS13,RFC5,SUDS3,RWDD1,GUCA1B,SELENOK,CD86,IFT57,EIF1B,UXS1,SUMO1,CACYBP,SCP2,TNFSF4,HMGN3,MED28,EPCAM,GOT1,SERP1,RDH10,CD80,INHBA,NDP,WRNIP1,RPL23,RALY,HIVEP3,PAICS,YWHAH,DUT,EIF2S3,ACSS2,RPL27,TOP2A,DA…	0.4
32	RNA splicing, via transesterification reactions	GO: 0000375	BP	330	18	53	0.0248	442	PTBP1,AQR,HNRNPM,SNW1,HTATSF1,MPHOSPH10,RALY,LSM8,PRPF38A,ZCRB1,SNRPF,FIP1L1,MAGOH,USP49,SNRNP48,PCBP1,HNRNPA3,PCBP2	0.041
37	cytokine production	GO: 0001816	BP	693	30	36	0.0248	442	SNAI2,CDH3,HMOX1,NUTF2,CRTAM,SELENOK,CD86,FN1,IL1R1,TNFSF4,CD80,INHBA,BTN2A2,LEF1,HSPD1,FAM49B,SPON2,FZD5,ABCA1,STOML2,TRIM56,MALT1,HPSE,TBK1,HMGB1,HDAC2,PCBP2,SRC,TRIM27,MC1R	0.068
193	positive regulation of protein transport	GO: 0051222	BP	387	20	2	0.0248	442	GTSE1,AACS,NUTF2,CRTAM,SELENOK,TNFSF4,SERP1,ANP32B,TP53,GJA1,FZD5,FGA,FGB,PLK3,RPH3AL,UBE2L3,HMGB1,SRC,HSPA1L,FIS1	0.045
14	pronephros development	GO: 0048793	BP	8	3	17	0.0252	442	OSR1,LHX1,HNF1B	0.007
187	phospholipid transport	GO: 0015914	BP	64	7	2	0.0252	442	ABCB4,PRELID3B,SCP2,ATP10B,ABCA1,MFSD2A,TRIAP1	0.016
17	T-helper 1 cell differentiation	GO: 0045063	BP	18	4	38	0.0254	442	TNFSF4,CD80,LEF1,HMGB1	0.009
95	cell surface receptor signaling pathway involved in cell-cell signaling	GO: 1905114	BP	569	26	8	0.0254	442	HECW1,SNAI2,CDH3,CELSR1,TNRC6B,CBLN1,PFN1,COL1A1,SKP1,BICC1,NDP,ANKRD6,LEF1,IGFBP4,RPS27A,NKD2,NR4A2,FZD5,NLGN1,PYGO1,GRIK1,RELN,TRPV1,SRC,UBA52,HNF1B	0.059
101	positive regulation of T cell cytokine production	GO: 0002726	BP	18	4	8	0.0254	442	IL1R1,TNFSF4,FZD5,MALT1	0.009
142	regulation of establishment of protein localization	GO: 0070201	BP	696	30	2	0.0254	442	SP100,GTSE1,AACS,NUTF2,CRTAM,SELENOK,FN1,TNFSF4,HMGN3,SERP1,BTN2A2,YWHAH,DNAJC1,ANP32B,TP53,TERF1,GJA1,FZD5,SLC25A6,KRT20,FGA,FGB,PLK3,RPH3AL,UBE2L3,HMGB1,SRC,HSPA1L,TRIM27,FIS1	0.068
75	defense response	GO: 0006952	BP	1662	58	8	0.0257	442	SP100,UBE2K,CXCL2,OAS1,LYZ,HMOX1,RPS19,TRIM14,CRTAM,MDK,SELENOK,FNDC4,FN1,IL1R1,SUMO1,TNFSF4,INHBA,WRNIP1,RTP4,IGFBP4,RPL13A,RPS27A,HSPD1,SAA4,GJA1,PLA2G2F,C1R,SPON2,CXCL5,CCR1,DEFB1,HTRA1,RAG1,HSP90B1,SLC25A6,RNASE6,TRIM56,FGA,FGB,MALT1,OLR1,PPP1R14B,NRROS,RAG2,CD163,PRF1,TBK1,HMGB1,TRPV1,PCBP2,SRC,HLA-F,TRIM27,CFI,IGHM,IGHV1-3,VDAC1,UBA52	0.131
87	T cell mediated immunity	GO: 0002456	BP	84	8	8	0.0257	442	IL1R1,TNFSF4,HSPD1,FAM49B,FZD5,MALT1,PRF1,HMGB1	0.018
108	nitrogen compound metabolic process	GO: 0006807	BP	10243	266	2	0.0257	442	HECW1,YBX2,PTBP1,SNAI2,AQR,TYMP,SNX1,LMO3,LTBP1,POLQ,ARID4B,HPF1,SMARCD1,SP100,MAOB,RPL31,HMMR,TRNT1,REXO2,LAMP3,UBE2K,BZW1,DLG3,BCKDHB,RPLP0,LYZ,MAP3K20,SUPT16H,HNRNPM,HMOX1,RPL3,TNRC6B,DESI1,SNW1,SPINT3,HTATSF1,EEF2K,DNAJA3,RPS19,CACNG7,SSBP1,TRIM14,DNTT,CSF3,PFN1,COL1A1,MYH3,RPL34,MDK,RPS13,RFC5,SUDS3,RWDD1,GUCA1B,SKP1,SELENOK,CD86,RNF7,IFT57,EIF1B,FN1,UXS1,SUMO1,CACYBP,PAPPA2,TNFSF4,SPCS2,HMG…	0.602
84	regulation of cell communication	GO: 0010646	BP	3447	105	8	0.026	442	HECW1,PTBP1,SNAI2,TYMP,LMO3,LTBP1,CDH3,SP100,RAP1GAP,UBE2K,CXCL2,AACS,RGS1,MAP3K20,SUPT16H,SEZ6L,HMOX1,SNW1,TNFSF13B,NUP93,CBLN1,RPGRIP1L,CACNG7,GBF1,CSF3,COL1A1,MDK,RWDD1,GUCA1B,SELENOK,CD86,FN1,IL1R1,SUMO1,TNFSF4,HMGN3,GOT1,SERP1,CD80,INHBA,BICC1,NDP,TCP11,RPL23,YWHAH,ANKRD6,RGS8,EDAR,LEF1,FGD4,MYOCD,TOB1,TP53,IGFBP4,RPL11,RPS27A,NKD2,DYNLT1,HMGA2,AKR1C2,GJA1,NR4A2,SEC13,CREB3L1,FZD5,RETNLB,CXC…	0.238
201	regulation of transcription from RNA polymerase II promoter in response to stress	GO: 0043618	BP	65	7	18	0.026	442	HMOX1,TP53,RPS27A,CREB3L1,HIF1AN,HIGD1A,UBA52	0.016
91	cellular response to lipid	GO: 0071396	BP	573	26	8	0.0263	442	ABCB4,SNAI2,LMO3,SMARCD1,AACS,RPLP0,SNW1,CSF3,COL1A1,RWDD1,TNFSF4,INHBA,YWHAH,LEF1,OSR1,CCNA2,MSN,HMGA2,AKR1C2,NR4A2,SPON2,ABCA1,UBE2L3,HDAC2,SRC,FIS1	0.059
178	RNA processing	GO: 0006396	BP	896	36	2	0.0263	442	PTBP1,AQR,TRNT1,HNRNPM,SNW1,HTATSF1,RPS19,RPS13,MPHOSPH10,RALY,LSM8,RPL27,PRPF38A,MRPS9,RPS24,ZCRB1,SNRPF,RPS2,RPL11,SHQ1,FIP1L1,MAGOH,PUS10,USP49,SNRNP48,MRPL1,PCBP1,HNRNPA3,EXOSC1,RPS7,LARP7,RPS27,RPP25,PCBP2,SARNP,GTF2H5	0.081
151	positive regulation of establishment of protein localization	GO: 1904951	BP	422	21	2	0.0267	442	GTSE1,AACS,NUTF2,CRTAM,SELENOK,TNFSF4,SERP1,YWHAH,ANP32B,TP53,GJA1,FZD5,FGA,FGB,PLK3,RPH3AL,UBE2L3,HMGB1,SRC,HSPA1L,FIS1	0.048
161	heterocycle metabolic process	GO: 0046483	BP	6096	170	2	0.0267	442	YBX2,PTBP1,SNAI2,AQR,TYMP,LMO3,POLQ,ARID4B,SMARCD1,SP100,RPL31,TRNT1,REXO2,BZW1,DLG3,RPLP0,SUPT16H,HNRNPM,HMOX1,RPL3,TNRC6B,SNW1,HTATSF1,DNAJA3,RPS19,CACNG7,SSBP1,TRIM14,DNTT,CSF3,PFN1,COL1A1,MYH3,RPL34,MDK,RPS13,RFC5,SUDS3,RWDD1,GUCA1B,CD86,IFT57,UXS1,SUMO1,CACYBP,TNFSF4,HMGN3,MED28,EPCAM,DNAJC15,CD80,INHBA,MCEE,MPHOSPH10,NDP,WRNIP1,NDUFA1,RPL23,RALY,HIVEP3,PAICS,YWHAH,LSM8,DUT,ACSS2,RPL27,TOP2A…	0.385
7	viral transcription	GO: 0019083	BP	48	6	54	0.0275	442	SNW1,TRIM14,PFN1,LEF1,HMGA2,TRIM27	0.014
60	response to stimulus	GO: 0050896	BP	9017	238	8	0.0275	442	HECW1,ABCB4,RALA,SEC62,PTBP1,SNAI2,AQR,TYMP,LMO3,LTBP1,POLQ,HPF1,CDH3,SMARCD1,SP100,MAOB,GTSE1,CELSR1,RAP1GAP,MAP2,LAMP3,UBE2K,CXCL2,AACS,TRPM3,CD82,OAS1,RPLP0,RGS1,LYZ,MAP3K20,SUPT16H,EFNA2,HNRNPM,SEZ6L,HMOX1,RPL3,TNRC6B,SNW1,TNFSF13B,NUP93,CBLN1,EEF2K,DNAJA3,RPGRIP1L,RP1,STMN2,RPS19,CACNG7,TRIM14,DNTT,GBF1,CSF3,PFN1,COL1A1,CRTAM,MDK,RFC5,RWDD1,GUCA1B,HSPA9,CDH6,SKP1,SELENOK,CD86,RNF7,IFT57,GNB4…	0.538
194	regulation of cellular protein metabolic process	GO: 0032268	BP	2568	82	2	0.0286	442	YBX2,PTBP1,SNAI2,LMO3,HPF1,LAMP3,UBE2K,DLG3,MAP3K20,TNRC6B,SNW1,SPINT3,EEF2K,CSF3,IFT57,EIF1B,FN1,SUMO1,SERP1,CD80,INHBA,SERPINB6,RPL23,ANKRD6,EDAR,USP44,HUS1,DNAJC1,ANP32B,DCUN1D5,CENPE,LEF1,RPS2,MYOCD,TOB1,TP53,IGFBP4,RPL13A,RPL11,SRP9,RPS27A,HSPD1,NKD2,MSN,SERPINH1,CDC123,CDYL,MAGOH,PEF1,FZD5,CCR1,RAG1,HSP90B1,BEX3,GFRA2,TRIAP1,FGA,FGB,RPS7,CYCS,MALT1,RPL38,PPP1R14B,PLK3,UBE2C,TBK1,UBE2L3,AIDA…	0.186
72	response to tumor cell	GO: 0002347	BP	19	4	8	0.0288	442	CRTAM,HSPD1,PRF1,HMGB1	0.009
48	cellular component assembly	GO: 0022607	BP	2878	90	1	0.029	442	RALA,SNAI2,ELN,POLQ,RAP1GAP,MAP2,UBE2K,TRPM3,HMOX1,RPL3,SNW1,NUP93,CBLN1,EEF2K,RPGRIP1L,RP1,STMN2,RPS19,CSF3,PFN1,COL1A1,MYH3,HSPA9,SKP1,IFT57,FN1,UXS1,SUMO1,DNAJC15,NDUFA1,ANP32B,CENPE,LEF1,FGD4,SNRPF,EFL1,TP53,MIEN1,RPL13A,RPL11,RPS27A,ANKRD53,HSPD1,SHQ1,BDP1,TPBG,MSN,TERF1,PDSS1,HMGA2,CDC123,GJA1,SEC13,CFAP298,PEF1,PDLIM5,FZD5,COL1A2,ABCA1,MID1IP1,STOML2,RPL10L,HSP90B1,TUBA1A,C2CD3,NSG1,LETM1,…	0.204
62	response to oxygen levels	GO: 0070482	BP	339	18	8	0.029	442	HMOX1,EEF2K,COL1A1,LDHA,MYOCD,TP53,RPS27A,CCNA2,NR4A2,HIF1AN,HSP90B1,NDNF,PLK3,HIGD1A,HDAC2,SRC,FIS1,UBA52	0.041
105	somatic diversification of immune receptors	GO: 0002200	BP	67	7	60	0.0291	442	POLQ,TNFSF4,LEF1,HSPD1,RAG1,RAG2,HMGB1	0.016
186	positive regulation of cellular biosynthetic process	GO: 0031328	BP	1861	63	2	0.0298	442	ARID4B,CDH3,SMARCD1,SP100,SUPT16H,HMOX1,SNW1,CSF3,PFN1,COL1A1,MDK,RFC5,GUCA1B,CD86,CACYBP,HMGN3,EPCAM,SERP1,CD80,INHBA,NDP,RPL23,HIVEP3,YWHAH,TOP2A,BEX1,ELF5,LEF1,MYOCD,TP53,OSR1,RPS27A,CCNA2,HMGA2,CDC123,NR4A2,SFR1,CREB3L1,SLC45A3,FZD5,MID1IP1,STOML2,ARF4,PCBP1,TRIAP1,PYGO1,PRL,HOXD8,CREB3L2,TBK1,UBE2L3,SUMO2,HMGB1,HDAC2,TRPV1,SRC,HMGN1,CEBPD,UBA52,MC1R,LHX1,TAF9,HNF1B	0.143
2	multi-organism process	GO: 0051704	BP	2424	78	54	0.0303	442	YBX2,RALA,PTBP1,ARID4B,SP100,MAOB,LAMP3,CXCL2,OAS1,LYZ,SNW1,HTATSF1,NUP93,RPS19,TRIM14,GBF1,CSF3,PFN1,SELENOK,CD86,FN1,SUMO1,TNFSF4,CD80,INHBA,TCP11,TOP2A,TESMIN,RTP4,CTSV,MMP7,LEF1,DIAPH3,DUOX2,TP53,PSMB6,RPS27A,HSPD1,CCNA2,DYNLT1,SYT8,HMGA2,GJA1,CDYL,CABYR,SPON2,FDPS,EIF4A1,FZD5,CXCL5,DEFB1,ABCA1,RPL10L,HTRA1,TBATA,SLC25A6,RNASE6,PCBP1,TRIM56,PYGO1,FGA,FGB,MALT1,PRL,RAG2,PRF1,TBK1,TMPRSS2,HDAC2…	0.176
36	mesonephric duct development	GO: 0072177	BP	9	3	41	0.031	442	OSR1,LHX1,HNF1B	0.007
53	rRNA metabolic process	GO: 0016072	BP	232	14	1	0.031	442	RPS19,MPHOSPH10,RPL27,MRPS9,RPS24,RPS2,RPL11,SHQ1,GTF3C6,MRPL1,EXOSC1,RPS7,RPS27,GTF2H5	0.032
98	positive regulation of adaptive immune response based on somatic recombination of immune receptors built from immunoglobulin superfamily domains	GO: 0002824	BP	88	8	8	0.031	442	TNFSF13B,IL1R1,TNFSF4,CD80,HSPD1,FAM49B,FZD5,MALT1	0.018
99	cellular response to testosterone stimulus	GO: 0071394	BP	9	3	8	0.031	442	AACS,RWDD1,MSN	0.007
145	proteolysis	GO: 0006508	BP	1833	62	2	0.0322	442	HECW1,LAMP3,UBE2K,DESI1,SPINT3,SKP1,RNF7,IFT57,FN1,SUMO1,PAPPA2,SPCS2,SERPINB6,RPL23,USP44,DNAJC1,ANP32B,CTSV,MMP7,CUZD1,LEF1,TP53,PSMB6,RPL11,PIGK,RPS27A,HSPD1,CCNA2,NKD2,SERPINH1,C1R,PEF1,USP49,STOML2,HTRA1,RAG1,HSP90B1,BEX3,C2CD3,TRIAP1,FGA,FGB,RPS7,CYCS,MALT1,OLR1,PLK3,UBE2C,TMPRSS2,UBE2L3,TMPRSS11A,SUMO2,RELN,HMGB1,SPOCK3,HDAC2,PCBP2,SRC,CFI,FIS1,UBA52,TAF9	0.14
175	nucleic acid metabolic process	GO: 0090304	BP	5299	150	2	0.0322	442	YBX2,PTBP1,SNAI2,AQR,LMO3,POLQ,ARID4B,SMARCD1,SP100,RPL31,TRNT1,REXO2,BZW1,RPLP0,SUPT16H,HNRNPM,HMOX1,RPL3,TNRC6B,SNW1,HTATSF1,DNAJA3,RPS19,CACNG7,SSBP1,TRIM14,DNTT,CSF3,PFN1,COL1A1,RPL34,MDK,RPS13,RFC5,SUDS3,RWDD1,CD86,IFT57,SUMO1,CACYBP,TNFSF4,HMGN3,MED28,EPCAM,CD80,INHBA,MPHOSPH10,NDP,WRNIP1,RPL23,RALY,HIVEP3,YWHAH,LSM8,DUT,RPL27,TOP2A,BEX1,SOX5,PRPF38A,ELF5,MRPS9,HUS1,DNAJC1,RPS24,LEF1,ZCRB1,…	0.339
76	cellular response to stimulus	GO: 0051716	BP	7362	199	8	0.0326	442	HECW1,ABCB4,RALA,SEC62,PTBP1,SNAI2,AQR,TYMP,LMO3,LTBP1,POLQ,HPF1,CDH3,SMARCD1,SP100,GTSE1,CELSR1,RAP1GAP,MAP2,UBE2K,CXCL2,AACS,TRPM3,CD82,OAS1,RPLP0,RGS1,MAP3K20,SUPT16H,EFNA2,HNRNPM,SEZ6L,HMOX1,RPL3,TNRC6B,SNW1,TNFSF13B,NUP93,CBLN1,EEF2K,DNAJA3,RPGRIP1L,RP1,STMN2,RPS19,CACNG7,GBF1,CSF3,PFN1,COL1A1,MDK,RFC5,RWDD1,GUCA1B,HSPA9,CDH6,SKP1,SELENOK,CD86,IFT57,GNB4,FN1,IL1R1,SUMO1,CACYBP,TNFSF4,HMGN3,E…	0.45
83	regulation of signaling	GO: 0023051	BP	3482	105	8	0.0326	442	HECW1,PTBP1,SNAI2,TYMP,LMO3,LTBP1,CDH3,SP100,RAP1GAP,UBE2K,CXCL2,AACS,RGS1,MAP3K20,SUPT16H,SEZ6L,HMOX1,SNW1,TNFSF13B,NUP93,CBLN1,RPGRIP1L,CACNG7,GBF1,CSF3,COL1A1,MDK,RWDD1,GUCA1B,SELENOK,CD86,FN1,IL1R1,SUMO1,TNFSF4,HMGN3,GOT1,SERP1,CD80,INHBA,BICC1,NDP,TCP11,RPL23,YWHAH,ANKRD6,RGS8,EDAR,LEF1,FGD4,MYOCD,TOB1,TP53,IGFBP4,RPL11,RPS27A,NKD2,DYNLT1,HMGA2,AKR1C2,GJA1,NR4A2,SEC13,CREB3L1,FZD5,RETNLB,CXC…	0.238
20	regulation of cell-cell adhesion	GO: 0022407	BP	374	19	25	0.033	442	SNAI2,TNFSF13B,DNAJA3,SELENOK,CD86,TNFSF4,EPCAM,CD80,BTN2A2,LEF1,HSPD1,FAM49B,PLA2G2F,RAG1,FGA,FGB,MALT1,HMGB1,SRC	0.043
23	negative regulation of DNA binding	GO: 0043392	BP	51	6	46	0.0338	442	SP100,HMOX1,SUMO1,LEF1,HMGA2,HDAC2	0.014
69	response to transforming growth factor beta	GO: 0071559	BP	235	14	8	0.0338	442	LTBP1,SNW1,COL1A1,FNDC4,GOT1,SOX5,MYOCD,RPS27A,COL1A2,HTRA1,COL3A1,HDAC2,SRC,UBA52	0.032
192	regulation of protein transport	GO: 0051223	BP	652	28	2	0.0338	442	SP100,GTSE1,AACS,NUTF2,CRTAM,SELENOK,FN1,TNFSF4,HMGN3,SERP1,BTN2A2,DNAJC1,ANP32B,TP53,GJA1,FZD5,SLC25A6,KRT20,FGA,FGB,PLK3,RPH3AL,UBE2L3,HMGB1,SRC,HSPA1L,TRIM27,FIS1	0.063
24	mitochondrion organization	GO: 0007005	BP	527	24	44	0.0344	442	TYMP,DNAJA3,SSBP1,NDUFA1,YWHAH,TP53,HSPD1,DYNLT1,ATP5J,TOMM40L,ATP5MC1,FZD5,STOML2,LETM1,SLC25A6,TRIAP1,CYCS,TMEM11,UBE2L3,LYRM7,HSPA1L,SDHAF1,VDAC1,FIS1	0.054
81	cellular response to cytokine stimulus	GO: 0071345	BP	1054	40	8	0.0344	442	RALA,SP100,UBE2K,CXCL2,OAS1,RPLP0,HMOX1,RPL3,TNFSF13B,CSF3,COL1A1,HSPA9,SKP1,CD86,FN1,IL1R1,SUMO1,CACYBP,TNFSF4,CD80,IL13RA2,EDAR,LEF1,DUOX2,RPS2,TP53,RPL13A,RPS27A,MSN,CXCL5,CCR1,COL1A2,HSP90B1,FGB,TBK1,TRPV1,HLA-F,CEBPD,UBA52,TNFSF12	0.09
154	organic substance catabolic process	GO: 1901575	BP	2029	67	2	0.0351	442	HECW1,TYMP,SNX1,MAOB,RPL31,HMMR,LAMP3,UBE2K,BCKDHB,RPLP0,HMOX1,RPL3,TNRC6B,RPS19,CACNG7,RPL34,RPS13,SKP1,RNF7,SUMO1,SCP2,GOT1,MCEE,RPL23,YWHAH,DUT,RPL27,LDHA,NPL,USP44,CTSV,RPS24,RPS2,TOB1,PSMB6,RPS11,RPL13A,RPL11,RPS27A,ALDH1L1,NKD2,MSN,GJA1,EEF1A1,PLA2G2F,MAGOH,BDH2,USP49,FABP5,HSP90B1,RNASE6,EXOSC1,RPS7,RPL38,HPSE,PLK3,UBE2C,RPS27,GPC5,UBE2L3,SUMO2,HMGB1,PCBP2,RPL12,UBA52,TNFSF12,TAF9	0.152
168	cellular nitrogen compound biosynthetic process	GO: 0044271	BP	5109	145	2	0.0351	442	YBX2,SNAI2,TYMP,LMO3,POLQ,ARID4B,SMARCD1,SP100,RPL31,BZW1,RPLP0,SUPT16H,HMOX1,RPL3,TNRC6B,SNW1,HTATSF1,EEF2K,DNAJA3,RPS19,TRIM14,DNTT,CSF3,PFN1,COL1A1,RPL34,MDK,RPS13,RFC5,SUDS3,RWDD1,GUCA1B,CD86,IFT57,EIF1B,UXS1,SUMO1,TNFSF4,HMGN3,MED28,EPCAM,SERP1,CD80,INHBA,NDP,WRNIP1,RPL23,RALY,HIVEP3,PAICS,YWHAH,DUT,EIF2S3,ACSS2,RPL27,TOP2A,DAP3,BEX1,MRPS36,LDHA,SOX5,ELF5,MRPS9,DNAJC1,RPS24,LEF1,SNRPF,EFL1,R…	0.328
197	positive regulation of transcription, DNA-templated	GO: 0045893	BP	1443	51	2	0.0351	442	ARID4B,SMARCD1,SP100,SUPT16H,SNW1,CSF3,PFN1,COL1A1,MDK,CD86,HMGN3,EPCAM,CD80,INHBA,NDP,RPL23,HIVEP3,YWHAH,TOP2A,BEX1,ELF5,LEF1,MYOCD,TP53,OSR1,RPS27A,CCNA2,HMGA2,NR4A2,SFR1,CREB3L1,FZD5,ARF4,PCBP1,TRIAP1,PYGO1,PRL,HOXD8,CREB3L2,TBK1,SUMO2,HMGB1,HDAC2,SRC,HMGN1,CEBPD,UBA52,MC1R,LHX1,TAF9,HNF1B	0.115
144	protein metabolic process	GO: 0019538	BP	5858	163	2	0.0356	442	HECW1,YBX2,PTBP1,SNAI2,SNX1,LMO3,LTBP1,ARID4B,HPF1,RPL31,LAMP3,UBE2K,DLG3,RPLP0,LYZ,MAP3K20,HMOX1,RPL3,TNRC6B,DESI1,SNW1,SPINT3,EEF2K,RPS19,CSF3,MYH3,RPL34,RPS13,SUDS3,RWDD1,SKP1,SELENOK,CD86,RNF7,IFT57,EIF1B,FN1,SUMO1,PAPPA2,SPCS2,SERP1,CD80,INHBA,SERPINB6,RPL23,ANAPC13,EIF2S3,RPL27,DAP3,MRPS36,ANKRD6,EDAR,MRPS9,USP44,HUS1,DNAJC1,ANP32B,CTSV,MMP7,DCUN1D5,CUZD1,RPS24,CENPE,LEF1,EFL1,RPS2,MYOCD,TO…	0.369
200	regulation of DNA-templated transcription in response to stress	GO: 0043620	BP	71	7	18	0.0366	442	HMOX1,TP53,RPS27A,CREB3L1,HIF1AN,HIGD1A,UBA52	0.016
176	RNA metabolic process	GO: 0016070	BP	4789	137	2	0.0369	442	YBX2,PTBP1,SNAI2,AQR,LMO3,ARID4B,SMARCD1,SP100,RPL31,TRNT1,REXO2,BZW1,RPLP0,SUPT16H,HNRNPM,HMOX1,RPL3,TNRC6B,SNW1,HTATSF1,DNAJA3,RPS19,CACNG7,TRIM14,CSF3,PFN1,COL1A1,RPL34,MDK,RPS13,SUDS3,RWDD1,CD86,IFT57,SUMO1,TNFSF4,HMGN3,MED28,EPCAM,CD80,INHBA,MPHOSPH10,NDP,RPL23,RALY,HIVEP3,YWHAH,LSM8,RPL27,TOP2A,BEX1,SOX5,PRPF38A,ELF5,MRPS9,DNAJC1,RPS24,LEF1,ZCRB1,SNRPF,RPS2,MYOCD,TOB1,TP53,RPS11,RPL13A,RPL1…	0.31
165	cellular biosynthetic process	GO: 0044249	BP	6200	171	2	0.0371	442	YBX2,SNAI2,TYMP,LMO3,POLQ,ARID4B,CDH3,SMARCD1,SP100,MAOB,RPL31,AACS,BZW1,RPLP0,SUPT16H,HMOX1,RPL3,TNRC6B,SNW1,HTATSF1,EEF2K,DNAJA3,RPS19,SSBP1,TRIM14,DNTT,CSF3,PFN1,COL1A1,RPL34,MDK,RPS13,RFC5,SUDS3,RWDD1,GUCA1B,SELENOK,CD86,IFT57,EIF1B,UXS1,SUMO1,CACYBP,SCP2,TNFSF4,HMGN3,MED28,EPCAM,GOT1,SERP1,RDH10,CD80,INHBA,NDP,WRNIP1,RPL23,RALY,HIVEP3,PAICS,YWHAH,DUT,EIF2S3,ACSS2,RPL27,TOP2A,DAP3,BEX1,MRPS36…	0.387
94	cytokine-mediated signaling pathway	GO: 0019221	BP	757	31	8	0.0374	442	RALA,SP100,UBE2K,CXCL2,OAS1,RPLP0,HMOX1,TNFSF13B,CSF3,HSPA9,SKP1,CD86,FN1,IL1R1,SUMO1,TNFSF4,CD80,IL13RA2,EDAR,DUOX2,TP53,RPS27A,MSN,CXCL5,CCR1,COL1A2,HSP90B1,HLA-F,CEBPD,UBA52,TNFSF12	0.07
97	positive regulation of adaptive immune response	GO: 0002821	BP	92	8	8	0.0374	442	TNFSF13B,IL1R1,TNFSF4,CD80,HSPD1,FAM49B,FZD5,MALT1	0.018
93	cell surface receptor signaling pathway	GO: 0007166	BP	2955	91	8	0.0378	442	HECW1,RALA,PTBP1,SNAI2,LTBP1,CDH3,SP100,CELSR1,UBE2K,CXCL2,TRPM3,CD82,OAS1,RPLP0,EFNA2,HNRNPM,HMOX1,TNRC6B,SNW1,TNFSF13B,NUP93,CBLN1,RPGRIP1L,CACNG7,CSF3,PFN1,COL1A1,MDK,GUCA1B,HSPA9,CDH6,SKP1,CD86,IFT57,FN1,IL1R1,SUMO1,TNFSF4,GOT1,CD80,INHBA,BICC1,IL13RA2,NDP,ANKRD6,EDAR,LEF1,DUOX2,MYOCD,TOB1,TP53,IGFBP4,RPS27A,NKD2,MSN,NR4A2,CREB3L1,FZD5,CXCL5,CCR1,COL1A2,ABCA1,STOML2,HTRA1,HIF1AN,HSP90B1,BEX3,…	0.206
25	immature B cell differentiation	GO: 0002327	BP	10	3	37	0.039	442	RAG1,IRF2BP2,RAG2	0.007
55	negative regulation of telomerase activity	GO: 0051974	BP	10	3	29	0.039	442	TP53,TERF1,SRC	0.007
59	short-chain fatty acid metabolic process	GO: 0046459	BP	10	3	34	0.039	442	MCEE,ACSS2,OXSM	0.007
149	positive regulation of biosynthetic process	GO: 0009891	BP	1893	63	2	0.0392	442	ARID4B,CDH3,SMARCD1,SP100,SUPT16H,HMOX1,SNW1,CSF3,PFN1,COL1A1,MDK,RFC5,GUCA1B,CD86,CACYBP,HMGN3,EPCAM,SERP1,CD80,INHBA,NDP,RPL23,HIVEP3,YWHAH,TOP2A,BEX1,ELF5,LEF1,MYOCD,TP53,OSR1,RPS27A,CCNA2,HMGA2,CDC123,NR4A2,SFR1,CREB3L1,SLC45A3,FZD5,MID1IP1,STOML2,ARF4,PCBP1,TRIAP1,PYGO1,PRL,HOXD8,CREB3L2,TBK1,UBE2L3,SUMO2,HMGB1,HDAC2,TRPV1,SRC,HMGN1,CEBPD,UBA52,MC1R,LHX1,TAF9,HNF1B	0.143
68	cellular response to endogenous stimulus	GO: 0071495	BP	1347	48	8	0.0393	442	PTBP1,SNAI2,LMO3,LTBP1,RAP1GAP,AACS,RPLP0,HNRNPM,SNW1,EEF2K,STMN2,COL1A1,RWDD1,TNFSF4,GOT1,INHBA,RPL23,YWHAH,SOX5,RGS8,LEF1,MYOCD,TOB1,TP53,RPS27A,CCNA2,MSN,HMGA2,AKR1C2,GJA1,NR4A2,EEF1A1,CREB3L1,COL1A2,HTRA1,HSP90B1,COL3A1,FGB,PRL,CHRM4,UBE2L3,FGF16,HDAC2,TRPV1,SRC,FIS1,UBA52,LHX1	0.109
21	positive regulation of cell-cell adhesion	GO: 0022409	BP	243	14	25	0.0418	442	TNFSF13B,DNAJA3,SELENOK,CD86,TNFSF4,CD80,HSPD1,FAM49B,RAG1,FGA,FGB,MALT1,HMGB1,SRC	0.032
33	RNA splicing, via transesterification reactions with bulged adenosine as nucleophile	GO: 0000377	BP	327	17	53	0.0418	442	PTBP1,AQR,HNRNPM,SNW1,HTATSF1,RALY,LSM8,PRPF38A,ZCRB1,SNRPF,FIP1L1,MAGOH,USP49,SNRNP48,PCBP1,HNRNPA3,PCBP2	0.038
34	mRNA splicing, via spliceosome	GO: 0000398	BP	327	17	53	0.0418	442	PTBP1,AQR,HNRNPM,SNW1,HTATSF1,RALY,LSM8,PRPF38A,ZCRB1,SNRPF,FIP1L1,MAGOH,USP49,SNRNP48,PCBP1,HNRNPA3,PCBP2	0.038
146	cellular catabolic process	GO: 0044248	BP	2162	70	2	0.0418	442	HECW1,TYMP,MAOB,RPL31,HMMR,LAMP3,UBE2K,BCKDHB,RPLP0,LYZ,HMOX1,RPL3,TNRC6B,RPS19,CACNG7,RPL34,RPS13,SKP1,RNF7,SUMO1,SCP2,GOT1,MCEE,RPL23,DUT,RPL27,GSTM1,LDHA,NPL,USP44,CTSV,RPS24,DUOX2,RPS2,TOB1,TP53,PSMB6,RPS11,RPL13A,RPL11,RPS27A,ALDH1L1,NKD2,MSN,EEF1A1,MAGOH,FZD5,BDH2,USP49,FABP5,HSP90B1,RNASE6,EXOSC1,RPS7,RPL38,HPSE,PLK3,UBE2C,RPS27,TBK1,UBE2L3,SUMO2,HMGB1,PCBP2,SRC,RPL12,VDAC1,FIS1,UBA52,TAF9	0.158
18	positive regulation of T-helper cell differentiation	GO: 0045624	BP	22	4	38	0.0419	442	CD86,TNFSF4,CD80,MALT1	0.009
27	DNA damage response, detection of DNA damage	GO: 0042769	BP	37	5	56	0.0425	442	RFC5,MRPS9,RPS27A,HMGA2,UBA52	0.011
109	catabolic process	GO: 0009056	BP	2435	77	2	0.0445	442	HECW1,TYMP,SNX1,MAOB,RPL31,HMMR,LAMP3,UBE2K,BCKDHB,RPLP0,LYZ,HMOX1,RPL3,TNRC6B,RPS19,CACNG7,RPL34,RPS13,SKP1,RNF7,SUMO1,SCP2,GOT1,MCEE,RPL23,YWHAH,DUT,RPL27,GSTM1,LDHA,NPL,USP44,CTSV,MMP7,RPS24,DUOX2,RPS2,TOB1,TP53,PSMB6,RPS11,RPL13A,RPL11,RPS27A,ALDH1L1,NKD2,MSN,GJA1,EEF1A1,PLA2G2F,MAGOH,FZD5,BDH2,USP49,FABP5,HSP90B1,RNASE6,EXOSC1,RPS7,RPL38,HPSE,PLK3,UBE2C,RPS27,GPC5,TBK1,UBE2L3,SUMO2,HMGB1,PCB…	0.174
35	cellular response to actinomycin D	GO: 0072717	BP	3	2	27	0.0446	442	RPL23,TP53	0.005
103	lateral motor column neuron migration	GO: 0097477	BP	3	2	10	0.0446	442	RELN,LHX1	0.005
107	primary metabolic process	GO: 0044238	BP	10718	274	2	0.0446	442	HECW1,ABCB4,YBX2,PTBP1,SNAI2,AQR,TYMP,SNX1,LMO3,LTBP1,POLQ,ARID4B,HPF1,SMARCD1,SP100,MAOB,RPL31,TRNT1,REXO2,LAMP3,UBE2K,AACS,BZW1,DLG3,BCKDHB,OAS1,RPLP0,LYZ,MAP3K20,SUPT16H,HNRNPM,HMOX1,RPL3,TNRC6B,DESI1,SNW1,SPINT3,HTATSF1,EEF2K,DNAJA3,RPS19,CACNG7,SSBP1,TRIM14,DNTT,CSF3,PFN1,SLC25A11,COL1A1,MYH3,RPL34,MDK,RPS13,RFC5,SUDS3,RWDD1,GUCA1B,SKP1,SELENOK,CD86,RNF7,IFT57,EIF1B,FN1,UXS1,SUMO1,CACYBP,SCP…	0.62
198	protein localization to nuclear pore	GO: 0090204	BP	3	2	63	0.0446	442	NUTF2,SUMO1	0.005
199	pre-B cell allelic exclusion	GO: 0002331	BP	3	2	11	0.0446	442	RAG1,RAG2	0.005
141	regulation of protein localization	GO: 0032880	BP	939	36	2	0.0447	442	SP100,GTSE1,MAP2,AACS,NUTF2,GBF1,CRTAM,SELENOK,FN1,SUMO1,TNFSF4,HMGN3,SERP1,BTN2A2,YWHAH,DNAJC1,ANP32B,TP53,NKD2,MSN,TERF1,GJA1,FZD5,SLC25A6,NLGN1,KRT20,FGA,FGB,PLK3,RPH3AL,UBE2L3,HMGB1,SRC,HSPA1L,TRIM27,FIS1	0.081
58	cellular response to decreased oxygen levels	GO: 0036294	BP	168	11	24	0.0461	442	HMOX1,EEF2K,TP53,RPS27A,CCNA2,HIF1AN,NDNF,PLK3,HIGD1A,SRC,UBA52	0.025
92	regulation of adaptive immune response	GO: 0002819	BP	143	10	8	0.0461	442	TNFSF13B,IL1R1,TNFSF4,CD80,HSPD1,FAM49B,FZD5,MALT1,HMGB1,TRIM27	0.023
106	metabolic process	GO: 0008152	BP	11679	295	2	0.0461	442	HECW1,ABCB4,YBX2,PTBP1,SNAI2,AQR,TYMP,SNX1,LMO3,LTBP1,POLQ,ARID4B,HPF1,CDH3,SMARCD1,SP100,MAOB,RPL31,HMMR,TRNT1,REXO2,LAMP3,UBE2K,AACS,BZW1,DLG3,BCKDHB,OAS1,RPLP0,LYZ,MAP3K20,SUPT16H,HNRNPM,HMOX1,RPL3,TNRC6B,DESI1,SNW1,SPINT3,HTATSF1,NUP93,EEF2K,DNAJA3,RP1,RPS19,CACNG7,SSBP1,TRIM14,DNTT,GBF1,CSF3,PFN1,SLC25A11,COL1A1,MYH3,RPL34,MDK,RPS13,RFC5,SUDS3,RWDD1,GUCA1B,HSPA9,SKP1,SELENOK,CD86,RNF7,IFT57,…	0.667
166	cellular macromolecule biosynthetic process	GO: 0034645	BP	5077	143	2	0.0461	442	YBX2,SNAI2,LMO3,POLQ,ARID4B,SMARCD1,SP100,RPL31,BZW1,RPLP0,SUPT16H,HMOX1,RPL3,TNRC6B,SNW1,HTATSF1,EEF2K,DNAJA3,RPS19,SSBP1,TRIM14,DNTT,CSF3,PFN1,COL1A1,RPL34,MDK,RPS13,RFC5,SUDS3,RWDD1,SELENOK,CD86,IFT57,EIF1B,SUMO1,CACYBP,TNFSF4,HMGN3,MED28,EPCAM,SERP1,CD80,INHBA,NDP,WRNIP1,RPL23,RALY,HIVEP3,YWHAH,DUT,EIF2S3,RPL27,TOP2A,DAP3,BEX1,MRPS36,SOX5,ELF5,MRPS9,HUS1,DNAJC1,RPS24,LEF1,SNRPF,EFL1,RPS2,MYOC…	0.324
188	regulation of intracellular transport	GO: 0032386	BP	361	18	2	0.0461	442	CDH3,SP100,GTSE1,MAP2,HMOX1,NUTF2,SCP2,IL13RA2,ANP32B,TP53,MSN,FZD5,NLGN1,PLK3,UBE2L3,SRC,HSPA1L,FIS1	0.041
30	anatomical structure morphogenesis	GO: 0009653	BP	2598	81	12	0.0462	442	RALA,SNAI2,TYMP,SNX1,ELN,SP100,CELSR1,RAP1GAP,MAP2,DLG3,MAP3K20,EFNA2,HMOX1,VSIG1,TNFSF13B,CBLN1,EEF2K,RPGRIP1L,RP1,CACNG7,SSBP1,PFN1,COL1A1,MYH3,IFT57,FN1,PAPPA2,SERP1,RDH10,INHBA,NDP,YWHAH,ANKRD6,ELF5,EDAR,CTSV,LEF1,FGD4,DUOX2,MYOCD,OSR1,DYNLT1,MSN,VAX1,SERPINH1,HMGA2,GJA1,NR4A2,CREB3L1,CFAP298,SPON2,PEF1,PDLIM5,FZD5,COL1A2,FREM1,HTRA1,HIF1AN,C2CD3,COL3A1,GFRA2,NLGN1,C1GALT1C1,FGA,FGB,RPS7,PRL,…	0.183
152	organic substance biosynthetic process	GO: 1901576	BP	6291	172	2	0.0469	442	YBX2,SNAI2,TYMP,LMO3,POLQ,ARID4B,CDH3,SMARCD1,SP100,RPL31,AACS,BZW1,RPLP0,SUPT16H,HMOX1,RPL3,TNRC6B,SNW1,HTATSF1,EEF2K,DNAJA3,RPS19,SSBP1,TRIM14,DNTT,CSF3,PFN1,SLC25A11,COL1A1,RPL34,MDK,RPS13,RFC5,SUDS3,RWDD1,GUCA1B,SELENOK,CD86,IFT57,EIF1B,UXS1,SUMO1,CACYBP,SCP2,TNFSF4,HMGN3,MED28,EPCAM,GOT1,SERP1,RDH10,CD80,INHBA,NDP,WRNIP1,RPL23,RALY,HIVEP3,PAICS,YWHAH,DUT,EIF2S3,ACSS2,RPL27,TOP2A,DAP3,BEX1,MR…	0.389
104	nuclear export	GO: 0051168	BP	195	12	55	0.0474	442	SP100,GTSE1,NUTF2,NUP93,HSPA9,LTV1,ANP32B,TP53,FIP1L1,MAGOH,MALT1,SARNP	0.027
19	cell-cell adhesion	GO: 0098609	BP	776	31	25	0.0475	442	SNAI2,CDH3,CELSR1,TNFSF13B,CBLN1,DNAJA3,CRTAM,CDH6,SELENOK,CD86,TNFSF4,EPCAM,CD80,BTN2A2,LEF1,HSPD1,MSN,FAM49B,NCAM2,PLA2G2F,PDLIM5,CLDN2,RAG1,NLGN1,FGA,FGB,MALT1,CLDN22,TACSTD2,HMGB1,SRC	0.07
47	protein-DNA complex subunit organization	GO: 0071824	BP	277	15	1	0.0478	442	SMARCD1,SUPT16H,RPL23,ANP32B,CENPE,TP53,RPS27A,BDP1,TERF1,PTMA,HMGB1,UBA52,GTF2H5,TAF9,HNF1B	0.034
31	cellular developmental process	GO: 0048869	BP	4270	123	12	0.0486	442	YBX2,PTBP1,SNAI2,TYMP,SNX1,LMO3,ARID4B,CDH3,CELSR1,RAP1GAP,MAP2,AACS,MAP3K20,EFNA2,TNRC6B,SNW1,VSIG1,NUP93,CBLN1,EEF2K,DNAJA3,RP1,STMN2,RPS19,CACNG7,SSBP1,CSF3,COL1A1,MYH3,MDK,RWDD1,HSPA9,SELENOK,CD86,FN1,CACYBP,TNFSF4,MED28,EPCAM,GOT1,RDH10,CD80,INHBA,TCP11,HIVEP3,STEAP4,YWHAH,TOP2A,TESMIN,BEX1,SOX5,ELF5,EDAR,ANP32B,CTSV,LEF1,FGD4,MYOCD,TOB1,TP53,OSR1,DYNLT1,MSN,VAX1,SERPINH1,HMGA2,AKR1C2,GJA1,W…	0.278
22	negative regulation of cell death	GO: 0060548	BP	982	37	32	0.0487	442	SNAI2,LAMP3,HMOX1,NUP93,EEF2K,DNAJA3,CSF3,MDK,HSPA9,CACYBP,LEF1,MYOCD,TP53,MIEN1,OSR1,RPS27A,HSPD1,DYNLT1,HMGA2,NR4A2,CREB3L1,RAG1,HSP90B1,BEX3,ARF4,TRIAP1,FGA,FGB,MALT1,NDNF,PLK3,HIGD1A,HDAC2,SRC,UBA52,TAF9,HNF1B	0.084
67	response to endogenous stimulus	GO: 0009719	BP	1588	54	8	0.0487	442	PTBP1,SNAI2,LMO3,LTBP1,MAOB,RAP1GAP,AACS,RPLP0,HNRNPM,SNW1,EEF2K,STMN2,COL1A1,MDK,RWDD1,FNDC4,CACYBP,TNFSF4,GOT1,INHBA,RPL23,YWHAH,SOX5,RGS8,CTSV,LEF1,MYOCD,TOB1,TP53,RPS27A,CCNA2,MSN,HMGA2,AKR1C2,GJA1,NR4A2,EEF1A1,CREB3L1,COL1A2,ABCA1,HTRA1,HSP90B1,COL3A1,FGB,PRL,CHRM4,UBE2L3,FGF16,HDAC2,TRPV1,SRC,FIS1,UBA52,LHX1	0.122
16	T-helper cell differentiation	GO: 0042093	BP	57	6	38	0.0489	442	CD86,TNFSF4,CD80,LEF1,MALT1,HMGB1	0.014
8	regulation of viral process	GO: 0050792	BP	171	11	54	0.0498	442	LAMP3,OAS1,SNW1,TRIM14,PFN1,TOP2A,LEF1,DYNLT1,HMGA2,TMPRSS2,TRIM27	0.025
39	positive regulation of T cell activation	GO: 0050870	BP	197	12	20	0.0498	442	TNFSF13B,DNAJA3,SELENOK,CD86,TNFSF4,CD80,HSPD1,FAM49B,RAG1,MALT1,HMGB1,SRC	0.027
65	response to growth factor	GO: 0070848	BP	713	29	8	0.0498	442	PTBP1,SNAI2,LTBP1,RAP1GAP,HNRNPM,SNW1,EEF2K,STMN2,PFN1,COL1A1,FNDC4,GOT1,SOX5,LEF1,MYOCD,TOB1,RPS27A,CCNA2,EEF1A1,CREB3L1,COL1A2,HTRA1,COL3A1,FGF16,HDAC2,TRPV1,SRC,UBA52,LHX1	0.066
96	Wnt signaling pathway	GO: 0016055	BP	457	21	8	0.0498	442	HECW1,SNAI2,CDH3,CELSR1,TNRC6B,PFN1,COL1A1,SKP1,BICC1,NDP,ANKRD6,LEF1,IGFBP4,RPS27A,NKD2,NR4A2,FZD5,PYGO1,SRC,UBA52,HNF1B	0.048
