# Supplementary material for: Disulfiram inhibits neutrophil extracellular trap formation and protects rodents from acute lung injury and SARS-CoV-2 infection
Source: JCI Insight. 2022 Mar 8;7(5):e157342. doi: 10.1172/jci.insight.157342 (PMC8983145; doi:10.1172/jci.insight.157342)
Supplement: Supplemental table 9 [file jciinsight-7-157342-s279.xls]

## Sheet: Suppl table 9
	Term	Zscore.A	Zscore.B	ComparedZ	Pvalue	PvalueAdj	geneUnion	geneIntersect
GO:0072599~establishment of protein localization to endoplasmic reticulum	GO:0000003~reproduction	0.64594	1.12638	-0.2444	0.806921	0.993998	6175, 6152, 6155, 6232, 6231, 6176, 6234, 6135, 9349, 6233, 6134, 9789, 6159, 6137, 6136, 23521, 6193, 6170, 6205, 6229, 6207, 6209, 6208, 6727, 6164, 6142, 6262, 6122, 6165, 6187, 6223, 6124, 6201, 7311, 6189, 6169, 6202, 7095, 6230, 9045, 6726, 6160	6175, 6152, 6155, 6232, 6135, 9349, 6233, 6134, 9789, 6136, 23521, 6193, 6170, 6205, 6229, 6207, 6208, 6727, 6164, 6262, 6122, 6165, 6187, 6223, 6124, 6201, 7311, 6169, 6202, 7095
GO:0070972~protein localization to endoplasmic reticulum	GO:0000077~DNA damage checkpoint	0.457519	1.70236	-0.684118	0.493901	0.993998	6175, 6152, 6155, 6232, 6231, 6176, 6234, 6135, 9349, 6233, 6134, 9789, 6159, 6137, 6136, 23521, 6193, 64714, 6170, 6205, 6229, 6207, 6209, 6208, 6727, 2901, 6164, 6142, 6262, 6122, 6165, 6187, 6223, 6124, 6201, 7311, 6189, 6169, 6202, 7095, 337867, 6230, 9045, 6726, 8729, 6160	6175, 6152, 6155, 6232, 6135, 9349, 6233, 6134, 9789, 6136, 23521, 6193, 64714, 6170, 6205, 6229, 6207, 6208, 6727, 2901, 6164, 6262, 6122, 6165, 6187, 6223, 6124, 6201, 7311, 6169, 6202, 7095, 337867
GO:0006614~SRP-dependent cotranslational protein targeting to membrane	GO:0000082~G1/S transition of mitotic cell cycle	-0.441225	-0.271522	-0.161073	0.872036	0.993998	6175, 6152, 6155, 6232, 6231, 6176, 6234, 6135, 9349, 6233, 6134, 6159, 6137, 6136, 23521, 6193, 6170, 6205, 6229, 6207, 6209, 6208, 6727, 6164, 6142, 6122, 6165, 6187, 6223, 6124, 6201, 7311, 6189, 6169, 6202, 6230, 9045, 6726, 6160	6175, 6152, 6155, 6232, 6135, 9349, 6233, 6134, 6136, 23521, 6193, 6170, 6205, 6229, 6207, 6208, 6727, 6164, 6122, 6165, 6187, 6223, 6124, 6201, 7311, 6169, 6202
GO:0006613~cotranslational protein targeting to membrane	GO:0000086~G2/M transition of mitotic cell cycle	0.286418	0.584049	-0.159865	0.872987	0.993998	6175, 6152, 6155, 6232, 6231, 6176, 6234, 6135, 9349, 6233, 6134, 6159, 6137, 6136, 23521, 6193, 6170, 6205, 6229, 6207, 6209, 6208, 6727, 6164, 6142, 6122, 6165, 6187, 6223, 6124, 6201, 7311, 6189, 6169, 6202, 7095, 6230, 9045, 6726, 6160	6175, 6152, 6155, 6232, 6135, 9349, 6233, 6134, 6136, 23521, 6193, 6170, 6205, 6229, 6207, 6208, 6727, 6164, 6122, 6165, 6187, 6223, 6124, 6201, 7311, 6169, 6202, 7095
GO:0000184~nuclear-transcribed mRNA catabolic process, nonsense-mediated decay	GO:0000122~negative regulation of transcription from RNA polymerase II promoter	1.3081	1.83309	-0.203042	0.839102	0.993998	6175, 6152, 6155, 6232, 6231, 6176, 6234, 6135, 9349, 6233, 6134, 6159, 5520, 6137, 6499, 6136, 23521, 6193, 6170, 4686, 6205, 55802, 6229, 6207, 6209, 6208, 6164, 6142, 6122, 6165, 6187, 6223, 6124, 6201, 7311, 6189, 6169, 6202, 26986, 6230, 9045, 5515, 6160, 4116	6175, 6152, 6155, 6232, 6135, 9349, 6233, 6134, 6136, 23521, 6193, 6170, 4686, 6205, 55802, 6229, 6207, 6208, 6164, 6122, 6165, 6187, 6223, 6124, 6201, 7311, 6169, 6202
GO:0006612~protein targeting to membrane	GO:0000165~MAPK cascade	0.681642	1.33627	-0.346078	0.729284	0.993998	6175, 6152, 5064, 132112, 6155, 6232, 6231, 6176, 6234, 6135, 9349, 6233, 6134, 6159, 6137, 6136, 23521, 6193, 6170, 85409, 115201, 51024, 6205, 6229, 6207, 54997, 6209, 6208, 6727, 6164, 125170, 6142, 6122, 6165, 6187, 6223, 6124, 6201, 7311, 6189, 6169, 6202, 23255, 57154, 2064, 7095, 286, 5824, 6230, 9045, 51763, 6726, 64108, 6160, 6711	6175, 6152, 6155, 6232, 6135, 9349, 6233, 6134, 6136, 23521, 6193, 6170, 85409, 115201, 51024, 6205, 6229, 6207, 54997, 6208, 6727, 6164, 125170, 6122, 6165, 6187, 6223, 6124, 6201, 7311, 6169, 6202, 57154, 7095, 286
GO:0000956~nuclear-transcribed mRNA catabolic process	GO:0000209~protein polyubiquitination	-0.410404	0.196847	-0.442546	0.658094	0.993998	6175, 6152, 6155, 6232, 6231, 6176, 6234, 6135, 9349, 6233, 6134, 6159, 5520, 6137, 6499, 6136, 23521, 6193, 6170, 1973, 55149, 4686, 56915, 6205, 55802, 6229, 6207, 6209, 6208, 6164, 6142, 6122, 6165, 6187, 6223, 6124, 6201, 7311, 6189, 6169, 6202, 26986, 340719, 51013, 6230, 9045, 23644, 1797, 29883, 5515, 10140, 23112, 6160, 57690, 55095, 4116	6175, 6152, 6155, 6232, 6135, 9349, 6233, 6134, 6136, 23521, 6193, 6170, 1973, 55149, 4686, 6205, 55802, 6229, 6207, 6208, 6164, 6122, 6165, 6187, 6223, 6124, 6201, 7311, 6169, 6202, 51013
GO:0044033~multi-organism metabolic process	GO:0000226~microtubule cytoskeleton organization	0.650561	2.20338	-0.867998	0.385395	0.993998	6175, 6152, 6155, 6232, 6231, 6176, 6597, 6234, 6135, 9349, 6233, 6134, 6159, 22938, 6137, 6136, 23521, 6193, 6170, 440275, 6205, 6229, 6207, 7936, 6209, 6208, 6164, 6142, 6122, 9475, 6165, 6187, 6223, 8666, 6124, 6201, 7311, 6189, 6169, 6202, 5094, 5608, 3249, 51176, 5725, 6230, 6672, 8091, 51763, 5216, 9830, 6160, 8934, 5987, 5903, 9045, 9688, 7153, 23435, 5093	6175, 6152, 6155, 6232, 6135, 9349, 6233, 6134, 22938, 6136, 23521, 6193, 6170, 440275, 6205, 6229, 6207, 7936, 6208, 6164, 6122, 9475, 6165, 6187, 6223, 6124, 6201, 7311, 6169, 6202, 5094, 3249, 51176, 5725
GO:0006402~mRNA catabolic process	GO:0000280~nuclear division	-1.37006	-0.694966	-0.624428	0.532347	0.993998	6175, 6152, 6155, 6232, 6231, 6176, 6234, 6135, 9349, 6233, 6134, 6159, 5520, 6137, 6499, 6136, 23521, 6193, 6170, 1973, 55149, 4686, 56915, 6205, 55802, 6229, 6207, 6209, 6208, 6164, 6142, 6122, 6165, 6187, 6223, 6124, 6201, 7311, 6189, 6169, 6202, 26986, 340719, 51013, 192669, 6230, 9045, 23644, 1797, 29883, 5515, 10140, 23112, 6160, 57690, 55095, 4116	6175, 6152, 6155, 6232, 6135, 9349, 6233, 6134, 6136, 23521, 6193, 6170, 1973, 55149, 4686, 6205, 55802, 6229, 6207, 6208, 6164, 6122, 6165, 6187, 6223, 6124, 6201, 7311, 6169, 6202, 51013
GO:0019083~viral transcription	GO:0000375~RNA splicing, via transesterification reactions	0.739419	1.24527	-0.241189	0.809409	0.993998	6175, 6152, 6155, 6232, 6231, 6176, 6597, 6234, 6135, 9349, 6233, 6134, 6159, 22938, 6137, 6136, 23521, 6193, 6170, 6205, 6229, 6207, 7936, 6209, 6208, 6164, 6142, 6122, 6165, 6187, 6223, 6124, 6201, 7311, 6189, 6169, 6202, 3249, 51176, 6230, 6672, 9045, 9688, 8091, 51763, 5216, 9830, 6160, 23435, 5987, 5903	6175, 6152, 6155, 6232, 6135, 9349, 6233, 6134, 22938, 6136, 23521, 6193, 6170, 6205, 6229, 6207, 7936, 6208, 6164, 6122, 6165, 6187, 6223, 6124, 6201, 7311, 6169, 6202, 3249, 51176
GO:0006401~RNA catabolic process	GO:0000377~RNA splicing, via transesterification reactions with bulged adenosine as nucleophile	0.59702	1.14675	-0.282392	0.777643	0.993998	6175, 6152, 6155, 6232, 6231, 6176, 6234, 6135, 9349, 6233, 6134, 6159, 5520, 6137, 6037, 6499, 6136, 23521, 6193, 6170, 1973, 55149, 4686, 56915, 6205, 55802, 6229, 6207, 10595, 6209, 6208, 6164, 6142, 6122, 6165, 6187, 6223, 6124, 6201, 7311, 6189, 6169, 6202, 26986, 340719, 51013, 192669, 6230, 9045, 23644, 1797, 29883, 5515, 10140, 23112, 6160, 57690, 55095, 6039, 4116	6175, 6152, 6155, 6232, 6135, 9349, 6233, 6134, 6037, 6136, 23521, 6193, 6170, 1973, 55149, 4686, 6205, 55802, 6229, 6207, 6208, 6164, 6122, 6165, 6187, 6223, 6124, 6201, 7311, 6169, 6202, 51013
GO:0006412~translation	GO:0000398~mRNA splicing, via spliceosome	0.59702	1.14675	-0.282392	0.777643	0.993998	8893, 6152, 6155, 6232, 219402, 5187, 6231, 6234, 9349, 5464, 6233, 6159, 23521, 6193, 79693, 1973, 65080, 4686, 1938, 6229, 5935, 1933, 6164, 200916, 6122, 6165, 8864, 9513, 6201, 8666, 6124, 6169, 6202, 340719, 1468, 80315, 55699, 2597, 54487, 51654, 140801, 6175, 9001, 6176, 6135, 6134, 6137, 6576, 6136, 293, 6170, 64978, 23107, 440275, 64928, 83733, 51263, 2886, 81034, 27068, 6205, 1917, 4666…	8893, 6152, 6155, 6232, 5187, 9349, 5464, 6233, 23521, 6193, 79693, 1973, 4686, 6229, 5935, 6164, 200916, 6122, 6165, 8864, 6201, 6124, 6169, 6202, 1468, 80315, 55699, 54487, 51654, 140801, 6175, 9001, 6135, 6134, 6136, 293, 6170, 440275, 83733, 51263, 6205, 6207, 1915, 6208, 7352, 6187, 9612, 6223, 7311, 399512, 5094, 55239, 1968, 10289, 5725
GO:0072657~protein localization to membrane	GO:0000724~double-strand break repair via homologous recombination	1.95291	1.66404	0.298047	0.765667	0.993998	6152, 5064, 6155, 6232, 7288, 6231, 6234, 9349, 6233, 6159, 22871, 23521, 6193, 7161, 85409, 115201, 6229, 54997, 3911, 2901, 6164, 6122, 9475, 6165, 6201, 6124, 6169, 6202, 118813, 23255, 57154, 7095, 481, 5590, 286, 79803, 5824, 6175, 130132, 132112, 6176, 22979, 6135, 6134, 6137, 6136, 6170, 572, 51024, 6205, 6207, 6209, 6208, 10434, 6727, 125170, 6142, 6187, 6223, 7311, 6189, 9093, 2064, 2723…	6152, 6155, 6232, 7288, 9349, 6233, 22871, 23521, 6193, 85409, 115201, 6229, 54997, 2901, 6164, 6122, 9475, 6165, 6201, 6124, 6169, 6202, 118813, 57154, 7095, 481, 5590, 286, 6175, 22979, 6135, 6134, 6136, 6170, 572, 51024, 6205, 6207, 6208, 10434, 6727, 125170, 6187, 6223, 7311, 9093, 582, 1445, 285590, 5649
GO:0043043~peptide biosynthetic process	GO:0000725~recombinational repair	1.91707	1.62534	0.298268	0.765498	0.993998	8893, 6152, 6155, 6232, 219402, 5187, 6231, 6234, 9349, 5464, 6233, 6159, 23521, 6193, 79693, 1973, 65080, 4686, 1938, 6229, 5935, 1933, 6164, 200916, 6122, 6165, 8864, 9513, 6201, 8666, 6124, 6169, 6202, 340719, 1468, 80315, 55699, 2597, 54487, 51654, 140801, 6175, 9001, 6176, 6135, 6134, 6137, 6576, 6136, 293, 6170, 64978, 23107, 440275, 64928, 83733, 51263, 2886, 81034, 27068, 6205, 1917, 4666…	8893, 6152, 6155, 6232, 5187, 9349, 5464, 6233, 23521, 6193, 79693, 1973, 4686, 6229, 5935, 6164, 200916, 6122, 6165, 8864, 6201, 6124, 6169, 6202, 1468, 80315, 55699, 54487, 51654, 140801, 6175, 9001, 6135, 6134, 6136, 293, 6170, 440275, 83733, 51263, 6205, 6207, 1915, 6208, 7352, 6187, 9612, 6223, 7311, 399512, 5094, 55239, 1968, 10289, 5725
GO:0044270~cellular nitrogen compound catabolic process	GO:0000819~sister chromatid segregation	-0.68458	0.547937	-0.876498	0.380759	0.993998	6152, 6155, 6232, 6231, 6234, 9349, 6233, 6159, 6037, 23521, 6193, 170685, 1973, 58511, 4686, 55802, 956, 6229, 6164, 6122, 6165, 6201, 6124, 7498, 6169, 6202, 340719, 2876, 883, 51013, 6999, 6175, 7263, 6176, 6135, 6134, 5520, 6137, 6499, 6136, 6170, 56953, 55149, 6205, 56915, 54658, 6207, 978, 10595, 6209, 6208, 6142, 6187, 6223, 7311, 6189, 25939, 26986, 169355, 192669, 3146, 1807, 6230, 3163,…	6152, 6155, 6232, 9349, 6233, 6037, 23521, 6193, 170685, 1973, 58511, 4686, 55802, 6229, 6164, 6122, 6165, 6201, 6124, 7498, 6169, 6202, 883, 51013, 6175, 6135, 6134, 6136, 6170, 56953, 55149, 6205, 54658, 6207, 6208, 6187, 6223, 7311, 3146, 1807
GO:0046700~heterocycle catabolic process	GO:0000902~cell morphogenesis	1.22559	2.89875	-0.904711	0.365618	0.993998	6152, 6155, 6232, 6231, 6234, 9349, 6233, 6159, 6037, 23521, 6193, 170685, 1973, 58511, 4686, 55802, 956, 6229, 6164, 6122, 6165, 6201, 6124, 7498, 6169, 6202, 340719, 2876, 883, 51013, 6999, 6175, 6176, 6135, 6134, 5520, 6137, 6499, 6136, 6170, 56953, 55149, 6205, 56915, 54658, 6207, 978, 10595, 6209, 6208, 6142, 6187, 6223, 7311, 6189, 25939, 26986, 169355, 192669, 3146, 1807, 6230, 3163, 272, …	6152, 6155, 6232, 9349, 6233, 6037, 23521, 6193, 170685, 1973, 58511, 4686, 55802, 6229, 6164, 6122, 6165, 6201, 6124, 7498, 6169, 6202, 883, 51013, 6175, 6135, 6134, 6136, 6170, 56953, 55149, 6205, 54658, 6207, 6208, 6187, 6223, 7311, 3146, 1807
GO:0019439~aromatic compound catabolic process	GO:0001501~skeletal system development	2.42907	3.11463	-0.191635	0.848028	0.993998	6152, 6155, 6232, 6231, 6234, 9349, 6233, 6159, 6037, 23521, 6193, 170685, 1973, 58511, 4686, 55802, 956, 6229, 6164, 6122, 6165, 6201, 6124, 7498, 6169, 6202, 340719, 2876, 883, 51013, 6999, 6175, 6176, 6135, 6134, 5520, 6137, 6499, 6136, 6170, 56953, 55149, 6205, 56915, 54658, 6207, 978, 10595, 6209, 6208, 6142, 6187, 6223, 7311, 6189, 25939, 26986, 169355, 192669, 3146, 1807, 6230, 3242, 3163,…	6152, 6155, 6232, 9349, 6233, 6037, 23521, 6193, 170685, 1973, 58511, 4686, 55802, 6229, 6164, 6122, 6165, 6201, 6124, 7498, 6169, 6202, 883, 51013, 6175, 6135, 6134, 6136, 6170, 56953, 55149, 6205, 54658, 6207, 6208, 6187, 6223, 7311, 3146, 1807
GO:1901361~organic cyclic compound catabolic process	GO:0001503~ossification	0.687347	0.456636	0.208147	0.835114	0.993998	9784, 6152, 6155, 6232, 6231, 6234, 9349, 6233, 6159, 6037, 23521, 6193, 170685, 1973, 58511, 4686, 55802, 956, 6229, 6164, 6122, 6165, 6201, 6124, 7498, 6169, 6202, 340719, 2876, 883, 51013, 6999, 6175, 6176, 6135, 6134, 5520, 6137, 6499, 6136, 6170, 56953, 55149, 6205, 56915, 51302, 54658, 6207, 978, 10595, 6209, 6208, 6142, 6187, 6223, 7311, 6189, 25939, 26986, 169355, 192669, 3146, 1807, 6230…	6152, 6155, 6232, 9349, 6233, 6037, 23521, 6193, 170685, 1973, 58511, 4686, 55802, 6229, 6164, 6122, 6165, 6201, 6124, 7498, 6169, 6202, 883, 51013, 6175, 6135, 6134, 6136, 6170, 56953, 55149, 6205, 51302, 54658, 6207, 6208, 6187, 6223, 7311, 3146, 1807
GO:0043603~cellular amide metabolic process	GO:0001505~regulation of neurotransmitter levels	0.278868	1.13417	-0.495899	0.619966	0.993998	6472, 8893, 6232, 219402, 6231, 6234, 6233, 9349, 6193, 1973, 65080, 4686, 6229, 2948, 5935, 200916, 6122, 7298, 9513, 8666, 6124, 1468, 2950, 55699, 54487, 90701, 51654, 140801, 9001, 6892, 6135, 6134, 6137, 6136, 64978, 7064, 440275, 51263, 27068, 1917, 1915, 4869, 7352, 6142, 2064, 84735, 55239, 5725, 6152, 25825, 6155, 5187, 5066, 9789, 5464, 4012, 6159, 9027, 23521, 9022, 79693, 8569, 1938, …	8893, 6232, 6233, 9349, 6193, 1973, 4686, 6229, 5935, 200916, 6122, 6124, 1468, 2950, 55699, 54487, 51654, 140801, 9001, 6135, 6134, 6136, 440275, 51263, 1915, 7352, 84735, 55239, 5725, 6152, 6155, 5187, 9789, 5464, 4012, 9027, 23521, 9022, 79693, 7915, 6164, 6165, 6201, 8864, 6169, 6202, 84909, 80315, 10347, 6175, 293, 23621, 6170, 83733, 6205, 6207, 6208, 6187, 6223, 9612, 7311, 399512, 5094, 1…
GO:0034470~ncRNA processing	GO:0001508~action potential	2.3156	2.65908	-0.0119248	0.990486	0.995041	6152, 6155, 6232, 6231, 6234, 9349, 6233, 6159, 23521, 6193, 25821, 79693, 55687, 65080, 79979, 6229, 54913, 6164, 404672, 6122, 6165, 9277, 6201, 6124, 6169, 6202, 23536, 51095, 150962, 51013, 54487, 51654, 10785, 6175, 6176, 6135, 6134, 6137, 6136, 6170, 27340, 10557, 1478, 55621, 6205, 56915, 51106, 6207, 10199, 6209, 6208, 6142, 345630, 6187, 6223, 317781, 7311, 6189, 192669, 6230, 65008, 551…	6152, 6155, 6232, 9349, 6233, 23521, 6193, 25821, 79693, 79979, 6229, 54913, 6164, 404672, 6122, 6165, 6201, 6124, 6169, 6202, 23536, 51095, 150962, 51013, 54487, 51654, 6175, 6135, 6134, 6136, 6170, 27340, 6205, 6207, 10199, 6208, 6187, 6223, 317781, 7311
GO:0044802~single-organism membrane organization	GO:0001525~angiogenesis	1.02029	2.86855	-0.982866	0.325673	0.993998	23207, 6232, 7288, 6231, 6234, 6233, 9349, 91137, 9501, 22871, 6193, 7161, 9066, 85409, 54874, 115201, 6229, 54997, 6901, 3911, 6122, 9475, 6124, 118813, 481, 80115, 415117, 79803, 5824, 7341, 132112, 22979, 6135, 6134, 6137, 6136, 27348, 51024, 4620, 125170, 6142, 2064, 27237, 9093, 29098, 664, 54543, 666, 285590, 6152, 9026, 5064, 6155, 6159, 23521, 10458, 6548, 2901, 50636, 6164, 6165, 6201, 6…	23207, 6232, 7288, 6233, 9349, 9501, 22871, 6193, 9066, 85409, 54874, 115201, 6229, 54997, 6901, 6122, 9475, 6124, 118813, 481, 80115, 7341, 22979, 6135, 6134, 6136, 27348, 51024, 125170, 9093, 664, 285590, 6152, 9026, 6155, 23521, 6548, 2901, 50636, 6164, 6165, 6201, 6169, 6202, 57154, 7095, 5590, 286, 1785, 196527, 10347, 6175, 8996, 6170, 572, 6205, 54978, 255919, 6207, 6208, 6727, 10434, 6187…
GO:0043604~amide biosynthetic process	GO:0001558~regulation of cell growth	2.01963	2.32378	-0.0086612	0.993089	0.995798	8893, 6152, 6155, 6232, 219402, 5187, 6231, 6234, 9349, 5464, 6233, 6159, 23521, 6193, 79693, 1973, 65080, 4686, 1938, 6229, 5935, 1933, 6164, 200916, 6122, 6165, 8864, 9513, 6201, 8666, 6124, 6169, 6202, 340719, 1468, 80315, 55699, 2597, 54487, 51654, 140801, 6175, 9001, 6176, 6135, 6134, 6137, 6576, 6136, 293, 6170, 64978, 23107, 440275, 64928, 83733, 51263, 2886, 81034, 27068, 6205, 1917, 4666…	8893, 6152, 6155, 6232, 5187, 9349, 5464, 6233, 23521, 6193, 79693, 1973, 4686, 6229, 5935, 6164, 200916, 6122, 6165, 8864, 6201, 6124, 6169, 6202, 1468, 80315, 55699, 54487, 51654, 140801, 6175, 9001, 6135, 6134, 6136, 293, 6170, 440275, 83733, 51263, 6205, 6207, 1915, 6208, 7352, 6187, 9612, 6223, 7311, 399512, 5094, 55239, 1968, 10289, 5725
GO:0061024~membrane organization	GO:0001649~osteoblast differentiation	0.316614	0.535021	-0.107858	0.914108	0.993998	23207, 6232, 7288, 6231, 6234, 79090, 6233, 9349, 91137, 9501, 22870, 22871, 6193, 7161, 9066, 85409, 5819, 54874, 115201, 90678, 6229, 54997, 6901, 3911, 6122, 9475, 6124, 118813, 481, 80115, 415117, 79803, 5824, 7341, 132112, 22979, 6135, 6134, 6137, 6136, 27348, 51024, 4620, 4627, 125170, 6142, 2064, 27237, 9093, 29098, 664, 54543, 666, 285590, 6152, 9026, 5064, 6155, 4012, 6159, 23521, 10458,…	23207, 6232, 7288, 6233, 9349, 9501, 22871, 6193, 9066, 85409, 5819, 54874, 115201, 6229, 54997, 6901, 6122, 9475, 6124, 118813, 481, 80115, 7341, 22979, 6135, 6134, 6136, 27348, 51024, 4627, 125170, 9093, 664, 285590, 6152, 9026, 6155, 4012, 23521, 6548, 2901, 50636, 6164, 6165, 6443, 6201, 6169, 6202, 57154, 7095, 5590, 286, 1785, 196527, 51454, 5468, 10347, 6175, 8996, 6170, 572, 6205, 54978, …
GO:1901566~organonitrogen compound biosynthetic process	GO:0001654~eye development	0.277073	1.51952	-0.732594	0.463806	0.993998	6472, 8893, 6232, 219402, 6231, 9464, 6234, 9469, 6233, 9349, 3000, 23169, 6193, 1973, 1455, 633, 65080, 4686, 516, 6229, 2948, 400916, 5935, 4846, 6507, 200916, 6122, 7298, 9513, 8666, 6124, 9472, 54480, 1468, 883, 79369, 2950, 55699, 54487, 51654, 140801, 9001, 11041, 6135, 6134, 6137, 6136, 64978, 23545, 440275, 51263, 27068, 1917, 55229, 1915, 4869, 10632, 7352, 6142, 38, 2064, 27231, 2974, 1…	8893, 6232, 9464, 9469, 6233, 9349, 3000, 6193, 1973, 4686, 516, 6229, 5935, 4846, 6507, 200916, 6122, 6124, 9472, 1468, 883, 79369, 2950, 55699, 54487, 51654, 140801, 9001, 6135, 6134, 6136, 23545, 440275, 51263, 55229, 1915, 10632, 7352, 10486, 55239, 4878, 5725, 4879, 2979, 6152, 6155, 5187, 5464, 23521, 79693, 155, 4929, 2984, 81490, 50515, 6164, 6165, 6201, 130367, 8864, 6169, 6202, 5631, 80…
GO:0016071~mRNA metabolic process	GO:0001666~response to hypoxia	2.03616	3.5872	-0.68599	0.492719	0.993998	6152, 6155, 6232, 6231, 6234, 9349, 6233, 6159, 154007, 25862, 81608, 57187, 23521, 6193, 8175, 29101, 1973, 282996, 4686, 55802, 6229, 51329, 6164, 8189, 404672, 11193, 6122, 6165, 7375, 6201, 6124, 6169, 6202, 340719, 51691, 84950, 51013, 6636, 6175, 6176, 8996, 6135, 6134, 5520, 22938, 6137, 6499, 6136, 10907, 6170, 1478, 10713, 26097, 1477, 85437, 55149, 6205, 56915, 9716, 6207, 10595, 7936, …	6152, 6155, 6232, 9349, 6233, 154007, 25862, 81608, 23521, 6193, 8175, 1973, 4686, 55802, 6229, 6164, 8189, 404672, 6122, 6165, 6201, 6124, 6169, 6202, 51691, 84950, 51013, 6636, 6175, 8996, 6135, 6134, 22938, 6136, 6170, 10713, 26097, 85437, 55149, 6205, 9716, 6207, 7936, 6208, 6187, 6223, 7311, 5094, 283375, 5725, 64062
GO:0042254~ribosome biogenesis	GO:0001667~ameboidal-type cell migration	0.480733	1.9345	-0.824249	0.409798	0.993998	6175, 6152, 6155, 6232, 6231, 6176, 6234, 6135, 9349, 6233, 6134, 6159, 6137, 6136, 23521, 6193, 6170, 27340, 10557, 56915, 6205, 6229, 51106, 6207, 10199, 6209, 6208, 54913, 4869, 6164, 6142, 404672, 6122, 6165, 345630, 6187, 9277, 6223, 317781, 6124, 6201, 7311, 6189, 6169, 6202, 51013, 4931, 140801, 6230, 65008, 55164, 54552, 1454, 55720, 64965, 6160, 51093, 9045, 64216, 285855, 84946, 79631, …	6175, 6152, 6155, 6232, 6135, 9349, 6233, 6134, 6136, 23521, 6193, 6170, 27340, 6205, 6229, 6207, 10199, 6208, 54913, 6164, 404672, 6122, 6165, 6187, 6223, 317781, 6124, 6201, 7311, 6169, 6202, 51013, 4931, 140801
GO:1901564~organonitrogen compound metabolic process	GO:0001704~formation of primary germ layer	1.19723	1.85476	-0.27043	0.786829	0.993998	8893, 6472, 6232, 6231, 6234, 6233, 23169, 593, 231, 170685, 1455, 6229, 6901, 4846, 5935, 1339, 6122, 9513, 8666, 6124, 481, 54480, 1468, 55699, 54487, 51654, 140801, 11041, 6135, 6134, 6137, 6136, 3420, 64978, 27068, 1917, 283464, 55229, 1915, 4624, 4625, 1119, 4869, 10632, 7352, 6142, 38, 8681, 169355, 3425, 1807, 55239, 5725, 4878, 4879, 6152, 5064, 6155, 5187, 5066, 130752, 9789, 6159, 79693…	8893, 6232, 6233, 593, 231, 170685, 6229, 6901, 4846, 5935, 1339, 6122, 6124, 481, 1468, 55699, 54487, 51654, 140801, 6135, 6134, 6136, 3420, 55229, 1915, 4624, 1119, 10632, 7352, 8681, 3425, 1807, 55239, 5725, 4878, 4879, 6152, 6155, 5187, 130752, 9789, 79693, 155, 340562, 7915, 6164, 6165, 7498, 6169, 5631, 84909, 80315, 6175, 293, 6170, 1160, 83733, 6187, 2023, 5094, 5644, 1728, 10289, 1968, 9…
GO:0006605~protein targeting	GO:0001738~morphogenesis of a polarized epithelium	0.144715	1.58798	-0.835942	0.403188	0.993998	6152, 5064, 6155, 6232, 6231, 6234, 9349, 9789, 6233, 6159, 22871, 23521, 26515, 6193, 85409, 115201, 10297, 6548, 6229, 54997, 4604, 6164, 5195, 6122, 6165, 9277, 6201, 6124, 4188, 6169, 6202, 23299, 23255, 57154, 5190, 9472, 7095, 286, 51095, 10469, 9908, 5824, 6175, 23625, 132112, 6176, 9321, 8996, 6135, 6134, 6137, 6136, 293, 8031, 6170, 10913, 51024, 6205, 6207, 9917, 6209, 6208, 11128, 6727…	6152, 6155, 6232, 9349, 9789, 6233, 22871, 23521, 6193, 85409, 115201, 10297, 6548, 6229, 54997, 6164, 6122, 6165, 6201, 6124, 6169, 6202, 57154, 5190, 9472, 7095, 286, 51095, 6175, 8996, 6135, 6134, 6136, 293, 8031, 6170, 10913, 51024, 6205, 6207, 6208, 11128, 6727, 125170, 130340, 6187, 6223, 7311, 4838, 23230, 54469, 10523
GO:0019058~viral life cycle	GO:0001764~neuron migration	1.24124	1.79806	-0.212275	0.831893	0.993998	6152, 6155, 6232, 6231, 6597, 6234, 9349, 6233, 6159, 57187, 23521, 6193, 5819, 90678, 6229, 89853, 6164, 6122, 9475, 6165, 93343, 6201, 8666, 6124, 6169, 6202, 10107, 3249, 55337, 51176, 6175, 6176, 6135, 6134, 22938, 6137, 6136, 6170, 440275, 6205, 6207, 7936, 6209, 6208, 89870, 5371, 6142, 339390, 6187, 6223, 7311, 6189, 91543, 26986, 5094, 27074, 941, 942, 5725, 92421, 6230, 6672, 11060, 6993…	6152, 6155, 6232, 9349, 6233, 23521, 6193, 5819, 6229, 89853, 6164, 6122, 9475, 6165, 6201, 6124, 6169, 6202, 10107, 3249, 51176, 6175, 6135, 6134, 22938, 6136, 6170, 440275, 6205, 6207, 7936, 6208, 89870, 339390, 6187, 6223, 7311, 5094, 27074, 941, 942, 5725
GO:0033365~protein localization to organelle	GO:0001775~cell activation	-0.740239	0.339165	-0.787632	0.430912	0.993998	6232, 7288, 6231, 6234, 6233, 9349, 221322, 6193, 7161, 64714, 6229, 4604, 6122, 6124, 4188, 23299, 9472, 337867, 79003, 51095, 9908, 8658, 5824, 7341, 6135, 6134, 6137, 6136, 8031, 10913, 51024, 55506, 9917, 6142, 6262, 64901, 11338, 54543, 5326, 10523, 6152, 6155, 9789, 6794, 6159, 23521, 26515, 4804, 55920, 10297, 55802, 6548, 10210, 2901, 6164, 5195, 7013, 6165, 9277, 6201, 6169, 6202, 23650,…	6232, 7288, 6233, 9349, 221322, 6193, 64714, 6229, 6122, 6124, 9472, 337867, 79003, 51095, 7341, 6135, 6134, 6136, 8031, 10913, 51024, 55506, 6262, 10523, 6152, 6155, 9789, 23521, 4804, 10297, 55802, 6548, 2901, 6164, 7013, 6165, 6201, 6169, 6202, 57154, 5190, 7095, 10347, 6175, 8996, 293, 6170, 572, 6205, 255919, 6207, 6208, 3976, 11128, 6727, 6187, 6223, 7311, 6500, 26108, 582, 4838, 23230, 544…
GO:0008104~protein localization	GO:0001819~positive regulation of cytokine production	0.316997	1.27112	-0.560449	0.575173	0.993998	6232, 6231, 6234, 6233, 9501, 22871, 221322, 64714, 9066, 85409, 3993, 90678, 6229, 4604, 115827, 6122, 6124, 4188, 23299, 337867, 481, 51095, 85406, 415117, 8658, 5824, 7341, 65266, 22979, 6135, 6134, 3661, 6137, 6136, 100302736, 283229, 379, 2200, 84342, 10631, 4627, 4869, 125170, 6142, 6262, 90332, 130340, 113622, 91543, 9093, 81622, 2335, 57533, 23033, 3667, 947, 285590, 10523, 9784, 6152, 50…	6232, 6233, 9501, 22871, 221322, 64714, 9066, 85409, 6229, 6122, 6124, 337867, 481, 51095, 7341, 65266, 22979, 6135, 6134, 3661, 6136, 100302736, 84342, 4627, 125170, 6262, 90332, 130340, 9093, 2335, 3667, 285590, 10523, 6152, 6155, 9789, 375035, 3313, 10297, 55802, 959, 2901, 6164, 7013, 6165, 6169, 5190, 286, 6175, 293, 6170, 26056, 2244, 255919, 738, 11128, 6727, 6187, 6500, 79585, 23230, 1004…
GO:1902580~single-organism cellular localization	GO:0001838~embryonic epithelial tube formation	0.984656	0.547571	0.347028	0.72857	0.993998	6232, 7288, 6231, 6234, 6233, 9349, 9501, 22871, 6193, 7161, 9066, 85409, 475, 54874, 115201, 147700, 3993, 516, 6229, 54997, 3911, 6122, 9475, 6124, 4188, 118813, 23299, 9472, 481, 9908, 415117, 79803, 5824, 132112, 9001, 22979, 6135, 6134, 6137, 6136, 10239, 10913, 51024, 4627, 10632, 125170, 6142, 2064, 27237, 9093, 64901, 3270, 29098, 54820, 54543, 285590, 10523, 6152, 5064, 6155, 6159, 23521…	6232, 7288, 6233, 9349, 9501, 22871, 6193, 9066, 85409, 475, 54874, 115201, 516, 6229, 54997, 6122, 9475, 6124, 118813, 9472, 481, 9001, 22979, 6135, 6134, 6136, 10913, 51024, 4627, 10632, 125170, 9093, 3270, 285590, 10523, 6152, 6155, 23521, 1376, 10297, 6548, 2901, 6164, 6165, 6201, 6169, 6202, 57154, 5190, 7095, 5590, 286, 320, 1785, 4137, 6175, 8996, 6170, 572, 6205, 6207, 6208, 6727, 10434, …
GO:0006886~intracellular protein transport	GO:0001841~neural tube formation	0.928011	0.332105	0.440859	0.659315	0.993998	6232, 6231, 6234, 6233, 9349, 9501, 22871, 6193, 85409, 115201, 6229, 54997, 4604, 6122, 6124, 4188, 23299, 9472, 337867, 481, 51095, 9908, 415117, 5824, 132112, 6135, 6134, 6137, 6136, 8031, 7184, 10239, 10913, 51024, 54535, 9917, 4869, 125170, 6142, 130340, 113622, 2064, 64901, 11338, 81622, 29098, 54543, 57533, 5326, 10523, 9784, 6152, 5064, 6155, 9789, 92305, 6159, 23521, 26515, 4804, 3313, 1…	6232, 6233, 9349, 9501, 22871, 6193, 85409, 115201, 6229, 54997, 6122, 6124, 9472, 337867, 481, 51095, 6135, 6134, 6136, 8031, 7184, 10913, 51024, 125170, 130340, 10523, 6152, 6155, 9789, 23521, 4804, 3313, 10297, 6548, 6164, 6165, 6201, 6169, 6202, 57154, 5190, 7095, 286, 320, 444, 6175, 8996, 293, 6170, 6205, 6207, 6208, 11128, 6727, 6187, 6223, 7311, 4838, 23230, 10043, 54469
GO:0060048~cardiac muscle contraction	GO:0001890~placenta development	1.11072	1.30349	-0.0193218	0.984584	0.993998	7341, 6262, 6331, 7134, 6330, 3760, 9446, 481, 3270, 781, 5608, 4607, 29098, 444, 54795, 7139, 845, 6548, 4624, 4878, 4625, 6901, 7137, 6323, 1482, 2697, 3784, 3764, 1739	7341, 6262, 6331, 7134, 6330, 481, 3270, 781, 4607, 444, 54795, 7139, 845, 6548, 4624, 4878, 6901
GO:0015031~protein transport	GO:0001894~tissue homeostasis	1.01779	1.11122	0.0317695	0.974656	0.993998	6232, 6231, 6234, 6233, 9349, 9501, 22871, 6193, 9066, 85409, 51361, 115201, 3993, 90678, 6229, 89853, 54997, 4604, 115827, 6122, 6124, 4188, 23299, 25874, 9472, 7292, 337867, 481, 51095, 9908, 55176, 85406, 415117, 8658, 5824, 132112, 9001, 6135, 653808, 6134, 3661, 6137, 7984, 6136, 100302736, 8031, 23545, 7184, 10239, 80024, 379, 10913, 100287171, 777, 51024, 84067, 84342, 54536, 54535, 10631,…	6232, 6233, 9349, 9501, 22871, 6193, 9066, 85409, 115201, 6229, 89853, 54997, 6122, 6124, 25874, 9472, 7292, 337867, 481, 51095, 55176, 9001, 6135, 6134, 3661, 7984, 6136, 100302736, 8031, 23545, 7184, 80024, 10913, 100287171, 777, 51024, 84342, 54536, 4627, 125170, 130340, 2335, 3146, 3667, 10523, 6152, 6155, 91056, 9789, 375035, 55081, 23521, 4804, 3313, 54795, 10297, 6548, 959, 6164, 6165, 620…
GO:0045184~establishment of protein localization	GO:0001932~regulation of protein phosphorylation	0.694141	1.17158	-0.237389	0.812355	0.993998	6232, 6231, 6234, 6233, 9349, 9501, 22871, 6193, 7161, 9066, 85409, 51361, 115201, 3993, 90678, 6229, 89853, 54997, 3911, 4604, 115827, 6122, 9475, 6124, 4188, 23299, 25874, 9472, 7292, 337867, 481, 51095, 9908, 55176, 85406, 415117, 8658, 5824, 132112, 9001, 22979, 6135, 653808, 6134, 3661, 158866, 6137, 7984, 6136, 100302736, 8031, 23545, 7184, 10239, 80024, 379, 10913, 100287171, 777, 51024, 8…	6232, 6233, 9349, 9501, 22871, 6193, 9066, 85409, 115201, 6229, 89853, 54997, 6122, 9475, 6124, 25874, 9472, 7292, 337867, 481, 51095, 55176, 9001, 22979, 6135, 6134, 3661, 158866, 7984, 6136, 100302736, 8031, 23545, 7184, 80024, 10913, 100287171, 777, 51024, 84342, 55506, 54536, 4627, 125170, 6262, 130340, 2335, 3146, 3667, 10523, 6152, 6155, 91056, 9789, 375035, 55081, 23521, 4804, 3313, 54795,…
GO:0044419~interspecies interaction between organisms	GO:0001933~negative regulation of protein phosphorylation	0.224909	1.75718	-0.912259	0.361633	0.993998	6232, 6231, 6234, 6597, 6233, 9349, 57187, 6193, 7161, 1973, 5819, 90678, 6229, 89853, 1616, 5272, 6122, 9475, 7298, 8666, 6124, 7292, 9074, 3249, 81844, 55337, 5788, 2958, 7341, 6135, 6134, 3661, 6137, 6136, 440275, 9080, 1232, 64170, 4869, 89870, 3659, 6142, 130340, 91543, 81622, 27074, 664, 941, 942, 5725, 10005, 8453, 6152, 50506, 6155, 6159, 23521, 6164, 6165, 93343, 6201, 6169, 6202, 3572, …	6232, 6233, 9349, 6193, 1973, 5819, 6229, 89853, 5272, 6122, 9475, 6124, 7292, 3249, 81844, 5788, 7341, 6135, 6134, 3661, 6136, 440275, 1232, 89870, 130340, 27074, 664, 941, 942, 5725, 10005, 6152, 50506, 6155, 23521, 6164, 6165, 6201, 6169, 6202, 10107, 29110, 51176, 6175, 22938, 293, 6170, 572, 6205, 6207, 7416, 7936, 6208, 11128, 339390, 6187, 6223, 7311, 2023, 5094, 5007
GO:0044403~symbiosis, encompassing mutualism through parasitism	GO:0001934~positive regulation of protein phosphorylation	0.725152	0.734616	0.0613583	0.951074	0.993998	6232, 6231, 6234, 6597, 6233, 9349, 57187, 6193, 7161, 1973, 5819, 90678, 6229, 89853, 1616, 5272, 6122, 9475, 7298, 8666, 6124, 7292, 9074, 3249, 81844, 55337, 5788, 2958, 7341, 6135, 6134, 3661, 6137, 6136, 440275, 9080, 1232, 64170, 4869, 89870, 3659, 6142, 130340, 91543, 81622, 27074, 664, 941, 942, 5725, 10005, 8453, 6152, 50506, 6155, 6159, 23521, 6164, 6165, 93343, 6201, 6169, 6202, 3572, …	6232, 6233, 9349, 6193, 1973, 5819, 6229, 89853, 5272, 6122, 9475, 6124, 7292, 3249, 81844, 5788, 7341, 6135, 6134, 3661, 6136, 440275, 1232, 89870, 130340, 27074, 664, 941, 942, 5725, 10005, 6152, 50506, 6155, 23521, 6164, 6165, 6201, 6169, 6202, 10107, 29110, 51176, 6175, 22938, 293, 6170, 572, 6205, 6207, 7416, 7936, 6208, 11128, 339390, 6187, 6223, 7311, 2023, 5094, 5007
GO:0033036~macromolecule localization	GO:0001959~regulation of cytokine-mediated signaling pathway	1.15936	0.357054	0.584617	0.558806	0.993998	6232, 6231, 6234, 6233, 9501, 81608, 22871, 57187, 221322, 64714, 9066, 85409, 3993, 90678, 6229, 4604, 115827, 6122, 6124, 4188, 23299, 337867, 481, 51095, 85406, 415117, 8658, 5824, 7341, 65266, 22979, 6135, 6134, 3661, 6137, 6136, 100302736, 283229, 26097, 379, 2200, 84342, 10631, 4627, 1119, 4869, 125170, 6142, 6262, 90332, 130340, 113622, 91543, 9093, 81622, 5608, 2335, 57533, 23033, 3667, 9…	6232, 6233, 9501, 81608, 22871, 221322, 64714, 9066, 85409, 6229, 6122, 6124, 337867, 481, 51095, 7341, 65266, 22979, 6135, 6134, 3661, 6136, 100302736, 26097, 84342, 4627, 1119, 125170, 6262, 90332, 130340, 9093, 2335, 3667, 285590, 10523, 6152, 6155, 8694, 9789, 375035, 3313, 1376, 10297, 55802, 959, 2901, 6164, 7013, 6165, 161247, 6169, 5190, 286, 51454, 6175, 293, 6170, 26056, 2244, 255919, 7…
GO:0042255~ribosome assembly	GO:0002009~morphogenesis of an epithelium	-0.125279	1.11334	-0.795886	0.426098	0.993998	6152, 6122, 6232, 6223, 6135, 6234, 6134, 6136, 6169, 6193, 6209, 140801, 6208, 4869, 79631, 55720	6152, 6122, 6232, 6223, 6135, 6134, 6136, 6169, 6193, 140801, 6208
GO:0032412~regulation of ion transmembrane transporter activity	GO:0002027~regulation of heart rate	2.32853	1.32899	0.708369	0.478716	0.993998	7341, 9001, 65266, 6330, 65268, 9446, 22871, 59284, 255057, 57620, 6548, 54997, 729993, 6262, 53828, 9456, 9472, 481, 3270, 781, 29098, 1785, 444, 845, 4878, 5923, 5649, 27092, 11060, 130497, 30819, 1739, 7533, 3306, 79026, 3784, 54106	7341, 9001, 65266, 6330, 22871, 59284, 255057, 6548, 54997, 6262, 53828, 9456, 9472, 481, 3270, 781, 1785, 444, 845, 4878, 5923, 5649, 27092
GO:0046907~intracellular transport	GO:0002028~regulation of sodium ion transport	2.65661	2.2761	0.376895	0.706252	0.993998	6232, 6231, 6234, 79090, 6233, 9349, 9501, 22870, 81608, 22871, 57187, 6193, 9066, 85409, 4607, 475, 51361, 54874, 115201, 147700, 4686, 516, 6229, 10892, 54997, 4604, 6122, 6124, 4188, 23299, 9472, 337867, 481, 51095, 9908, 415117, 7846, 6636, 5824, 132112, 9001, 6135, 6134, 6137, 6136, 100302736, 8031, 7184, 10239, 26097, 10913, 100287171, 51024, 84067, 84342, 54535, 9917, 4869, 89870, 10632, 1…	6232, 6233, 9349, 9501, 81608, 22871, 6193, 9066, 85409, 4607, 475, 54874, 115201, 4686, 516, 6229, 10892, 54997, 6122, 6124, 9472, 337867, 481, 51095, 7846, 6636, 9001, 6135, 6134, 6136, 100302736, 8031, 7184, 26097, 10913, 100287171, 51024, 84342, 89870, 10632, 125170, 130340, 3270, 10523, 6152, 6155, 9789, 23521, 4804, 51164, 3313, 1376, 10297, 6548, 6164, 7134, 6165, 6201, 64764, 6169, 6202, …
GO:0044764~multi-organism cellular process	GO:0002062~chondrocyte differentiation	1.28951	3.32964	-0.94873	0.342758	0.993998	6232, 6231, 6234, 6597, 6233, 9349, 57187, 6193, 7161, 1973, 5819, 90678, 6229, 89853, 1616, 6122, 9475, 7298, 8666, 6124, 7292, 9074, 3249, 81844, 55337, 5788, 2958, 7341, 6135, 6134, 3661, 6137, 6136, 440275, 9080, 1232, 64170, 4869, 89870, 3659, 6142, 130340, 91543, 81622, 27074, 664, 941, 942, 5725, 10005, 8453, 6152, 50506, 6155, 6159, 23521, 6164, 6165, 93343, 6201, 6169, 6202, 3572, 10107,…	6232, 6233, 9349, 6193, 1973, 5819, 6229, 89853, 6122, 9475, 6124, 7292, 3249, 81844, 5788, 7341, 6135, 6134, 3661, 6136, 440275, 1232, 89870, 130340, 27074, 664, 941, 942, 5725, 10005, 6152, 50506, 6155, 23521, 6164, 6165, 6201, 6169, 6202, 10107, 29110, 51176, 6175, 22938, 293, 6170, 572, 6205, 6207, 7416, 7936, 6208, 11128, 339390, 6187, 6223, 7311, 2023, 5094
GO:0032411~positive regulation of transporter activity	GO:0002181~cytoplasmic translation	2.83926	2.34612	0.422771	0.672463	0.993998	7341, 6262, 9001, 65266, 65268, 9446, 9472, 481, 781, 1785, 444, 57620, 6548, 54997, 4878, 5649, 3306	7341, 6262, 9001, 65266, 9472, 481, 781, 1785, 444, 6548, 54997, 4878, 5649
GO:0051179~localization	GO:0002218~activation of innate immune response	0.756526	-0.34954	0.785393	0.432223	0.993998	3760, 22870, 81608, 22871, 8092, 9066, 4607, 5819, 1455, 57620, 2542, 3993, 90678, 10892, 131096, 4604, 3636, 4846, 1339, 115827, 9194, 56666, 51095, 1468, 2554, 4973, 5824, 27092, 10786, 65266, 22979, 65268, 3661, 100302736, 27065, 26097, 283229, 2200, 4620, 10631, 1119, 10632, 4627, 4869, 90332, 113622, 91543, 1131, 9093, 5608, 81622, 2335, 57533, 3667, 947, 4878, 285590, 10523, 4879, 92305, 37…	81608, 22871, 9066, 4607, 5819, 2542, 10892, 131096, 4846, 1339, 9194, 56666, 51095, 1468, 2554, 4973, 27092, 65266, 22979, 3661, 100302736, 27065, 26097, 1119, 10632, 4627, 90332, 9093, 2335, 3667, 4878, 285590, 10523, 4879, 375035, 29106, 1381, 79693, 5618, 1139, 58515, 3313, 1376, 959, 5617, 83700, 10868, 84913, 1389, 1265, 6710, 845, 1281, 83733, 26056, 2244, 255919, 738, 6727, 6500, 57578, 2…
GO:0022898~regulation of transmembrane transporter activity	GO:0002224~toll-like receptor signaling pathway	1.48525	0.190563	0.894807	0.37089	0.993998	7341, 9001, 65266, 6330, 65268, 9446, 22871, 59284, 255057, 57620, 6548, 54997, 729993, 6262, 53828, 9456, 9472, 481, 3270, 781, 29098, 1785, 444, 845, 4878, 5923, 5649, 27092, 11060, 130497, 30819, 1739, 7533, 3306, 79026, 3784, 54106	7341, 9001, 65266, 6330, 22871, 59284, 255057, 6548, 54997, 6262, 53828, 9456, 9472, 481, 3270, 781, 1785, 444, 845, 4878, 5923, 5649, 27092
GO:0071702~organic substance transport	GO:0002237~response to molecule of bacterial origin	-0.471753	1.01172	-0.989353	0.322491	0.993998	6232, 11182, 6231, 6234, 6233, 9501, 81608, 22871, 57187, 23169, 9066, 85409, 2542, 3993, 11188, 90678, 6229, 4604, 115827, 6122, 6124, 4188, 23299, 9194, 337867, 481, 51095, 1468, 85406, 415117, 8658, 5824, 10786, 6135, 6134, 3661, 6137, 6136, 100302736, 115019, 26097, 379, 84342, 10631, 4627, 1119, 4869, 125170, 6142, 130340, 113622, 91543, 81622, 5608, 2335, 57533, 23033, 3667, 947, 10523, 978…	6232, 6233, 9501, 81608, 22871, 9066, 85409, 2542, 11188, 6229, 6122, 6124, 9194, 337867, 481, 51095, 1468, 6135, 6134, 3661, 6136, 100302736, 115019, 26097, 84342, 4627, 1119, 125170, 130340, 2335, 3667, 10523, 6152, 6155, 9789, 375035, 1139, 3313, 1376, 10297, 959, 6164, 6165, 6169, 5190, 286, 1389, 51454, 6175, 293, 6170, 26056, 2244, 738, 11128, 6727, 6187, 79585, 23230, 10043, 9349, 6193, 28…
GO:0006810~transport	GO:0002250~adaptive immune response	0.754469	0.153694	0.452399	0.650981	0.993998	6232, 11182, 6231, 6234, 79090, 6233, 3760, 9501, 118429, 81608, 22870, 22871, 57187, 23169, 9066, 85409, 4607, 475, 1455, 57620, 479, 2542, 3993, 11188, 90678, 119, 6229, 10892, 131096, 3636, 4846, 4604, 1339, 115827, 12, 53828, 6122, 6124, 4188, 222642, 23299, 28988, 9194, 337867, 481, 56666, 51095, 1468, 85406, 2554, 415117, 4973, 8658, 5824, 27092, 10786, 7341, 65266, 65268, 6135, 6134, 3661,…	6232, 6233, 9501, 118429, 81608, 22871, 9066, 85409, 4607, 475, 2542, 11188, 6229, 10892, 131096, 4846, 1339, 53828, 6122, 6124, 222642, 9194, 337867, 481, 56666, 51095, 1468, 2554, 4973, 27092, 7341, 65266, 6135, 6134, 3661, 6136, 100302736, 115019, 27065, 26097, 84342, 4627, 1119, 10632, 7352, 125170, 6262, 90332, 130340, 2335, 54943, 3667, 4878, 4879, 10523, 6152, 6155, 5187, 9789, 375035, 291…
GO:1902578~single-organism localization	GO:0002252~immune effector process	-0.184025	-0.291329	0.0533665	0.95744	0.993998	6232, 11182, 6231, 6234, 6233, 3760, 9501, 22871, 23169, 64714, 9066, 85409, 475, 57620, 479, 2542, 3993, 11188, 90678, 119, 6229, 131096, 4846, 1339, 115827, 12, 53828, 6122, 6124, 4188, 23299, 9194, 481, 56666, 1468, 2554, 415117, 5824, 27092, 10786, 7341, 65266, 22979, 65268, 6135, 6134, 3661, 6137, 6136, 115019, 490, 283229, 379, 4620, 10631, 4627, 1119, 10632, 7352, 125170, 6142, 6262, 90332…	6232, 6233, 9501, 22871, 64714, 9066, 85409, 475, 2542, 11188, 6229, 131096, 4846, 1339, 53828, 6122, 6124, 9194, 481, 56666, 1468, 2554, 27092, 7341, 65266, 22979, 6135, 6134, 3661, 6136, 115019, 4627, 1119, 10632, 7352, 125170, 6262, 90332, 9093, 2335, 3667, 4878, 285590, 4879, 10523, 6152, 6155, 5187, 29106, 94160, 59284, 5618, 1139, 58515, 1376, 10297, 959, 2901, 5617, 6164, 6165, 7498, 6169,…
GO:0044765~single-organism transport	GO:0002253~activation of immune response	-0.58935	-1.62136	0.678968	0.497158	0.993998	6232, 11182, 6231, 6234, 6233, 3760, 9501, 22871, 23169, 9066, 85409, 475, 57620, 479, 2542, 3993, 11188, 90678, 119, 6229, 131096, 4846, 1339, 115827, 12, 53828, 6122, 6124, 4188, 23299, 9194, 481, 56666, 1468, 2554, 415117, 5824, 27092, 10786, 7341, 65266, 65268, 6135, 6134, 3661, 6137, 6136, 115019, 490, 283229, 379, 4620, 10631, 4627, 1119, 10632, 7352, 125170, 6142, 6262, 90332, 91543, 1131,…	6232, 6233, 9501, 22871, 9066, 85409, 475, 2542, 11188, 6229, 131096, 4846, 1339, 53828, 6122, 6124, 9194, 481, 56666, 1468, 2554, 27092, 7341, 65266, 6135, 6134, 3661, 6136, 115019, 4627, 1119, 10632, 7352, 125170, 6262, 90332, 2335, 3667, 4878, 4879, 10523, 6152, 6155, 5187, 29106, 94160, 59284, 5618, 1139, 58515, 1376, 10297, 959, 2901, 5617, 6164, 6165, 7498, 6169, 5190, 286, 1389, 51454, 126…
GO:0051234~establishment of localization	GO:0002263~cell activation involved in immune response	-0.52471	0.133364	-0.492858	0.622113	0.993998	3760, 22870, 81608, 22871, 9066, 4607, 5819, 1455, 57620, 2542, 3993, 90678, 10892, 131096, 4604, 3636, 4846, 1339, 115827, 9194, 56666, 51095, 1468, 2554, 4973, 5824, 27092, 10786, 65266, 22979, 65268, 3661, 100302736, 27065, 26097, 283229, 4620, 10631, 1119, 10632, 4627, 4869, 90332, 113622, 91543, 1131, 5608, 81622, 2335, 57533, 3667, 947, 4878, 10523, 4879, 92305, 375035, 29106, 1381, 79693, …	81608, 22871, 9066, 4607, 5819, 2542, 10892, 131096, 4846, 1339, 9194, 56666, 51095, 1468, 2554, 4973, 27092, 65266, 22979, 3661, 100302736, 27065, 26097, 1119, 10632, 4627, 90332, 2335, 3667, 4878, 10523, 4879, 375035, 29106, 1381, 79693, 5618, 1139, 58515, 3313, 1376, 959, 5617, 10868, 1389, 1265, 6710, 845, 83733, 26056, 2244, 738, 6727, 57578, 27032, 79585, 80331, 283375, 5649, 54874, 115201,…
GO:0016043~cellular component organization	GO:0002285~lymphocyte activation involved in immune response	0.435303	0.704988	-0.126475	0.899356	0.993998	22870, 22871, 22992, 8092, 9066, 57622, 203100, 5819, 1455, 79414, 55687, 79658, 3993, 90678, 5931, 10892, 6901, 4604, 3636, 4846, 9074, 168002, 56666, 51095, 79885, 400746, 79884, 55693, 27097, 140801, 5824, 22979, 27065, 55102, 84902, 26097, 9080, 2200, 4620, 10631, 4624, 6923, 4627, 4869, 113622, 9093, 6939, 79784, 151835, 2335, 57533, 55239, 947, 4878, 285590, 4879, 1264, 124590, 5618, 58511,…	22871, 22992, 9066, 57622, 203100, 5819, 5931, 10892, 6901, 4846, 168002, 56666, 51095, 79884, 27097, 140801, 22979, 27065, 55102, 26097, 4624, 6923, 4627, 9093, 2335, 55239, 4878, 285590, 4879, 5618, 58511, 81532, 7915, 5990, 83700, 1265, 2596, 6710, 845, 22938, 57560, 1281, 10713, 2006, 2244, 255919, 93649, 7936, 50810, 6727, 5892, 6500, 6742, 221937, 2023, 27032, 79585, 57459, 57453, 100134934…
GO:0032502~developmental process	GO:0002286~T cell activation involved in immune response	1.74317	1.12891	0.474174	0.635376	0.993998	22871, 8092, 348093, 57622, 4607, 5819, 1455, 79414, 2301, 2300, 2542, 3993, 5931, 10892, 6901, 3636, 4846, 4861, 168002, 79885, 400746, 65266, 10637, 84902, 2200, 1232, 10631, 4624, 4625, 4627, 3659, 4869, 91543, 1131, 9095, 9093, 81616, 6939, 79784, 151835, 2335, 941, 57533, 942, 947, 5725, 4878, 285590, 58509, 10523, 4879, 1381, 124590, 5618, 1139, 3313, 81532, 64072, 959, 5617, 7915, 5990, 56…	22871, 57622, 4607, 5819, 2542, 5931, 10892, 6901, 4846, 4861, 168002, 65266, 1232, 4624, 4627, 9093, 81616, 2335, 941, 942, 5725, 4878, 285590, 10523, 4879, 1381, 5618, 1139, 3313, 81532, 959, 5617, 7915, 5990, 5631, 80306, 83700, 84913, 2116, 341405, 1265, 2596, 6710, 845, 6954, 4671, 22938, 3221, 57560, 1281, 2006, 2244, 93649, 50810, 6742, 221937, 55274, 57578, 27032, 84814, 57453, 864, 28337…
GO:0051649~establishment of localization in cell	GO:0002287~alpha-beta T cell activation involved in immune response	2.99352	2.13793	0.606626	0.544099	0.993998	6232, 6231, 6234, 79090, 6233, 9349, 9501, 22870, 81608, 22871, 57187, 6193, 7161, 9066, 85409, 4607, 475, 51361, 5819, 54874, 115201, 147700, 4686, 3993, 516, 6229, 10892, 54997, 4604, 6122, 6124, 4188, 23299, 25874, 9472, 337867, 481, 51095, 9908, 415117, 5788, 7846, 6636, 5824, 132112, 9001, 6135, 6134, 6137, 6136, 100302736, 8031, 7184, 10239, 26097, 10913, 100287171, 51024, 84067, 84342, 545…	6232, 6233, 9349, 9501, 81608, 22871, 6193, 9066, 85409, 4607, 475, 5819, 54874, 115201, 4686, 516, 6229, 10892, 54997, 6122, 6124, 25874, 9472, 337867, 481, 51095, 5788, 7846, 6636, 9001, 6135, 6134, 6136, 100302736, 8031, 7184, 26097, 10913, 100287171, 51024, 84342, 89870, 4627, 10632, 125170, 6262, 130340, 3270, 781, 6536, 10523, 6152, 6155, 9789, 55081, 23521, 4804, 51164, 3313, 1376, 54795, …
GO:0006816~calcium ion transport	GO:0002292~T cell differentiation involved in immune response	2.69155	1.82801	0.61208	0.540485	0.993998	7341, 9001, 8996, 342372, 9446, 490, 59284, 80024, 1139, 2645, 58515, 283229, 125336, 255057, 57620, 777, 54795, 6548, 7779, 7416, 64072, 5319, 4846, 5371, 6262, 9456, 6345, 3596, 80228, 9472, 481, 3270, 781, 27032, 80036, 116443, 444, 196527, 845, 5788, 8614, 4878, 27092, 10523, 7442, 7040, 2823, 796, 5335, 51763, 5310, 1230, 25998, 3685, 5987, 378807, 7466, 54499, 30968, 51669, 3352, 3306, 7902…	7341, 9001, 8996, 59284, 80024, 1139, 58515, 125336, 255057, 777, 54795, 6548, 7779, 7416, 4846, 6262, 9456, 6345, 9472, 481, 3270, 781, 27032, 80036, 116443, 444, 196527, 845, 5788, 8614, 4878, 27092, 10523
GO:0048856~anatomical structure development	GO:0002293~alpha-beta T cell differentiation involved in immune response	2.99352	2.13793	0.606626	0.544099	0.993998	22871, 8092, 348093, 57622, 4607, 5819, 1455, 79414, 2301, 2300, 2542, 3993, 5931, 10892, 6901, 3636, 4846, 4861, 168002, 79885, 400746, 65266, 10637, 84902, 2200, 1232, 10631, 4624, 4625, 4627, 3659, 91543, 1131, 9095, 9093, 81616, 6939, 79784, 151835, 2335, 941, 57533, 942, 947, 5725, 4878, 285590, 58509, 10523, 4879, 1381, 124590, 5618, 1139, 3313, 81532, 64072, 959, 5617, 7915, 5990, 5631, 12…	22871, 57622, 4607, 5819, 2542, 5931, 10892, 6901, 4846, 4861, 168002, 65266, 1232, 4624, 4627, 9093, 81616, 2335, 941, 942, 5725, 4878, 285590, 10523, 4879, 1381, 5618, 1139, 3313, 81532, 959, 5617, 7915, 5990, 5631, 80306, 83700, 84913, 2116, 341405, 1265, 2596, 6710, 845, 6954, 4671, 22938, 3221, 57560, 1281, 2006, 2244, 93649, 50810, 6742, 221937, 55274, 27032, 84814, 57453, 864, 283375, 7704…
GO:0046632~alpha-beta T cell differentiation	GO:0002294~CD4-positive, alpha-beta T cell differentiation involved in immune response	3.04648	2.19238	0.605604	0.544778	0.993998	6461, 91543, 8995, 64218, 7292, 6095, 5590, 51043, 2841, 51176, 941, 3146, 942, 7704, 3702, 3659, 51561, 8943, 5914	64218, 7292, 6095, 5590, 2841, 51176, 941, 3146, 942, 7704, 3702
GO:0044767~single-organism developmental process	GO:0002366~leukocyte activation involved in immune response	-0.491888	-0.0369801	-0.357062	0.721045	0.993998	22871, 8092, 348093, 57622, 4607, 5819, 1455, 79414, 2301, 2300, 2542, 3993, 5931, 10892, 6901, 3636, 4846, 4861, 168002, 79885, 400746, 65266, 10637, 84902, 2200, 1232, 10631, 4624, 4625, 4627, 3659, 4869, 91543, 1131, 9095, 9093, 81616, 6939, 79784, 151835, 2335, 941, 57533, 942, 947, 5725, 4878, 285590, 58509, 10523, 4879, 1381, 124590, 5618, 1139, 3313, 81532, 64072, 959, 5617, 7915, 5990, 56…	22871, 57622, 4607, 5819, 2542, 5931, 10892, 6901, 4846, 4861, 168002, 65266, 1232, 4624, 4627, 9093, 81616, 2335, 941, 942, 5725, 4878, 285590, 10523, 4879, 1381, 5618, 1139, 3313, 81532, 959, 5617, 7915, 5990, 5631, 80306, 83700, 84913, 2116, 341405, 1265, 2596, 6710, 845, 6954, 4671, 22938, 3221, 57560, 1281, 2006, 2244, 93649, 50810, 6742, 221937, 55274, 57578, 84814, 57453, 864, 283375, 7704…
GO:0071840~cellular component organization or biogenesis	GO:0002376~immune system process	-0.00685148	0.834766	-0.546144	0.584967	0.993998	22870, 22871, 22992, 8092, 9066, 57622, 203100, 5819, 1455, 79414, 55687, 79658, 3993, 90678, 5931, 10892, 6901, 4604, 3636, 4846, 9074, 168002, 56666, 51095, 79885, 400746, 79884, 55693, 27097, 140801, 5824, 22979, 27065, 55102, 84902, 26097, 9080, 2200, 4620, 10631, 4624, 6923, 4627, 4869, 113622, 9093, 6939, 79784, 151835, 2335, 57533, 55239, 947, 4878, 285590, 4879, 1264, 124590, 5618, 58511,…	22871, 22992, 9066, 57622, 203100, 5819, 5931, 10892, 6901, 4846, 168002, 56666, 51095, 79884, 27097, 140801, 22979, 27065, 55102, 26097, 4624, 6923, 4627, 9093, 2335, 55239, 4878, 285590, 4879, 5618, 58511, 81532, 7915, 5990, 83700, 1265, 2596, 6710, 845, 22938, 57560, 1281, 10713, 2006, 2244, 255919, 93649, 7936, 50810, 6727, 317781, 5892, 6500, 6742, 221937, 2023, 27032, 79585, 57459, 57453, 1…
GO:0019538~protein metabolic process	GO:0002429~immune response-activating cell surface receptor signaling pathway	-1.68799	-1.76701	-0.142336	0.886815	0.993998	22870, 22992, 203100, 1455, 92979, 90678, 5931, 10892, 131096, 5935, 161725, 79885, 1468, 55693, 27097, 81844, 55699, 54487, 4973, 340351, 140801, 283471, 65266, 65268, 3661, 10637, 26097, 2200, 27068, 283464, 4624, 64170, 6923, 4627, 3659, 4869, 64066, 113622, 91544, 1131, 9093, 55351, 5608, 27074, 2335, 941, 942, 55239, 5603, 3667, 5725, 4878, 58509, 92305, 147991, 339105, 79693, 29101, 5618, 1…	22992, 203100, 92979, 5931, 10892, 131096, 5935, 161725, 1468, 27097, 81844, 55699, 54487, 4973, 340351, 140801, 283471, 65266, 3661, 26097, 4624, 6923, 4627, 64066, 91544, 9093, 27074, 2335, 941, 942, 55239, 5603, 3667, 5725, 4878, 79693, 5618, 1139, 167359, 344805, 81532, 959, 5617, 84909, 29110, 10868, 1389, 80315, 55139, 115992, 6710, 5502, 4671, 22938, 81669, 1281, 80344, 83733, 169436, 1071…
GO:0051641~cellular localization	GO:0002440~production of molecular mediator of immune response	0.612386	1.65062	-0.553166	0.58015	0.993998	6232, 6231, 6234, 79090, 6233, 9501, 81608, 22870, 22871, 57187, 221322, 64714, 9066, 85409, 4607, 475, 5819, 3993, 6229, 10892, 4604, 6122, 6124, 4188, 23299, 337867, 481, 51095, 415117, 8658, 5824, 7341, 22979, 6135, 6134, 6137, 6136, 100302736, 283229, 26097, 84342, 4627, 4869, 10632, 125170, 6142, 6262, 90332, 130340, 113622, 9093, 81622, 54820, 57533, 23033, 285590, 10523, 9784, 6152, 5064, …	6232, 6233, 9501, 81608, 22871, 221322, 64714, 9066, 85409, 4607, 475, 5819, 6229, 10892, 6122, 6124, 337867, 481, 51095, 7341, 22979, 6135, 6134, 6136, 100302736, 26097, 84342, 4627, 10632, 125170, 6262, 90332, 130340, 9093, 285590, 10523, 6152, 6155, 9789, 3313, 1376, 10297, 55802, 2901, 6164, 7013, 7134, 6165, 64764, 6169, 5190, 286, 6710, 845, 6175, 293, 6170, 26056, 255919, 7139, 738, 11128,…
GO:0090257~regulation of muscle system process	GO:0002443~leukocyte mediated immunity	-1.18035	-0.469602	-0.630639	0.528277	0.993998	7341, 6331, 9464, 8996, 9446, 1264, 4607, 54795, 7139, 93649, 6548, 4625, 4846, 5592, 6262, 7134, 6345, 1131, 3572, 9472, 481, 3270, 29098, 147, 444, 845, 4878, 136319, 1482, 4092, 7919, 796, 1739, 7137, 2932, 3784	7341, 6331, 9464, 8996, 4607, 54795, 7139, 93649, 6548, 4846, 5592, 6262, 7134, 6345, 9472, 481, 3270, 444, 845, 4878
GO:1901019~regulation of calcium ion transmembrane transporter activity	GO:0002449~lymphocyte mediated immunity	-0.671899	-0.387509	-0.266948	0.789509	0.993998	7341, 6262, 9001, 9446, 9472, 481, 3270, 781, 444, 255057, 57620, 845, 6548, 4878, 3306, 79026, 54106	7341, 6262, 9001, 9472, 481, 3270, 781, 444, 255057, 845, 6548, 4878
GO:0034220~ion transmembrane transport	GO:0002456~T cell mediated immunity	1.73138	2.13548	-0.0860133	0.931456	0.993998	6233, 3760, 22871, 9780, 9022, 59284, 1139, 475, 255057, 57620, 479, 1376, 2542, 54795, 516, 6548, 54997, 6549, 131096, 1339, 50636, 2901, 6507, 729993, 286133, 53828, 9194, 25874, 80228, 9472, 481, 80036, 3249, 3927, 115111, 444, 116443, 1785, 51297, 2554, 196527, 89845, 845, 5788, 6558, 119395, 27092, 10786, 7341, 9001, 6331, 65266, 6330, 23507, 8996, 65268, 342372, 157855, 9446, 115019, 490, 2…	6233, 22871, 9022, 59284, 1139, 475, 255057, 1376, 2542, 54795, 516, 6548, 54997, 6549, 131096, 1339, 50636, 2901, 6507, 286133, 53828, 9194, 25874, 9472, 481, 80036, 3249, 3927, 115111, 444, 116443, 1785, 2554, 196527, 845, 5788, 6558, 119395, 27092, 7341, 9001, 6331, 65266, 6330, 8996, 157855, 115019, 23545, 80024, 125336, 777, 7779, 7416, 6528, 6329, 10632, 6262, 4363, 7311, 9456, 9132, 3270, …
GO:0055085~transmembrane transport	GO:0002460~adaptive immune response based on somatic recombination of immune receptors built from immunoglobulin superfamily domains	0.593296	0.502639	0.111092	0.911543	0.993998	11182, 6233, 3760, 22871, 23169, 475, 255057, 57620, 479, 2542, 119, 516, 54997, 131096, 1339, 6507, 2703, 729993, 286133, 53828, 9194, 25874, 80228, 9472, 481, 56666, 3927, 3249, 2554, 89845, 5788, 5824, 27092, 10786, 7341, 9001, 6892, 65266, 65268, 342372, 115019, 490, 23545, 80024, 125336, 777, 6528, 10632, 6262, 4363, 9132, 3270, 781, 29098, 54543, 26266, 6536, 4878, 10523, 8170, 94160, 9780,…	6233, 22871, 475, 255057, 2542, 516, 54997, 131096, 1339, 6507, 286133, 53828, 9194, 25874, 9472, 481, 56666, 3927, 3249, 2554, 5788, 27092, 7341, 9001, 65266, 115019, 23545, 80024, 125336, 777, 6528, 10632, 6262, 4363, 9132, 3270, 781, 6536, 4878, 10523, 94160, 9022, 59284, 1139, 1376, 54795, 6548, 6549, 2901, 50636, 6564, 5190, 80036, 563, 115111, 444, 116443, 1785, 196527, 845, 6558, 119395, 1…
GO:0044267~cellular protein metabolic process	GO:0002520~immune system development	0.984964	1.95761	-0.506021	0.612842	0.993998	22870, 22992, 1455, 92979, 90678, 5931, 10892, 131096, 5935, 161725, 79885, 1468, 55693, 27097, 81844, 55699, 54487, 340351, 140801, 65266, 65268, 10637, 26097, 2200, 27068, 283464, 4624, 64170, 6923, 4627, 4869, 113622, 91544, 1131, 9093, 55351, 5608, 27074, 2335, 941, 55239, 5603, 3667, 5725, 4878, 58509, 92305, 147991, 79693, 29101, 5618, 1139, 79695, 167359, 81532, 959, 5617, 126520, 29118, 3…	22992, 92979, 5931, 10892, 131096, 5935, 161725, 1468, 27097, 81844, 55699, 54487, 340351, 140801, 65266, 26097, 4624, 6923, 4627, 91544, 9093, 27074, 2335, 941, 55239, 5603, 3667, 5725, 4878, 79693, 5618, 1139, 167359, 81532, 959, 5617, 29110, 10868, 1389, 80315, 55139, 115992, 6710, 5502, 4671, 22938, 81669, 1281, 80344, 83733, 169436, 10713, 2244, 5995, 255919, 93649, 7936, 6500, 10724, 864, 6…
GO:0048513~animal organ development	GO:0002521~leukocyte differentiation	0.577126	0.26484	0.253363	0.799987	0.993998	8893, 6597, 6233, 9985, 221322, 8092, 348093, 231, 4607, 2301, 2300, 2542, 119, 6229, 10892, 6901, 3636, 4846, 5396, 4188, 168002, 8538, 51654, 53834, 65266, 6015, 490, 23026, 10637, 2200, 9757, 4624, 4625, 4627, 3659, 7473, 6262, 7475, 38, 91543, 9095, 401265, 9093, 26548, 6939, 79784, 54820, 23152, 941, 942, 947, 4878, 285590, 139285, 9784, 6152, 54829, 5066, 128272, 124590, 5618, 3313, 282996,…	8893, 6233, 221322, 231, 4607, 2542, 6229, 10892, 6901, 4846, 5396, 168002, 51654, 53834, 65266, 23026, 9757, 4624, 4627, 6262, 7475, 9093, 26548, 941, 942, 4878, 285590, 139285, 6152, 5618, 3313, 343035, 959, 5617, 7134, 9794, 7498, 64764, 6169, 5631, 83700, 2116, 341405, 1265, 6175, 3221, 57560, 1281, 1954, 2006, 7139, 93649, 9456, 221937, 64426, 1600, 57453, 864, 10046, 283375, 7704, 5649, 946…
GO:0032268~regulation of cellular protein metabolic process	GO:0002526~acute inflammatory response	1.57614	0.99899	0.459798	0.645661	0.993998	8893, 6233, 22870, 85409, 238, 10892, 5935, 5272, 12, 9513, 8666, 4188, 28988, 222643, 55693, 55699, 54487, 5269, 51654, 51776, 7341, 65268, 64853, 6370, 10637, 26097, 2200, 9757, 84101, 64170, 4627, 4869, 5055, 9093, 9891, 5608, 27074, 147, 2335, 941, 55239, 139285, 58509, 54829, 5187, 79693, 5618, 1139, 155, 81532, 8569, 11146, 1938, 8328, 959, 7376, 7375, 7498, 6169, 29118, 3572, 221476, 29110…	8893, 6233, 85409, 10892, 5935, 5272, 55699, 54487, 5269, 51654, 51776, 7341, 64853, 26097, 9757, 84101, 4627, 5055, 9093, 27074, 2335, 941, 55239, 139285, 5187, 79693, 5618, 1139, 155, 81532, 959, 7498, 6169, 221476, 29110, 1389, 80315, 115992, 5502, 54969, 4671, 22938, 81669, 2244, 255919, 93649, 7936, 6500, 1600, 51231, 84259, 54986, 6613, 10289, 5649, 9464, 3364, 6193, 1973, 10816, 57467, 468…
GO:0009719~response to endogenous stimulus	GO:0002682~regulation of immune system process	-0.314002	-0.332628	-0.0185672	0.985186	0.993998	8893, 6597, 6233, 27006, 7161, 348093, 23205, 231, 203100, 51764, 4686, 5931, 1616, 3636, 266743, 7298, 9472, 7292, 3249, 2950, 2554, 80115, 53834, 85004, 50964, 7849, 9400, 6257, 490, 8031, 23545, 7184, 9361, 6095, 10637, 1478, 10518, 3939, 79039, 2200, 2288, 79957, 54658, 658, 54778, 8823, 1915, 4624, 6528, 10631, 64170, 5319, 1515, 7352, 6262, 38, 2186, 2064, 10919, 7073, 3030, 4914, 56963, 31…	8893, 6233, 27006, 23205, 231, 203100, 51764, 4686, 5931, 266743, 9472, 7292, 3249, 2950, 2554, 80115, 53834, 9400, 6257, 8031, 23545, 7184, 6095, 10518, 3939, 79039, 2288, 54658, 658, 54778, 8823, 1915, 4624, 6528, 1515, 7352, 6262, 2186, 10919, 3030, 4914, 3146, 8836, 56729, 3667, 4878, 5725, 50506, 5582, 5187, 4804, 5618, 1139, 4929, 6548, 50515, 5617, 652968, 1791, 57154, 5590, 2116, 80315, 4…
GO:0034767~positive regulation of ion transmembrane transport	GO:0002683~negative regulation of immune system process	0.290529	-0.299895	0.416798	0.676826	0.993998	7341, 6262, 9001, 65266, 65268, 9446, 3596, 9472, 481, 781, 1785, 444, 196527, 57620, 6548, 54997, 4878, 5649, 3306, 3784, 5335	7341, 6262, 9001, 65266, 9472, 481, 781, 1785, 444, 196527, 6548, 54997, 4878, 5649
GO:0072358~cardiovascular system development	GO:0002684~positive regulation of immune system process	-1.12751	-0.229653	-0.725189	0.468336	0.993998	9784, 5066, 9464, 4693, 6794, 55081, 221322, 7161, 4804, 1139, 4607, 282996, 81575, 2300, 3399, 11146, 6548, 91807, 6901, 3911, 4846, 7134, 9475, 5396, 9794, 6443, 7058, 7498, 9472, 23414, 83700, 2876, 2116, 1785, 51176, 2113, 80114, 6678, 53834, 5468, 4897, 9289, 6331, 9321, 58495, 64218, 221981, 1281, 147372, 6095, 1954, 144455, 2767, 10637, 575, 57167, 26011, 78987, 2200, 1232, 7139, 6886, 575…	9464, 4693, 55081, 221322, 4804, 1139, 4607, 6548, 6901, 4846, 7134, 9475, 5396, 9794, 6443, 7058, 7498, 9472, 23414, 83700, 2116, 1785, 51176, 80114, 53834, 5468, 9289, 6331, 64218, 1281, 147372, 6095, 1954, 2767, 575, 57167, 26011, 1232, 7139, 6886, 93649, 8823, 4624, 3976, 4627, 6262, 165904, 121643, 4914, 4838, 2335, 2057, 3146, 4878, 285590, 4879, 80173
GO:0072359~circulatory system development	GO:0002694~regulation of leukocyte activation	-0.675538	-0.21747	-0.379624	0.704224	0.993998	9784, 5066, 9464, 4693, 6794, 55081, 221322, 7161, 4804, 1139, 4607, 282996, 81575, 2300, 3399, 11146, 6548, 91807, 6901, 3911, 4846, 7134, 9475, 5396, 9794, 6443, 7058, 7498, 9472, 23414, 83700, 2876, 2116, 1785, 51176, 2113, 80114, 6678, 53834, 5468, 4897, 9289, 6331, 9321, 58495, 64218, 221981, 1281, 147372, 6095, 1954, 144455, 2767, 10637, 575, 57167, 26011, 78987, 2200, 1232, 7139, 6886, 575…	9464, 4693, 55081, 221322, 4804, 1139, 4607, 6548, 6901, 4846, 7134, 9475, 5396, 9794, 6443, 7058, 7498, 9472, 23414, 83700, 2116, 1785, 51176, 80114, 53834, 5468, 9289, 6331, 64218, 1281, 147372, 6095, 1954, 2767, 575, 57167, 26011, 1232, 7139, 6886, 93649, 8823, 4624, 3976, 4627, 6262, 165904, 121643, 4914, 4838, 2335, 2057, 3146, 4878, 285590, 4879, 80173
GO:0006942~regulation of striated muscle contraction	GO:0002696~positive regulation of leukocyte activation	-0.608834	-0.278537	-0.288632	0.772863	0.993998	7341, 6262, 6331, 9446, 481, 3270, 4607, 29098, 147, 444, 54795, 845, 6548, 4878, 4625, 1482, 4092, 3784, 1739	7341, 6262, 6331, 481, 3270, 4607, 444, 54795, 845, 6548, 4878
GO:0048731~system development	GO:0002697~regulation of immune effector process	1.57846	0.687774	0.675188	0.499556	0.993998	8893, 6597, 6233, 9985, 22871, 57187, 23169, 221322, 8092, 348093, 231, 57622, 4607, 79414, 2301, 2300, 2542, 238, 3993, 119, 6229, 10892, 6901, 3636, 4846, 5396, 4188, 4861, 28988, 168002, 79885, 400746, 8538, 51654, 53834, 65266, 11041, 6015, 490, 23026, 10637, 2200, 1232, 9757, 4624, 10631, 4625, 4627, 3659, 7473, 6262, 7475, 38, 91543, 1131, 9095, 401265, 9093, 26548, 6939, 79784, 151835, 232…	8893, 6233, 22871, 221322, 231, 57622, 4607, 2542, 6229, 10892, 6901, 4846, 5396, 4861, 168002, 51654, 53834, 65266, 23026, 1232, 9757, 4624, 4627, 6262, 7475, 9093, 26548, 23271, 2335, 941, 942, 4878, 285590, 139285, 4879, 10523, 6152, 5618, 1139, 3313, 81532, 343035, 959, 7915, 5617, 7134, 9794, 7498, 64764, 6169, 5631, 83700, 84913, 2116, 341405, 2596, 1265, 6710, 6175, 4671, 22938, 3221, 5756…
GO:0009056~catabolic process	GO:0002699~positive regulation of immune effector process	0.117637	0.571359	-0.274609	0.783617	0.993998	6232, 6231, 6234, 6233, 9349, 9588, 25862, 6193, 85409, 593, 81579, 170685, 1973, 10935, 633, 4686, 90678, 4324, 6229, 89853, 2948, 4846, 9476, 6122, 161725, 6124, 200879, 4069, 1592, 285848, 337867, 883, 55577, 255189, 51013, 6999, 4194, 7341, 6135, 6134, 6137, 6499, 6136, 2171, 7184, 9361, 56953, 3939, 51302, 8824, 54658, 54778, 10595, 84101, 30, 5319, 1515, 6142, 64066, 38, 91544, 1891, 373509…	6232, 6233, 9349, 9588, 25862, 6193, 85409, 593, 170685, 1973, 4686, 6229, 89853, 4846, 6122, 161725, 6124, 4069, 285848, 337867, 883, 255189, 51013, 4194, 7341, 6135, 6134, 6136, 2171, 7184, 56953, 3939, 51302, 8824, 54658, 54778, 84101, 1515, 64066, 91544, 1891, 373509, 3030, 8681, 84735, 27074, 3425, 664, 80896, 3146, 1807, 3667, 139285, 10005, 6152, 50506, 6155, 5582, 4012, 6037, 23521, 1381,…
GO:0007215~glutamate receptor signaling pathway	GO:0002703~regulation of leukocyte mediated immunity	0.853563	1.00958	-0.0193895	0.98453	0.993998	729993, 9456, 22871, 59284, 80036, 2897, 80315, 116443, 1201, 5923, 5649, 27092, 2901	9456, 22871, 59284, 80036, 2897, 80315, 116443, 1201, 5923, 5649, 27092, 2901
GO:0060047~heart contraction	GO:0002706~regulation of lymphocyte mediated immunity	1.57023	1.38505	0.227564	0.819985	0.993998	7341, 6331, 6330, 3760, 9446, 490, 59284, 1139, 4607, 54795, 7139, 6548, 4624, 4625, 6901, 4846, 6262, 53828, 7134, 481, 3270, 781, 5608, 2876, 29098, 147, 444, 845, 4878, 27092, 30819, 2034, 1482, 4092, 796, 1739, 3777, 53826, 7137, 6323, 3708, 2697, 3784, 3764	7341, 6331, 6330, 59284, 1139, 4607, 54795, 7139, 6548, 4624, 6901, 4846, 6262, 53828, 7134, 481, 3270, 781, 444, 845, 4878, 27092
GO:1904064~positive regulation of cation transmembrane transport	GO:0002757~immune response-activating signal transduction	-0.835631	-1.7142	0.554281	0.579387	0.993998	7341, 6262, 9001, 65268, 9446, 3596, 9472, 481, 781, 1785, 444, 196527, 57620, 6548, 54997, 4878, 3306, 3784, 5335	7341, 6262, 9001, 9472, 481, 781, 1785, 444, 196527, 6548, 54997, 4878
GO:0023051~regulation of signaling	GO:0002758~innate immune response-activating signal transduction	0.652233	-0.222455	0.625216	0.531829	0.993998	6597, 6233, 9501, 57186, 22871, 64714, 9066, 348093, 85409, 231, 203100, 2300, 79658, 238, 3993, 11188, 5931, 10892, 4846, 53828, 3090, 5396, 161725, 4188, 28988, 222643, 1592, 481, 168002, 11198, 51776, 8658, 27092, 4194, 7341, 65268, 3661, 100302736, 64853, 490, 6370, 27065, 10637, 2200, 10750, 10631, 64170, 3659, 7473, 6262, 91543, 220001, 9093, 9891, 5608, 147, 2335, 1124, 941, 942, 3667, 487…	6233, 9501, 22871, 64714, 9066, 85409, 231, 203100, 11188, 5931, 10892, 4846, 53828, 5396, 161725, 481, 168002, 11198, 51776, 27092, 4194, 7341, 3661, 100302736, 64853, 27065, 6262, 220001, 9093, 2335, 1124, 941, 942, 3667, 4878, 139285, 5187, 59284, 5618, 1139, 155, 84126, 10297, 959, 2901, 5617, 7498, 124583, 10868, 29110, 845, 54848, 4671, 22938, 57560, 293, 1281, 26056, 2244, 54978, 93649, 79…
GO:0006575~cellular modified amino acid metabolic process	GO:0002764~immune response-regulating signaling pathway	-1.17468	-1.94655	0.449344	0.653184	0.993998	6472, 50506, 7298, 9027, 9446, 8681, 9022, 81579, 2876, 3249, 883, 81034, 2950, 255189, 8836, 11145, 6528, 2948, 5319, 81490, 7849, 7915, 4552, 64600, 25932, 2944, 1733, 10955, 2346, 4258, 1719, 2949, 10840, 5625	50506, 9027, 8681, 9022, 3249, 883, 2950, 255189, 8836, 6528, 81490, 7915
GO:0051246~regulation of protein metabolic process	GO:0002768~immune response-regulating cell surface receptor signaling pathway	-2.02607	-2.01099	-0.269475	0.787564	0.993998	8893, 6233, 22870, 85409, 238, 10892, 5935, 5272, 12, 9513, 8666, 4188, 28988, 222643, 337867, 55693, 55699, 54487, 5269, 51654, 51776, 4194, 7341, 65268, 64853, 6370, 10637, 26097, 2200, 9757, 84101, 64170, 4627, 3659, 4869, 5055, 9093, 9891, 5608, 27074, 147, 2335, 941, 942, 55239, 139285, 58509, 54829, 5187, 79693, 5618, 1139, 155, 81532, 10297, 8569, 11146, 1938, 8328, 959, 7376, 7375, 7498, …	8893, 6233, 85409, 10892, 5935, 5272, 337867, 55699, 54487, 5269, 51654, 51776, 4194, 7341, 64853, 26097, 9757, 84101, 4627, 5055, 9093, 27074, 2335, 941, 942, 55239, 139285, 5187, 79693, 5618, 1139, 155, 81532, 10297, 959, 7498, 6169, 221476, 29110, 1389, 80315, 115992, 5502, 54969, 4671, 22938, 81669, 2244, 255919, 93649, 7936, 6500, 1600, 51231, 84259, 54986, 6613, 10289, 5649, 9464, 3364, 619…
GO:0006937~regulation of muscle contraction	GO:0002791~regulation of peptide secretion	-0.156041	1.117	-0.804134	0.421319	0.993998	7341, 6262, 5592, 6331, 7134, 9446, 1264, 1131, 481, 3270, 4607, 29098, 147, 444, 54795, 7139, 845, 93649, 6548, 4878, 4625, 7137, 1482, 4092, 796, 3784, 1739	7341, 6262, 5592, 6331, 7134, 481, 3270, 4607, 444, 54795, 7139, 845, 93649, 6548, 4878
GO:0034764~positive regulation of transmembrane transport	GO:0002819~regulation of adaptive immune response	2.71642	2.05013	0.550271	0.582133	0.993998	7341, 6262, 9001, 65266, 65268, 9446, 3596, 9472, 481, 781, 1785, 444, 196527, 57620, 6548, 54997, 4878, 5649, 3306, 3784, 5335	7341, 6262, 9001, 65266, 9472, 481, 781, 1785, 444, 196527, 6548, 54997, 4878, 5649
GO:0051704~multi-organism process	GO:0002822~regulation of adaptive immune response based on somatic recombination of immune receptors built from immunoglobulin superfamily domains	2.16096	1.88716	0.308614	0.757615	0.993998	6232, 6231, 6234, 6597, 6233, 9985, 57187, 231, 5819, 90678, 6229, 10892, 4846, 5272, 6122, 8666, 6124, 4069, 9074, 81844, 55337, 140801, 7341, 6135, 6134, 3661, 6137, 6136, 100302736, 9080, 1232, 9757, 64170, 3659, 4869, 7473, 6142, 130340, 91543, 8681, 81616, 81622, 5608, 27074, 941, 942, 11055, 5725, 4878, 58509, 8453, 6152, 6155, 5066, 9425, 6159, 6037, 5618, 51207, 5617, 6164, 6165, 5990, 37…	6232, 6233, 231, 5819, 6229, 10892, 4846, 5272, 6122, 6124, 4069, 81844, 140801, 7341, 6135, 6134, 3661, 6136, 100302736, 1232, 9757, 130340, 8681, 81616, 27074, 941, 942, 5725, 4878, 6152, 6155, 9425, 6037, 5618, 51207, 5617, 6164, 6165, 5990, 375387, 6169, 83700, 29110, 8339, 6954, 6175, 22938, 293, 6170, 56111, 2244, 7936, 11128, 9576, 6187, 2023, 5094, 23230, 7704, 9464, 9349, 130951, 9468, 2…
GO:0044763~single-organism cellular process	GO:0002831~regulation of response to biotic stimulus	1.33454	0.539821	0.583252	0.559724	0.993998	22870, 22871, 8092, 170685, 5819, 1455, 2301, 2300, 2542, 10892, 131096, 6901, 3636, 115827, 161725, 9194, 56666, 1468, 2554, 55577, 54487, 4973, 5824, 27092, 3661, 3420, 27065, 55102, 10637, 84902, 27068, 1232, 10631, 10632, 3659, 90332, 339231, 55351, 81616, 6939, 79784, 5608, 81622, 27074, 3425, 2335, 57533, 5603, 3667, 285590, 828, 92305, 2595, 1264, 124590, 5618, 340205, 64072, 5617, 5631, 1…	22871, 170685, 5819, 2542, 10892, 131096, 6901, 161725, 9194, 56666, 1468, 2554, 54487, 4973, 27092, 3661, 3420, 27065, 55102, 1232, 10632, 90332, 339231, 81616, 27074, 3425, 2335, 5603, 3667, 285590, 2595, 5618, 340205, 5617, 5631, 80306, 124583, 10868, 84913, 2116, 80315, 55139, 2596, 1265, 6710, 845, 6954, 57560, 81669, 1281, 2123, 255919, 93649, 6727, 5892, 6500, 6742, 221937, 57578, 27032, 7…
GO:0042093~T-helper cell differentiation	GO:0003002~regionalization	1.13025	0.285144	0.627686	0.530209	0.993998	6461, 51176, 941, 8995, 3146, 942, 64218, 7292, 5590, 6095, 51561, 5914	51176, 941, 3146, 942, 64218, 7292, 5590, 6095
GO:0070838~divalent metal ion transport	GO:0003006~developmental process involved in reproduction	0.714668	1.94993	-0.687977	0.491467	0.993998	7341, 9001, 8996, 342372, 9446, 490, 59284, 80024, 1139, 2645, 58515, 283229, 125336, 255057, 57620, 777, 54795, 6548, 7779, 7416, 64072, 5319, 4846, 5371, 6262, 9456, 6345, 3596, 80228, 9472, 481, 3270, 781, 27032, 80036, 116443, 444, 196527, 845, 5788, 8614, 283375, 4878, 27092, 10523, 7442, 30061, 7040, 2823, 796, 5335, 51763, 5310, 1230, 25998, 64924, 3685, 6556, 5987, 378807, 7466, 54499, 30…	7341, 9001, 8996, 59284, 80024, 1139, 58515, 125336, 255057, 777, 54795, 6548, 7779, 7416, 4846, 6262, 9456, 6345, 9472, 481, 3270, 781, 27032, 80036, 116443, 444, 196527, 845, 5788, 8614, 283375, 4878, 27092, 10523
GO:0003015~heart process	GO:0003007~heart morphogenesis	0.179554	1.02339	-0.504782	0.613712	0.993998	7341, 6331, 6330, 3760, 9446, 490, 59284, 1139, 4607, 54795, 7139, 6548, 4624, 4625, 6901, 4846, 6262, 53828, 7134, 481, 3270, 781, 5608, 2876, 29098, 147, 444, 845, 4878, 27092, 30819, 2034, 1482, 4092, 796, 1739, 3777, 53826, 7137, 6323, 3708, 2697, 3784, 3764, 6714	7341, 6331, 6330, 59284, 1139, 4607, 54795, 7139, 6548, 4624, 6901, 4846, 6262, 53828, 7134, 481, 3270, 781, 444, 845, 4878, 27092
GO:0030048~actin filament-based movement	GO:0003008~system process	-0.557171	0.0221049	-0.438482	0.661037	0.993998	7341, 6262, 6331, 7134, 6330, 3760, 79784, 781, 4607, 29098, 54874, 54795, 4620, 7139, 6548, 4624, 4625, 4604, 4627, 7137, 6323, 7171, 2697, 3784, 4621, 3764, 1739, 4647	7341, 6262, 6331, 7134, 6330, 781, 4607, 54874, 54795, 7139, 6548, 4624, 4627
GO:0055117~regulation of cardiac muscle contraction	GO:0003012~muscle system process	2.66551	2.8618	0.101625	0.919054	0.993998	7341, 6262, 6331, 9446, 481, 3270, 29098, 147, 444, 54795, 845, 6548, 4878, 1482, 4092, 3784, 1739	7341, 6262, 6331, 481, 3270, 444, 54795, 845, 6548, 4878
GO:0035710~CD4-positive, alpha-beta T cell activation	GO:0003013~circulatory system process	2.16874	2.04646	0.25297	0.800292	0.993998	6461, 51043, 51176, 91543, 941, 8995, 3146, 942, 64218, 7292, 5590, 6095, 51561, 30968, 5914	51176, 941, 3146, 942, 64218, 7292, 5590, 6095
GO:0070848~response to growth factor	GO:0003015~heart process	2.75062	2.52365	0.334264	0.738181	0.993998	54829, 6794, 6233, 27006, 348093, 9261, 4804, 203100, 4686, 1938, 11344, 50515, 7498, 118813, 126520, 57154, 5590, 2116, 1785, 2950, 51176, 23770, 6678, 53834, 50964, 23625, 9001, 22938, 3066, 1281, 147372, 1954, 10637, 1478, 2200, 658, 93649, 54778, 8823, 1915, 10631, 3975, 4624, 5371, 6262, 26509, 7311, 2186, 2064, 7073, 25778, 3273, 2261, 4914, 56963, 4838, 3622, 864, 6657, 283375, 1848, 5725,…	6233, 27006, 4804, 203100, 4686, 50515, 7498, 118813, 57154, 5590, 2116, 1785, 2950, 51176, 53834, 9001, 22938, 3066, 1281, 147372, 1954, 658, 93649, 54778, 8823, 1915, 3975, 4624, 6262, 7311, 2186, 4914, 4838, 864, 6657, 283375, 5725
GO:0009628~response to abiotic stimulus	GO:0003018~vascular process in circulatory system	0.199625	0.907203	-0.416571	0.676992	0.993998	8453, 8893, 5064, 5187, 5066, 6794, 5585, 6233, 3760, 58473, 8170, 3364, 7161, 231, 155, 1139, 4929, 150678, 81575, 25981, 6548, 54437, 5931, 7516, 4846, 6507, 286133, 404672, 481, 80036, 2515, 2876, 55693, 3249, 80315, 1785, 2113, 23373, 79723, 1265, 5269, 6678, 5424, 5468, 5788, 6558, 1827, 8614, 51776, 50964, 7341, 4194, 8996, 342372, 3066, 490, 1281, 7184, 9361, 6095, 440275, 64859, 572, 2767…	8893, 5187, 5585, 6233, 58473, 3364, 231, 155, 1139, 4929, 25981, 6548, 54437, 5931, 7516, 4846, 6507, 286133, 404672, 481, 80036, 3249, 80315, 1785, 1265, 5269, 5468, 5788, 6558, 8614, 51776, 7341, 4194, 8996, 3066, 1281, 7184, 6095, 440275, 572, 2767, 125336, 26056, 3939, 5995, 93649, 8823, 6923, 7352, 6262, 5892, 7311, 6101, 9093, 4914, 664, 56729, 5603, 4878, 2979
GO:0071363~cellular response to growth factor stimulus	GO:0003205~cardiac chamber development	2.77831	1.74321	0.767283	0.442913	0.993998	54829, 6794, 6233, 27006, 348093, 9261, 4804, 203100, 4686, 1938, 11344, 50515, 7498, 118813, 126520, 57154, 5590, 2116, 1785, 2950, 51176, 23770, 6678, 53834, 50964, 23625, 9001, 22938, 3066, 1281, 147372, 1954, 10637, 1478, 2200, 658, 93649, 54778, 8823, 1915, 10631, 3975, 4624, 5371, 6262, 26509, 7311, 2186, 2064, 7073, 25778, 3273, 2261, 4914, 56963, 4838, 3622, 283375, 1848, 5725, 199699, 40…	6233, 27006, 4804, 203100, 4686, 50515, 7498, 118813, 57154, 5590, 2116, 1785, 2950, 51176, 53834, 9001, 22938, 3066, 1281, 147372, 1954, 658, 93649, 54778, 8823, 1915, 3975, 4624, 6262, 7311, 2186, 4914, 4838, 283375, 5725
GO:0035725~sodium ion transmembrane transport	GO:0003206~cardiac chamber morphogenesis	0.550966	1.32261	-0.403862	0.686314	0.993998	53828, 6331, 6330, 65268, 481, 10568, 80024, 29098, 1785, 196527, 479, 54795, 26266, 6548, 54997, 6528, 6549, 6329, 10786, 9311, 378807, 6574, 130497, 7533, 6323, 83959, 6337, 6535	53828, 6331, 6330, 481, 80024, 1785, 196527, 54795, 6548, 54997, 6528, 6549, 6329
GO:0072511~divalent inorganic cation transport	GO:0003231~cardiac ventricle development	2.72961	1.85476	0.661063	0.508572	0.993998	7341, 9001, 8996, 342372, 9446, 490, 59284, 80024, 1139, 2645, 58515, 283229, 125336, 255057, 57620, 777, 54795, 6548, 7779, 7416, 64072, 5319, 4846, 5371, 6262, 9456, 6345, 3596, 80228, 9472, 481, 3270, 781, 27032, 80036, 116443, 444, 196527, 845, 5788, 8614, 283375, 4878, 27092, 10523, 7442, 30061, 7040, 2823, 796, 5335, 51763, 5310, 1230, 25998, 64924, 3685, 6556, 5987, 378807, 7466, 54499, 30…	7341, 9001, 8996, 59284, 80024, 1139, 58515, 125336, 255057, 777, 54795, 6548, 7779, 7416, 4846, 6262, 9456, 6345, 9472, 481, 3270, 781, 27032, 80036, 116443, 444, 196527, 845, 5788, 8614, 283375, 4878, 27092, 10523
GO:0009966~regulation of signal transduction	GO:0003279~cardiac septum development	1.16457	0.887424	0.255389	0.798423	0.993998	6597, 6233, 9501, 57186, 22871, 64714, 348093, 85409, 231, 203100, 2300, 79658, 238, 3993, 5931, 10892, 4846, 3090, 5396, 161725, 4188, 28988, 222643, 1592, 168002, 11198, 51776, 8658, 27092, 4194, 7341, 65268, 3661, 100302736, 64853, 6370, 10637, 2200, 10750, 10631, 64170, 3659, 7473, 91543, 220001, 9093, 9891, 5608, 147, 2335, 1124, 941, 942, 3667, 139285, 58509, 5064, 54829, 5187, 128272, 5928…	6233, 9501, 22871, 64714, 85409, 231, 203100, 5931, 10892, 4846, 5396, 161725, 168002, 11198, 51776, 27092, 4194, 7341, 3661, 100302736, 64853, 220001, 9093, 2335, 1124, 941, 942, 3667, 139285, 5187, 59284, 5618, 1139, 155, 84126, 10297, 959, 5617, 7498, 124583, 10868, 29110, 845, 54848, 4671, 22938, 57560, 1281, 2244, 54978, 93649, 7936, 9456, 27032, 1600, 51231, 84253, 54986, 5649, 386617, 9464…
GO:0003205~cardiac chamber development	GO:0005976~polysaccharide metabolic process	1.88311	1.6542	0.26938	0.787637	0.993998	9784, 6262, 6331, 7134, 9794, 9321, 9464, 58495, 23414, 4607, 57167, 1785, 78987, 7139, 53834, 5754, 93649, 4666, 4624, 4625, 199699, 4052, 7046, 9249, 7137, 1482, 7040, 4092, 5915, 5914	6262, 6331, 7134, 9794, 9464, 23414, 4607, 57167, 1785, 7139, 53834, 93649, 4624
GO:0010646~regulation of cell communication	GO:0005977~glycogen metabolic process	2.06266	1.7825	0.297354	0.766197	0.993998	6597, 6233, 9501, 57186, 22871, 64714, 9066, 348093, 85409, 231, 203100, 2300, 79658, 238, 3993, 11188, 5931, 10892, 4846, 3090, 5396, 161725, 4188, 28988, 222643, 1592, 168002, 11198, 51776, 8658, 27092, 4194, 7341, 65268, 3661, 100302736, 64853, 6370, 10637, 2200, 10750, 10631, 64170, 3659, 7473, 6262, 91543, 220001, 9093, 9891, 5608, 147, 2335, 1124, 941, 942, 3667, 139285, 58509, 5064, 54829,…	6233, 9501, 22871, 64714, 9066, 85409, 231, 203100, 11188, 5931, 10892, 4846, 5396, 161725, 168002, 11198, 51776, 27092, 4194, 7341, 3661, 100302736, 64853, 6262, 220001, 9093, 2335, 1124, 941, 942, 3667, 139285, 5187, 59284, 5618, 1139, 155, 84126, 10297, 959, 2901, 5617, 7498, 124583, 10868, 29110, 845, 54848, 4671, 22938, 57560, 293, 1281, 26056, 2244, 54978, 93649, 7936, 9456, 27032, 1600, 51…
GO:0002294~CD4-positive, alpha-beta T cell differentiation involved in immune response	GO:0006006~glucose metabolic process	0.907328	2.52905	-0.835801	0.403267	0.993998	6461, 51176, 941, 8995, 3146, 942, 64218, 7292, 5590, 6095, 51561, 5914	51176, 941, 3146, 942, 64218, 7292, 5590, 6095
GO:0070588~calcium ion transmembrane transport	GO:0006022~aminoglycan metabolic process	0.52828	1.54709	-0.55377	0.579736	0.993998	7341, 9001, 8996, 342372, 9446, 490, 59284, 80024, 125336, 255057, 57620, 777, 54795, 6548, 6262, 3596, 80228, 9472, 481, 3270, 781, 27032, 80036, 116443, 444, 196527, 845, 5788, 4878, 27092, 10523, 7442, 378807, 7040, 2823, 54499, 5335, 5310, 3352, 25998, 3306, 79026, 53373, 3708, 3685, 1729, 54106	7341, 9001, 8996, 59284, 80024, 125336, 255057, 777, 54795, 6548, 6262, 9472, 481, 3270, 781, 27032, 80036, 116443, 444, 196527, 845, 5788, 4878, 27092, 10523
GO:0006811~ion transport	GO:0006023~aminoglycan biosynthetic process	0.680716	0.645194	0.0808258	0.935581	0.993998	11182, 6233, 3760, 22871, 10809, 282679, 81579, 475, 255057, 57620, 479, 2542, 516, 54997, 131096, 4846, 1339, 6507, 729993, 286133, 53828, 9194, 25874, 80228, 9472, 481, 56666, 1468, 3927, 3249, 885, 2554, 255189, 89845, 5788, 27092, 10786, 7341, 9001, 65266, 65268, 342372, 353189, 115019, 490, 23545, 80024, 283229, 125336, 777, 2288, 6528, 389816, 5319, 10632, 7352, 6262, 4363, 9132, 3270, 781,…	6233, 22871, 282679, 475, 255057, 2542, 516, 54997, 131096, 4846, 1339, 6507, 286133, 53828, 9194, 25874, 9472, 481, 56666, 1468, 3927, 3249, 885, 2554, 255189, 5788, 27092, 7341, 9001, 65266, 115019, 23545, 80024, 125336, 777, 2288, 6528, 389816, 10632, 7352, 6262, 4363, 9132, 3270, 781, 6536, 4878, 10523, 5187, 9022, 59284, 1139, 58515, 1376, 54795, 6548, 6549, 2901, 50636, 8864, 6564, 80036, 3…
GO:0048523~negative regulation of cellular process	GO:0006024~glycosaminoglycan biosynthetic process	0.707293	0.675117	0.0807932	0.935606	0.993998	8893, 6231, 6597, 6233, 9501, 22871, 8092, 348093, 85409, 203100, 2301, 79658, 11188, 90678, 119, 5931, 10892, 3636, 4846, 5272, 12, 3090, 5396, 161725, 9513, 4188, 4861, 1592, 337867, 168002, 55693, 55337, 54487, 5269, 11078, 8538, 51654, 53834, 51776, 51655, 8658, 4194, 7341, 9400, 65268, 6015, 100302736, 64853, 23026, 6370, 64859, 56676, 10637, 2200, 84101, 10199, 10631, 4627, 3659, 4869, 3339…	8893, 6233, 9501, 22871, 85409, 203100, 11188, 5931, 10892, 4846, 5272, 5396, 161725, 4861, 337867, 168002, 54487, 5269, 51654, 53834, 51776, 4194, 7341, 9400, 100302736, 64853, 23026, 56676, 84101, 10199, 4627, 6262, 7593, 5055, 9093, 27074, 2335, 1805, 3667, 5725, 4878, 139285, 4879, 10523, 64062, 6152, 5187, 9425, 5618, 155, 3313, 10297, 959, 7013, 7498, 80306, 221476, 84913, 341405, 80315, 12…
GO:0044248~cellular catabolic process	GO:0006029~proteoglycan metabolic process	2.16324	1.20093	0.681814	0.495357	0.993998	6232, 6231, 6234, 6233, 9349, 9588, 25862, 6193, 85409, 593, 170685, 1973, 10935, 633, 4686, 6229, 89853, 2948, 4846, 6122, 161725, 6124, 4069, 1592, 285848, 883, 55577, 255189, 51013, 6999, 7341, 6135, 6134, 6137, 6499, 6136, 2171, 7184, 9361, 56953, 51302, 54658, 54778, 10595, 84101, 30, 1515, 6142, 38, 91544, 1891, 373509, 9491, 3030, 8681, 169355, 84735, 27074, 3425, 664, 80896, 3146, 1807, 5…	6232, 6233, 9349, 9588, 25862, 6193, 85409, 593, 170685, 1973, 4686, 6229, 89853, 4846, 6122, 161725, 6124, 4069, 285848, 883, 255189, 51013, 7341, 6135, 6134, 6136, 2171, 7184, 56953, 51302, 54658, 54778, 84101, 1515, 91544, 1891, 373509, 3030, 8681, 84735, 27074, 3425, 664, 80896, 3146, 1807, 3667, 139285, 10005, 6152, 50506, 6155, 5582, 4012, 6037, 23521, 1381, 339745, 1376, 58511, 55802, 1045…
GO:0002287~alpha-beta T cell activation involved in immune response	GO:0006073~cellular glucan metabolic process	2.0257	1.74261	0.29759	0.766016	0.993998	6461, 51176, 941, 8995, 3146, 942, 64218, 7292, 5590, 6095, 51561, 5914	51176, 941, 3146, 942, 64218, 7292, 5590, 6095
GO:0002293~alpha-beta T cell differentiation involved in immune response	GO:0006082~organic acid metabolic process	0.810859	2.13251	-0.736252	0.461578	0.993998	6461, 51176, 941, 8995, 3146, 942, 64218, 7292, 5590, 6095, 51561, 5914	51176, 941, 3146, 942, 64218, 7292, 5590, 6095
GO:0043367~CD4-positive, alpha-beta T cell differentiation	GO:0006091~generation of precursor metabolites and energy	0.0427766	1.53654	-0.915819	0.359762	0.993998	6461, 51176, 91543, 941, 8995, 3146, 942, 64218, 7292, 5590, 6095, 51561, 5914	51176, 941, 3146, 942, 64218, 7292, 5590, 6095
GO:1904427~positive regulation of calcium ion transmembrane transport	GO:0006112~energy reserve metabolic process	1.92174	1.55705	0.341709	0.73257	0.993998	781, 7341, 6262, 9001, 444, 57620, 9446, 3596, 6548, 9472, 481, 3306, 5335	781, 7341, 6262, 9001, 444, 6548, 9472, 481
GO:0022618~ribonucleoprotein complex assembly	GO:0006139~nucleobase-containing compound metabolic process	0.768037	0.196794	0.445882	0.655683	0.993998	6152, 6232, 6234, 8996, 6135, 6134, 6136, 10907, 23521, 6193, 8175, 2886, 10713, 6209, 6208, 4869, 6122, 7375, 6223, 8666, 6169, 192669, 6636, 55239, 140801, 1968, 8872, 55164, 79631, 7919, 23020, 55720, 29883, 25980, 51747, 6880, 9733, 27335, 1983	6152, 6232, 8996, 6135, 6134, 6136, 23521, 6193, 8175, 10713, 6208, 6122, 6223, 6169, 6636, 55239, 140801, 1968
GO:0071826~ribonucleoprotein complex subunit organization	GO:0006140~regulation of nucleotide metabolic process	-0.992545	-0.0369801	-0.768813	0.442004	0.993998	6152, 6232, 219402, 6234, 8996, 6135, 6134, 6136, 10907, 23521, 6193, 8175, 2886, 10713, 6209, 6208, 4869, 6122, 7375, 6223, 8666, 6169, 192669, 6636, 55239, 140801, 1968, 8872, 55164, 79631, 7919, 23020, 55720, 29883, 25980, 51747, 6880, 9733, 27335, 1983	6152, 6232, 8996, 6135, 6134, 6136, 23521, 6193, 8175, 10713, 6208, 6122, 6223, 6169, 6636, 55239, 140801, 1968
GO:0010033~response to organic substance	GO:0006163~purine nucleotide metabolic process	0.208658	1.78584	-0.950933	0.341638	0.993998	8893, 6472, 6597, 6233, 348093, 231, 203100, 2542, 51764, 5931, 10892, 3636, 4846, 6122, 337867, 81844, 55337, 2554, 54487, 53834, 7341, 9400, 3661, 6257, 100302736, 490, 6370, 10637, 1478, 10518, 2200, 1232, 1915, 4624, 10631, 64170, 3659, 1119, 4869, 7352, 7473, 6262, 7475, 38, 91543, 1131, 9093, 8681, 5608, 27074, 941, 942, 3667, 5725, 4878, 58509, 54829, 5187, 5066, 92305, 5618, 1139, 1938, 9…	8893, 6233, 231, 203100, 2542, 51764, 5931, 10892, 4846, 6122, 337867, 81844, 2554, 54487, 53834, 7341, 9400, 3661, 6257, 100302736, 10518, 1232, 1915, 4624, 1119, 7352, 6262, 7475, 9093, 8681, 27074, 941, 942, 3667, 5725, 4878, 5187, 5618, 1139, 959, 2901, 5617, 7498, 64764, 2116, 55139, 80315, 845, 6175, 4671, 22938, 1281, 1954, 26056, 2244, 93649, 9456, 57578, 864, 1728, 283375, 27129, 27006, …
GO:0001501~skeletal system development	GO:0006164~purine nucleotide biosynthetic process	0.944708	2.25579	-0.67545	0.49939	0.993998	9464, 23169, 8092, 387733, 60676, 1298, 3636, 3714, 50515, 7298, 5396, 404037, 4188, 64764, 6169, 4146, 3206, 196527, 3487, 6678, 8538, 53834, 5788, 79925, 9321, 3221, 57560, 1281, 1954, 2767, 117166, 2200, 658, 6886, 80263, 10631, 3975, 2261, 55790, 6939, 4838, 57453, 389125, 864, 340419, 10682, 285590, 7704, 139285, 54903, 158326, 7046, 5781, 7763, 9742, 8091, 162466, 7040, 7480, 8692, 6591, 87…	9464, 387733, 60676, 1298, 3714, 50515, 5396, 404037, 64764, 6169, 4146, 196527, 3487, 53834, 5788, 79925, 3221, 57560, 1281, 1954, 2767, 117166, 658, 6886, 80263, 3975, 4838, 57453, 389125, 864, 10682, 285590, 7704, 139285, 54903
GO:0007275~multicellular organism development	GO:0006259~DNA metabolic process	0.415829	0.976112	-0.316958	0.751275	0.993998	8893, 6597, 6233, 9985, 22871, 57187, 23169, 221322, 8092, 348093, 231, 57622, 4607, 79414, 2301, 2300, 2542, 238, 3993, 119, 6229, 5931, 10892, 152573, 6901, 3636, 4846, 3090, 5396, 4188, 4861, 28988, 3097, 168002, 79885, 400746, 8538, 51654, 53834, 51776, 65266, 11041, 6015, 64853, 490, 23026, 10637, 2200, 1232, 9757, 4624, 10631, 4625, 4627, 3659, 7473, 6262, 7475, 38, 91543, 1131, 9095, 40126…	8893, 6233, 22871, 221322, 231, 57622, 4607, 2542, 6229, 5931, 10892, 152573, 6901, 4846, 5396, 4861, 168002, 51654, 53834, 51776, 65266, 64853, 23026, 1232, 9757, 4624, 4627, 6262, 7475, 9093, 26548, 81616, 23271, 2335, 941, 942, 4878, 285590, 139285, 4879, 10523, 6152, 1381, 5618, 1139, 3313, 81532, 10297, 343035, 959, 7915, 5617, 7134, 9794, 7498, 64764, 6169, 5631, 200558, 83700, 84913, 2116,…
GO:1904062~regulation of cation transmembrane transport	GO:0006260~DNA replication	-0.102226	0.431208	-0.354103	0.723261	0.993998	7341, 9001, 6331, 6330, 65268, 9446, 255057, 57620, 6548, 54997, 7779, 6262, 53828, 9456, 3596, 9472, 481, 3270, 781, 29098, 1785, 444, 51297, 196527, 845, 4878, 11060, 130497, 30819, 7040, 5335, 1739, 1318, 7533, 3306, 79026, 3784, 1729, 54106	7341, 9001, 6331, 6330, 255057, 6548, 54997, 7779, 6262, 53828, 9456, 9472, 481, 3270, 781, 1785, 444, 196527, 845, 4878
GO:0002819~regulation of adaptive immune response	GO:0006275~regulation of DNA replication	0.902912	1.08177	-0.0285553	0.977219	0.993998	339390, 5585, 91543, 8995, 55061, 3572, 200558, 7292, 440275, 5590, 5819, 115650, 941, 3146, 54795, 5788, 10892, 3659, 7040, 3329, 80762, 51561, 7855, 6556, 10673, 5987	339390, 5585, 200558, 7292, 440275, 5590, 5819, 941, 3146, 54795, 5788, 10892
GO:0003231~cardiac ventricle development	GO:0006281~DNA repair	0.243165	-0.0579357	0.220093	0.825799	0.993998	6262, 6331, 7134, 9321, 9464, 23414, 4607, 57167, 1785, 7139, 53834, 5754, 93649, 4666, 4624, 4625, 199699, 4052, 7046, 7137, 1482, 7040, 4092	6262, 6331, 7134, 9464, 23414, 4607, 57167, 1785, 7139, 53834, 93649, 4624
GO:0009888~tissue development	GO:0006289~nucleotide-excision repair	1.54169	2.40659	-0.347543	0.728183	0.993998	9464, 6233, 126695, 221322, 8092, 7161, 4607, 282679, 387733, 2301, 81575, 2300, 4324, 91807, 6901, 3911, 9475, 5396, 7298, 9472, 168002, 3249, 8538, 5788, 345643, 7849, 9245, 65266, 64218, 9242, 23424, 2171, 144455, 26011, 10913, 78987, 55506, 658, 6886, 6405, 55504, 4624, 10631, 4625, 89870, 1515, 7473, 6262, 7475, 6663, 38, 9491, 2186, 401265, 57496, 6939, 121643, 4914, 79784, 56963, 2335, 389…	9464, 6233, 221322, 4607, 282679, 387733, 6901, 9475, 5396, 9472, 168002, 3249, 5788, 345643, 9245, 65266, 64218, 9242, 2171, 26011, 10913, 55506, 658, 6886, 6405, 55504, 4624, 89870, 1515, 6262, 7475, 6663, 2186, 57496, 121643, 4914, 2335, 389125, 2057, 6657, 4878, 285590, 139285, 50506, 10170, 55081, 5618, 54795, 7516, 6548, 54437, 50515, 3714, 7134, 9794, 6443, 6201, 7498, 64764, 6169, 4146, 5…
GO:1901575~organic substance catabolic process	GO:0006302~double-strand break repair	0.363732	0.0848897	0.213226	0.831151	0.993998	6232, 6231, 6234, 6233, 9349, 9588, 25862, 6193, 85409, 593, 81579, 170685, 1973, 633, 4686, 90678, 6229, 89853, 4846, 9476, 6122, 161725, 6124, 200879, 1592, 285848, 337867, 883, 55577, 255189, 51013, 6999, 4194, 7341, 6135, 6134, 6137, 6499, 6136, 2171, 7184, 9361, 56953, 3939, 51302, 54658, 54778, 10595, 84101, 30, 5319, 1515, 6142, 38, 91544, 1891, 373509, 9491, 3030, 8681, 169355, 84735, 270…	6232, 6233, 9349, 9588, 25862, 6193, 85409, 593, 170685, 1973, 4686, 6229, 89853, 4846, 6122, 161725, 6124, 285848, 337867, 883, 255189, 51013, 4194, 7341, 6135, 6134, 6136, 2171, 7184, 56953, 3939, 51302, 54658, 54778, 84101, 1515, 91544, 1891, 373509, 3030, 8681, 84735, 27074, 3425, 664, 80896, 3146, 1807, 3667, 139285, 10005, 6152, 6155, 5582, 4012, 6037, 23521, 1381, 339745, 1376, 58511, 1029…
GO:0044057~regulation of system process	GO:0006310~DNA recombination	1.42265	1.13594	0.290966	0.771077	0.993998	9464, 3760, 1264, 27129, 22871, 59284, 1139, 4607, 54795, 6548, 4846, 5592, 53828, 7376, 7134, 8864, 3572, 9472, 481, 400746, 444, 885, 845, 27092, 7341, 6331, 65266, 6330, 8996, 9446, 490, 26056, 26011, 2244, 337, 7139, 93649, 4624, 4625, 6262, 6345, 1131, 3270, 781, 121643, 29098, 147, 56729, 4878, 9607, 4879, 7442, 5781, 30819, 2034, 3162, 4092, 7919, 796, 358, 51763, 1739, 53826, 7137, 2243, …	9464, 27129, 22871, 59284, 1139, 4607, 54795, 6548, 4846, 5592, 53828, 7134, 8864, 9472, 481, 444, 885, 845, 27092, 7341, 6331, 65266, 6330, 8996, 26056, 26011, 2244, 337, 7139, 93649, 4624, 6262, 6345, 3270, 781, 121643, 56729, 4878, 4879
GO:0070252~actin-mediated cell contraction	GO:0006325~chromatin organization	0.225065	0.208828	0.0320576	0.974426	0.993998	6262, 6331, 7134, 6330, 3760, 781, 4607, 29098, 54795, 4620, 7139, 6548, 4624, 4625, 4604, 7137, 6323, 7171, 2697, 3784, 4621, 3764, 1739	6262, 6331, 7134, 6330, 781, 4607, 54795, 7139, 6548, 4624
GO:0007167~enzyme linked receptor protein signaling pathway	GO:0006338~chromatin remodeling	1.18	0.757803	0.352011	0.72483	0.993998	9026, 54829, 6794, 4012, 6233, 3000, 116449, 27006, 348093, 9261, 4804, 5618, 10458, 203100, 2984, 238, 4686, 89853, 50515, 5617, 9475, 93343, 7498, 118813, 57154, 3572, 168002, 5590, 84913, 3249, 2116, 1785, 25791, 51176, 80115, 3487, 23770, 53834, 50964, 23625, 9001, 6453, 22938, 1281, 23545, 147372, 23624, 1954, 10637, 2886, 2200, 658, 8503, 93649, 54778, 8823, 4624, 3976, 6461, 5371, 6262, 73…	9026, 4012, 6233, 3000, 116449, 27006, 4804, 5618, 203100, 2984, 4686, 89853, 50515, 5617, 9475, 7498, 118813, 57154, 168002, 5590, 84913, 3249, 2116, 1785, 51176, 80115, 3487, 53834, 9001, 22938, 1281, 23545, 147372, 1954, 658, 93649, 54778, 8823, 4624, 3976, 6262, 7311, 4914, 4838, 1445, 283375, 3667, 5603, 4878, 5725, 4879, 2979, 3702
GO:0042063~gliogenesis	GO:0006351~transcription, DNA-templated	-0.752894	-0.803824	-0.0406623	0.967565	0.993998	9289, 8893, 22938, 147495, 3066, 7161, 9283, 26011, 6886, 1938, 4821, 3976, 6663, 3572, 2064, 79143, 1600, 79885, 400746, 1445, 2950, 51176, 666, 2596, 5468, 30837, 6657, 5649, 5781, 9921, 8091, 7040, 85414, 8941, 2119, 3908, 429	9289, 8893, 22938, 3066, 9283, 26011, 6886, 3976, 6663, 1600, 1445, 2950, 51176, 2596, 5468, 6657, 5649
GO:0048519~negative regulation of biological process	GO:0006352~DNA-templated transcription, initiation	0.633294	0.8049	-0.0486621	0.961189	0.993998	8893, 6231, 6597, 6233, 9501, 22871, 8092, 348093, 85409, 203100, 2301, 79658, 2542, 11188, 90678, 119, 5931, 10892, 3636, 4846, 5272, 12, 3090, 5396, 161725, 9513, 4188, 4861, 1592, 337867, 168002, 55693, 55337, 54487, 5269, 11078, 8538, 51654, 53834, 51776, 51655, 8658, 4194, 7341, 9400, 65266, 65268, 3661, 6015, 100302736, 64853, 23026, 6370, 64859, 56676, 10637, 55227, 2200, 9757, 84101, 1019…	8893, 6233, 9501, 22871, 85409, 203100, 2542, 11188, 5931, 10892, 4846, 5272, 5396, 161725, 4861, 337867, 168002, 54487, 5269, 51654, 53834, 51776, 4194, 7341, 9400, 65266, 3661, 100302736, 64853, 23026, 56676, 55227, 9757, 84101, 10199, 4627, 6262, 7593, 5055, 9093, 27074, 2335, 942, 1805, 3667, 5725, 4878, 139285, 4879, 10523, 64062, 6152, 5187, 9425, 79693, 5618, 1139, 155, 3313, 10297, 959, 7…
GO:0002181~cytoplasmic translation	GO:0006353~DNA-templated transcription, termination	1.96218	0.955584	0.713057	0.475811	0.993998	6175, 200916, 9001, 6176, 6165, 80315, 6159, 1938, 5725, 5094, 8872, 285855, 6160, 64506	6175, 200916, 9001, 6165, 80315, 5725, 5094
GO:1902305~regulation of sodium ion transmembrane transport	GO:0006355~regulation of transcription, DNA-templated	-1.36012	-1.1276	-0.295025	0.767974	0.993998	53828, 6331, 6330, 29098, 65268, 1785, 51297, 6548, 54997, 481, 130497, 7533, 1739	53828, 6331, 6330, 1785, 6548, 54997, 481
GO:0007507~heart development	GO:0006357~regulation of transcription from RNA polymerase II promoter	0.433482	1.31665	-0.521803	0.601807	0.993998	9784, 5066, 9464, 55081, 221322, 7161, 4607, 282996, 2300, 3399, 6548, 91807, 6901, 7134, 9794, 6443, 9472, 23414, 1785, 80114, 6678, 53834, 5468, 6331, 9321, 58495, 1281, 1954, 2767, 10637, 57167, 26011, 78987, 2200, 7139, 5754, 4666, 93649, 4624, 4625, 6262, 165904, 2064, 121643, 4838, 57178, 2057, 4878, 285590, 199699, 80173, 4052, 7046, 5781, 9742, 23322, 7040, 4092, 6591, 1855, 7919, 94, 106…	9464, 55081, 221322, 4607, 6548, 6901, 7134, 9794, 6443, 9472, 23414, 1785, 80114, 53834, 5468, 6331, 1281, 1954, 2767, 57167, 26011, 7139, 93649, 4624, 6262, 165904, 121643, 4838, 2057, 4878, 285590, 80173
GO:0006839~mitochondrial transport	GO:0006366~transcription from RNA polymerase II promoter	1.47658	2.28904	-0.368682	0.712365	0.993998	9026, 7263, 8996, 26515, 293, 7161, 572, 80024, 81034, 1376, 51024, 54978, 516, 6548, 7416, 9917, 11128, 4604, 10632, 7352, 131474, 9277, 25874, 11338, 51095, 10469, 1468, 664, 54543, 666, 5326, 598, 7855, 30968, 32, 89781, 7332, 7157, 7533, 387990, 55072, 65018, 25813, 55294, 2932, 3305, 10449, 665, 28982, 51312, 84275, 84134, 9927	9026, 8996, 293, 572, 80024, 1376, 51024, 54978, 516, 6548, 7416, 11128, 10632, 7352, 25874, 51095, 1468, 664
GO:0034762~regulation of transmembrane transport	GO:0006367~transcription initiation from RNA polymerase II promoter	0.73609	1.47081	-0.368273	0.71267	0.993998	7341, 9001, 65266, 6331, 6330, 65268, 3760, 157855, 9446, 22871, 9022, 59284, 255057, 57620, 777, 6548, 54997, 7779, 7416, 131096, 6329, 729993, 6262, 53828, 9456, 3596, 9472, 481, 9132, 3270, 781, 29098, 1785, 444, 51297, 196527, 845, 4878, 5923, 5649, 27092, 10786, 11060, 30819, 7040, 5335, 1739, 3758, 6323, 7533, 3764, 3769, 378807, 130497, 3773, 1318, 25932, 3306, 79026, 53373, 2697, 3784, 17…	7341, 9001, 65266, 6331, 6330, 157855, 22871, 9022, 59284, 255057, 777, 6548, 54997, 7779, 7416, 131096, 6329, 6262, 53828, 9456, 9472, 481, 9132, 3270, 781, 1785, 444, 196527, 845, 4878, 5923, 5649, 27092
GO:0002028~regulation of sodium ion transport	GO:0006369~termination of RNA polymerase II transcription	2.32603	1.45393	0.61792	0.536628	0.993998	53828, 65266, 6331, 5187, 6330, 65268, 481, 29098, 1785, 51297, 6548, 54997, 4846, 130497, 7533, 1482, 7040, 1739	53828, 65266, 6331, 5187, 6330, 481, 1785, 6548, 54997, 4846
GO:0008016~regulation of heart contraction	GO:0006397~mRNA processing	0.776701	0.723819	0.103912	0.917239	0.993998	7341, 6331, 6330, 3760, 9446, 27129, 490, 59284, 1139, 54795, 7139, 6548, 4624, 4625, 4846, 6262, 53828, 481, 3270, 781, 121643, 29098, 147, 444, 845, 4878, 27092, 30819, 2034, 1482, 4092, 796, 1739, 3777, 53826, 7137, 3708, 2697, 3784	7341, 6331, 6330, 27129, 59284, 1139, 54795, 7139, 6548, 4624, 4846, 6262, 53828, 481, 3270, 781, 121643, 444, 845, 4878, 27092
GO:0046631~alpha-beta T cell activation	GO:0006403~RNA localization	-0.475366	-0.442763	-0.0719391	0.94265	0.993998	6461, 91543, 8995, 64218, 7292, 6095, 5590, 51043, 2841, 51176, 941, 3146, 942, 7704, 3702, 3659, 3600, 51561, 8943, 30968, 5914	64218, 7292, 6095, 5590, 2841, 51176, 941, 3146, 942, 7704, 3702
GO:0070925~organelle assembly	GO:0006414~translational elongation	1.91824	0.539821	0.951001	0.341604	0.993998	6152, 6232, 93233, 6674, 6234, 79090, 347240, 55081, 6193, 9066, 5819, 54874, 115201, 25981, 79734, 90678, 91807, 3911, 6122, 93343, 5990, 6169, 28988, 79003, 79884, 23130, 200162, 11155, 54801, 845, 79925, 8658, 140801, 345643, 9001, 6135, 6134, 7984, 6136, 57560, 221421, 56270, 55102, 84902, 2886, 144535, 4624, 6209, 6208, 4869, 6223, 6101, 23354, 10919, 582, 85302, 57533, 55239, 947, 285590, 8…	6152, 6232, 55081, 6193, 9066, 5819, 54874, 115201, 25981, 6122, 5990, 6169, 79003, 79884, 23130, 200162, 11155, 845, 79925, 140801, 345643, 9001, 6135, 6134, 7984, 6136, 57560, 221421, 56270, 55102, 144535, 4624, 6208, 6223, 6101, 10919, 582, 55239, 285590, 80173, 54903
GO:0031123~RNA 3'-end processing	GO:0006417~regulation of translation	2.22841	2.1551	0.222302	0.824079	0.993998	8189, 345630, 81608, 26986, 57187, 29101, 11338, 51095, 1478, 26097, 1477, 55149, 4686, 56915, 134353, 7936, 9646, 9295, 55520, 7919, 84324, 23283, 79869, 10189, 4116	8189, 81608, 51095, 26097, 55149, 4686, 7936
GO:0048583~regulation of response to stimulus	GO:0006457~protein folding	-0.280958	0.846236	-0.741304	0.458509	0.993998	6597, 6233, 9501, 57186, 22871, 64714, 348093, 85409, 231, 203100, 5819, 2300, 79658, 238, 3993, 90678, 5931, 10892, 4846, 5272, 3090, 5396, 161725, 4188, 28988, 222643, 1592, 337867, 168002, 55693, 11198, 51776, 8658, 27092, 4194, 7341, 9400, 65268, 3661, 100302736, 64853, 6370, 10637, 2200, 4620, 10750, 10631, 4625, 64170, 3659, 4869, 7473, 130340, 5055, 91543, 220001, 9093, 9891, 81622, 5608, …	6233, 9501, 22871, 64714, 85409, 231, 203100, 5819, 5931, 10892, 4846, 5272, 5396, 161725, 337867, 168002, 11198, 51776, 27092, 4194, 7341, 9400, 3661, 100302736, 64853, 130340, 5055, 220001, 9093, 2335, 1124, 941, 942, 3667, 5603, 139285, 5187, 59284, 5618, 1139, 155, 340205, 84126, 10297, 51324, 959, 5617, 7134, 7498, 124583, 200558, 83700, 10868, 29110, 845, 54848, 4671, 22938, 57560, 293, 128…
GO:0048869~cellular developmental process	GO:0006461~protein complex assembly	0.360804	1.4294	-0.643352	0.519996	0.993998	8893, 9985, 22871, 57187, 221322, 8092, 348093, 57622, 5819, 79414, 1455, 2301, 2542, 238, 3993, 10892, 5396, 4188, 28988, 168002, 79885, 400746, 11078, 8538, 51654, 53834, 51776, 11041, 10637, 84902, 2200, 9757, 4624, 10631, 4627, 3659, 4869, 7473, 7475, 91543, 9095, 9093, 9891, 81616, 6939, 79784, 151835, 23271, 54820, 2335, 85302, 941, 57533, 942, 947, 5725, 4878, 285590, 139285, 6152, 5064, 1…	8893, 22871, 221322, 57622, 5819, 2542, 10892, 5396, 168002, 51654, 53834, 51776, 9757, 4624, 4627, 7475, 9093, 81616, 23271, 2335, 941, 942, 5725, 4878, 285590, 139285, 6152, 10170, 5618, 155, 3313, 81532, 57665, 10297, 959, 9794, 5990, 7498, 64764, 80306, 254065, 83700, 84913, 2116, 341405, 1389, 2596, 11155, 6710, 845, 6954, 22938, 57560, 1281, 1954, 2244, 93649, 50810, 9576, 6742, 9456, 22193…
GO:0002292~T cell differentiation involved in immune response	GO:0006464~cellular protein modification process	0.0180045	0.883521	-0.560442	0.575178	0.993998	6461, 51176, 941, 8995, 3146, 942, 64218, 7292, 5590, 6095, 51561, 5914	51176, 941, 3146, 942, 64218, 7292, 5590, 6095
GO:0007179~transforming growth factor beta receptor signaling pathway	GO:0006468~protein phosphorylation	0.494937	1.9346	-0.860649	0.389432	0.993998	23625, 5371, 54829, 6794, 7311, 6233, 22938, 57154, 1281, 5590, 4838, 10637, 203100, 3622, 1785, 2200, 93649, 54778, 199699, 50515, 4052, 7046, 116844, 7040, 4092, 1278, 5654, 94, 6714	7311, 6233, 22938, 57154, 1281, 5590, 4838, 203100, 1785, 93649, 54778, 50515
GO:0010001~glial cell differentiation	GO:0006469~negative regulation of protein kinase activity	0.527193	0.87856	-0.168589	0.86612	0.993998	8893, 6663, 3572, 3066, 2064, 7161, 9283, 1600, 79885, 400746, 1445, 2950, 51176, 26011, 666, 2596, 6886, 5468, 6657, 4821, 3976, 5649, 5781, 8091, 7040, 85414, 3908, 429	8893, 6663, 3066, 9283, 1600, 1445, 2950, 51176, 26011, 2596, 6886, 5468, 6657, 3976, 5649
GO:0003013~circulatory system process	GO:0006470~protein dephosphorylation	0.653624	0.693239	0.0344292	0.972535	0.993998	4012, 3760, 27129, 59284, 155, 1139, 4607, 54795, 11188, 6548, 91807, 6901, 4846, 5592, 53828, 7134, 8864, 481, 2876, 444, 845, 5468, 4973, 1827, 27092, 7341, 6331, 6330, 9446, 490, 6051, 2006, 2244, 7139, 10631, 4624, 4625, 6262, 26509, 1131, 3270, 781, 121643, 5608, 29098, 147, 947, 4878, 9607, 4879, 30819, 2034, 7040, 3162, 4092, 796, 1739, 94, 53826, 3291, 6323, 7137, 2243, 206338, 5742, 3764…	4012, 27129, 59284, 155, 1139, 4607, 54795, 11188, 6548, 6901, 4846, 5592, 53828, 7134, 8864, 481, 444, 845, 5468, 4973, 27092, 7341, 6331, 6330, 2006, 2244, 7139, 4624, 6262, 3270, 781, 121643, 4878, 4879
GO:0006996~organelle organization	GO:0006473~protein acetylation	-0.0918536	-0.221497	0.0777499	0.938027	0.993998	6232, 6234, 79090, 6597, 6233, 9985, 9501, 22870, 22871, 22992, 9066, 85409, 5819, 79658, 55687, 3993, 11188, 90678, 119, 5931, 6901, 3636, 4846, 4604, 404672, 6122, 23299, 28988, 51095, 79885, 79884, 55693, 27097, 11078, 415117, 51654, 54801, 11198, 51776, 8658, 140801, 5824, 7341, 9400, 6135, 6134, 6015, 6136, 64978, 55102, 84902, 26097, 23383, 9757, 84101, 4624, 4627, 4869, 125170, 113622, 909…	6232, 6233, 9501, 22871, 22992, 9066, 85409, 5819, 11188, 5931, 6901, 4846, 404672, 6122, 51095, 79884, 27097, 51654, 11198, 51776, 140801, 7341, 9400, 6135, 6134, 6136, 55102, 26097, 23383, 9757, 84101, 4624, 4627, 125170, 9093, 23271, 23031, 54943, 55239, 285590, 6152, 5187, 9425, 81532, 10297, 51207, 2901, 7013, 5990, 9557, 161247, 6169, 256364, 5190, 254065, 286, 83700, 23130, 1265, 11155, 67…
GO:0044085~cellular component biogenesis	GO:0006475~internal protein amino acid acetylation	-0.295966	-0.209295	-0.0888581	0.929195	0.993998	6472, 6232, 6231, 6234, 79090, 6597, 6233, 9985, 22870, 22871, 9066, 5819, 90678, 119, 6229, 5931, 10892, 6901, 3636, 54913, 404672, 6122, 8666, 6124, 28988, 56666, 400746, 79884, 11078, 54801, 53834, 8658, 140801, 5824, 4194, 7341, 6135, 6134, 6137, 6136, 55102, 27065, 84902, 10199, 4624, 6923, 4869, 125170, 6142, 38, 54820, 2335, 85302, 57533, 1807, 7106, 54943, 55239, 947, 285590, 139285, 6152…	6232, 6233, 22871, 9066, 5819, 6229, 5931, 10892, 6901, 54913, 404672, 6122, 6124, 56666, 79884, 53834, 140801, 4194, 7341, 6135, 6134, 6136, 55102, 27065, 10199, 4624, 6923, 125170, 2335, 1807, 7106, 54943, 55239, 285590, 139285, 6152, 6155, 8694, 5618, 7915, 6164, 7013, 6165, 5990, 9557, 6169, 23130, 2596, 55814, 11155, 6710, 845, 8339, 6175, 57560, 6170, 2006, 10713, 2244, 7139, 50810, 6187, 5…
GO:0030217~T cell differentiation	GO:0006476~protein deacetylation	1.22645	1.25833	0.0800989	0.936159	0.993998	6461, 6794, 91543, 8995, 64218, 9093, 2064, 7292, 6095, 5590, 572, 51043, 2841, 51176, 941, 3146, 942, 5896, 5897, 5788, 7704, 3702, 3714, 3659, 7040, 101, 3600, 51561, 7855, 8943, 5914	64218, 9093, 7292, 6095, 5590, 572, 2841, 51176, 941, 3146, 942, 5896, 5897, 5788, 7704, 3702, 3714
GO:0009653~anatomical structure morphogenesis	GO:0006479~protein methylation	0.057359	0.0256442	0.0262607	0.979049	0.993998	6233, 22871, 221322, 8092, 348093, 57622, 4607, 5819, 79414, 1455, 2301, 2300, 3636, 4846, 5396, 4188, 28988, 168002, 400746, 11078, 8538, 53834, 51776, 65266, 11041, 6015, 10637, 84902, 2200, 1232, 4624, 10631, 4625, 4627, 125170, 7473, 6262, 7475, 9095, 6939, 79784, 151835, 2335, 85302, 57533, 947, 4879, 6152, 5064, 54829, 5066, 128272, 124590, 1139, 55920, 11146, 7134, 5990, 7498, 6169, 254065…	6233, 22871, 221322, 57622, 4607, 5819, 4846, 5396, 168002, 53834, 51776, 65266, 1232, 4624, 4627, 125170, 6262, 7475, 2335, 4879, 6152, 1139, 7134, 5990, 7498, 6169, 254065, 83700, 84913, 2116, 2596, 11155, 6710, 845, 3221, 57560, 1281, 1954, 2006, 2244, 7139, 93649, 6742, 64423, 1600, 57453, 51231, 123904, 7704, 5649, 9464, 4693, 387733, 54874, 25981, 6507, 23218, 9475, 7058, 118813, 3249, 885,…
GO:0006417~regulation of translation	GO:0006486~protein glycosylation	-1.4578	-1.21623	-0.360031	0.718824	0.993998	8893, 9001, 5187, 23521, 6193, 79693, 440275, 2886, 1973, 4686, 65080, 1938, 8569, 6208, 5935, 4869, 5371, 7298, 9612, 8666, 8864, 9513, 6169, 26986, 57176, 340719, 29118, 2064, 80315, 55699, 2597, 54487, 192669, 51654, 55239, 10289, 8872, 136319, 64215, 7040, 57721, 51087, 7919, 149986, 84324, 29883, 9933, 6726, 2309, 5914, 9611, 10140, 23112, 65018, 27335, 64506, 57690, 55095, 27230, 1983, 5751…	8893, 9001, 5187, 23521, 6193, 79693, 440275, 1973, 4686, 6208, 5935, 9612, 8864, 6169, 80315, 55699, 54487, 51654, 55239, 10289
GO:0030029~actin filament-based process	GO:0006508~proteolysis	1.12088	2.38537	-0.680428	0.496233	0.993998	9026, 5066, 3760, 1264, 55160, 128272, 10458, 4607, 54874, 79933, 54795, 81532, 3993, 11188, 119, 6548, 11344, 91807, 3636, 4604, 5592, 7134, 9475, 5590, 83700, 80115, 1266, 1265, 11155, 11078, 6710, 845, 283431, 7341, 6331, 6330, 7984, 7184, 2006, 100287171, 4620, 7139, 5754, 50853, 4624, 4625, 5319, 4627, 1515, 6262, 165904, 64423, 9578, 3273, 781, 27032, 79784, 79585, 29098, 226, 11132, 10486,…	9026, 4607, 54874, 79933, 54795, 81532, 11188, 6548, 5592, 7134, 9475, 5590, 83700, 80115, 1265, 11155, 6710, 845, 7341, 6331, 6330, 7984, 7184, 2006, 100287171, 7139, 4624, 4627, 1515, 6262, 165904, 64423, 9578, 781, 27032, 79585, 226, 10486
GO:0031124~mRNA 3'-end processing	GO:0006520~cellular amino acid metabolic process	-0.84004	-0.742269	-0.161642	0.871588	0.993998	8189, 81608, 26986, 57187, 29101, 11338, 1478, 26097, 1477, 55149, 4686, 134353, 7936, 9646, 9295, 7919, 84324, 23283, 79869, 10189, 4116	8189, 81608, 26097, 55149, 4686, 7936
GO:0098660~inorganic ion transmembrane transport	GO:0006575~cellular modified amino acid metabolic process	2.8784	2.03657	0.663985	0.5067	0.993998	3760, 9022, 59284, 475, 255057, 57620, 479, 2542, 54795, 516, 6548, 54997, 6549, 131096, 1339, 50636, 286133, 53828, 80228, 9472, 481, 80036, 3249, 115111, 444, 116443, 1785, 2554, 196527, 845, 5788, 6558, 27092, 10786, 7341, 9001, 6331, 6330, 8996, 65268, 342372, 157855, 9446, 115019, 490, 23545, 80024, 56996, 125336, 777, 7779, 6528, 6329, 10632, 6262, 3596, 9132, 3270, 781, 27032, 10568, 12160…	9022, 59284, 475, 255057, 2542, 54795, 516, 6548, 54997, 6549, 131096, 1339, 50636, 286133, 53828, 9472, 481, 80036, 3249, 115111, 444, 116443, 1785, 2554, 196527, 845, 5788, 6558, 27092, 7341, 9001, 6331, 6330, 8996, 157855, 115019, 23545, 80024, 125336, 777, 7779, 6528, 6329, 10632, 6262, 9132, 3270, 781, 27032, 283375, 4878, 10523
GO:0006807~nitrogen compound metabolic process	GO:0006626~protein targeting to mitochondrion	0.866721	0.357054	0.388681	0.697512	0.993998	81608, 22992, 8092, 348093, 170685, 1455, 2301, 79776, 2300, 55687, 284697, 5931, 10892, 6901, 4846, 5935, 1339, 4861, 54480, 51095, 79885, 1468, 201299, 55693, 27097, 55699, 55577, 150962, 54487, 140801, 10785, 3661, 3420, 56676, 10637, 1478, 26097, 1477, 55227, 2200, 27068, 283464, 55229, 4624, 4625, 6923, 1119, 10632, 3659, 4869, 333929, 9095, 9093, 169355, 6939, 5608, 3425, 941, 942, 55239, 5…	81608, 22992, 170685, 5931, 10892, 6901, 4846, 5935, 1339, 4861, 51095, 1468, 201299, 27097, 55699, 150962, 54487, 140801, 3661, 3420, 56676, 26097, 55227, 55229, 4624, 6923, 1119, 10632, 9093, 3425, 941, 942, 55239, 5603, 5725, 4878, 10523, 4879, 64062, 100529855, 79693, 58511, 340562, 5977, 959, 284131, 7915, 5990, 5631, 353497, 80306, 84909, 57677, 29110, 84913, 2116, 341405, 1389, 80315, 2293…
GO:0070887~cellular response to chemical stimulus	GO:0006631~fatty acid metabolic process	1.32552	3.25568	-0.981716	0.32624	0.993998	8893, 6597, 6233, 64714, 348093, 231, 203100, 2542, 51764, 4846, 5272, 6122, 1592, 2554, 54487, 53834, 4194, 7341, 9400, 3661, 6257, 100302736, 490, 6370, 10637, 1478, 10518, 2200, 1232, 1915, 4624, 10631, 6923, 3659, 4869, 7352, 7473, 6262, 7475, 91543, 1131, 9093, 8681, 5608, 941, 942, 3667, 947, 5725, 58509, 8453, 54829, 5187, 5618, 1938, 959, 2901, 5617, 7376, 7498, 64764, 126520, 3572, 11628…	8893, 6233, 64714, 231, 203100, 2542, 51764, 4846, 5272, 6122, 2554, 54487, 53834, 4194, 7341, 9400, 3661, 6257, 100302736, 10518, 1232, 1915, 4624, 6923, 7352, 6262, 7475, 9093, 8681, 941, 942, 3667, 5725, 5187, 5618, 959, 2901, 5617, 7498, 64764, 116285, 83700, 2116, 55139, 80315, 845, 6175, 22938, 1281, 1954, 26056, 2244, 93649, 1728, 283375, 27006, 4686, 54997, 266743, 9475, 118813, 3134, 258…
GO:0090305~nucleic acid phosphodiester bond hydrolysis	GO:0006637~acyl-CoA metabolic process	1.85556	2.0656	0.0255601	0.979608	0.993998	6233, 6037, 27340, 10557, 1478, 1477, 58511, 5896, 4686, 56915, 65080, 55802, 10595, 2968, 284131, 54913, 404672, 9557, 7311, 353497, 25996, 200558, 563, 3146, 54487, 192669, 5424, 283254, 5426, 340554, 11284, 2072, 2071, 8909, 55520, 1797, 1676, 1775, 23283, 55720, 29883, 57109, 4361, 9797, 2067, 6117, 6039, 5985, 79707	6233, 6037, 27340, 58511, 5896, 4686, 55802, 284131, 54913, 404672, 9557, 7311, 353497, 25996, 200558, 563, 3146, 54487, 283254
GO:0044699~single-organism process	GO:0006644~phospholipid metabolic process	0.584752	1.0088	-0.209552	0.834017	0.993998	22870, 22871, 8092, 170685, 5819, 1455, 2301, 2300, 2542, 10892, 131096, 6901, 3636, 115827, 161725, 9194, 56666, 1468, 81844, 2554, 55577, 54487, 4973, 140801, 5824, 27092, 3661, 3420, 27065, 55102, 10637, 84902, 27068, 1232, 10631, 10632, 3659, 90332, 64066, 339231, 55351, 81616, 6939, 79784, 5608, 81622, 27074, 3425, 2335, 57533, 5603, 3667, 285590, 828, 92305, 2595, 1264, 124590, 5618, 340205…	22871, 170685, 5819, 2542, 10892, 131096, 6901, 161725, 9194, 56666, 1468, 81844, 2554, 54487, 4973, 140801, 27092, 3661, 3420, 27065, 55102, 1232, 10632, 90332, 64066, 339231, 81616, 27074, 3425, 2335, 5603, 3667, 285590, 2595, 5618, 340205, 5617, 5631, 80306, 124583, 10868, 84913, 2116, 80315, 55139, 2596, 1265, 6710, 845, 6954, 57560, 3221, 81669, 1281, 2123, 255919, 93649, 6727, 5892, 6500, 6…
GO:0070482~response to oxygen levels	GO:0006650~glycerophospholipid metabolic process	0.508882	0.648246	-0.0405119	0.967685	0.993998	8453, 4194, 5066, 8996, 6233, 3066, 6095, 7184, 9361, 572, 1139, 4929, 3939, 81575, 218, 93649, 6548, 10631, 6923, 7352, 5371, 6262, 7311, 481, 664, 80315, 2113, 79723, 5468, 5327, 8614, 947, 4878, 2034, 1263, 7040, 3163, 29904, 3162, 2071, 358, 94, 2309, 3291, 65018, 3329, 28984, 6714, 4352, 6532, 890, 55662, 1277, 3777, 64344, 7157, 5894, 64506, 54541, 101, 10449, 3708, 665, 79625	4194, 8996, 6233, 3066, 6095, 7184, 572, 1139, 4929, 3939, 93649, 6548, 6923, 7352, 6262, 7311, 481, 664, 80315, 5468, 8614, 4878
GO:0050790~regulation of catalytic activity	GO:0006720~isoprenoid metabolic process	0.30593	1.2847	-0.554051	0.579544	0.993998	8893, 5662, 6233, 55160, 22870, 57186, 27006, 7161, 4607, 54874, 10935, 79658, 633, 2542, 10816, 238, 5896, 3993, 4324, 10892, 54997, 400916, 1616, 4846, 1339, 5272, 12, 9475, 4188, 353299, 28988, 23179, 9472, 481, 885, 2950, 5269, 51654, 5788, 51776, 8658, 7341, 6251, 5564, 7984, 6015, 64853, 7184, 6370, 894, 117166, 26097, 100287171, 51024, 78986, 2200, 1917, 54658, 10595, 8823, 84101, 10199, 4…	8893, 6233, 27006, 4607, 54874, 2542, 10816, 5896, 10892, 54997, 4846, 1339, 5272, 9475, 9472, 481, 885, 2950, 5269, 51654, 5788, 51776, 7341, 6251, 5564, 7984, 64853, 7184, 117166, 26097, 100287171, 51024, 78986, 54658, 8823, 84101, 10199, 4624, 50859, 6262, 5055, 9093, 4914, 27074, 2335, 1124, 3146, 10486, 6657, 3667, 285590, 3702, 2979, 64062, 23526, 9026, 5585, 55081, 4804, 5618, 1139, 155, 2…
GO:0006812~cation transport	GO:0006725~cellular aromatic compound metabolic process	0.950137	0.526316	0.365668	0.714613	0.993998	11182, 5187, 3760, 9780, 59284, 1139, 475, 58515, 255057, 57620, 479, 54795, 516, 6548, 54997, 64072, 6549, 131096, 4846, 1339, 286133, 53828, 6564, 80228, 9472, 481, 80036, 51296, 3249, 444, 116443, 1785, 51297, 196527, 845, 5788, 6558, 8614, 119395, 27092, 10786, 7341, 9001, 6331, 65266, 6330, 8996, 65268, 5002, 342372, 157855, 9446, 490, 146167, 23545, 80024, 56996, 2645, 283229, 125336, 777, …	5187, 59284, 1139, 475, 58515, 255057, 54795, 516, 6548, 54997, 6549, 131096, 4846, 1339, 286133, 53828, 6564, 9472, 481, 80036, 3249, 444, 116443, 1785, 196527, 845, 5788, 6558, 8614, 119395, 27092, 7341, 9001, 6331, 65266, 6330, 8996, 157855, 23545, 80024, 125336, 777, 2288, 7779, 7416, 6528, 6329, 10632, 7352, 6262, 9456, 345274, 6345, 113829, 9132, 3270, 781, 27032, 283375, 4878, 10523
GO:0001508~action potential	GO:0006732~coenzyme metabolic process	0.555474	1.53203	-0.540157	0.589089	0.993998	7341, 6262, 6331, 6330, 3760, 9472, 481, 79784, 781, 2767, 29098, 1201, 777, 54795, 4897, 6548, 6329, 378807, 30819, 7533, 6323, 53373, 2697, 1134, 3784, 3764, 1739	7341, 6262, 6331, 6330, 9472, 481, 781, 2767, 1201, 777, 54795, 6548, 6329
GO:0044265~cellular macromolecule catabolic process	GO:0006753~nucleoside phosphate metabolic process	0.45469	1.69915	-0.726794	0.467352	0.993998	8453, 6152, 6155, 5582, 6232, 6231, 6234, 9349, 92305, 6233, 6159, 6037, 25862, 23521, 6193, 85409, 339745, 1973, 58511, 79734, 4686, 55802, 11146, 6229, 89853, 10210, 6164, 6122, 6165, 93343, 161725, 7375, 6201, 6124, 6169, 6202, 57154, 340719, 2876, 10868, 55139, 115992, 51013, 6175, 7341, 6176, 6135, 6134, 5520, 6137, 6499, 6136, 6170, 7184, 9361, 23624, 55149, 6205, 56915, 6207, 54778, 84101,…	6152, 6155, 5582, 6232, 9349, 6233, 6037, 25862, 23521, 6193, 85409, 339745, 1973, 58511, 4686, 55802, 6229, 89853, 6164, 6122, 6165, 161725, 6201, 6124, 6169, 6202, 57154, 10868, 55139, 115992, 51013, 6175, 7341, 6135, 6134, 6136, 6170, 7184, 55149, 6205, 6207, 54778, 84101, 6208, 1515, 6187, 6223, 7311, 6500, 91544, 373509, 5094, 27074, 10724, 664, 3146, 6613, 139285
GO:0098662~inorganic cation transmembrane transport	GO:0006790~sulfur compound metabolic process	1.7782	1.65266	0.223195	0.823384	0.993998	3760, 59284, 475, 255057, 57620, 479, 54795, 516, 6548, 54997, 6549, 131096, 1339, 286133, 53828, 80228, 9472, 481, 80036, 3249, 444, 116443, 1785, 196527, 845, 5788, 27092, 10786, 7341, 9001, 6331, 6330, 8996, 65268, 342372, 157855, 9446, 490, 23545, 80024, 56996, 125336, 777, 7779, 6528, 6329, 10632, 6262, 3596, 9132, 3270, 781, 27032, 10568, 29098, 26266, 283375, 4878, 10523, 7442, 11060, 3081…	59284, 475, 255057, 54795, 516, 6548, 54997, 6549, 131096, 1339, 286133, 53828, 9472, 481, 80036, 3249, 444, 116443, 1785, 196527, 845, 5788, 27092, 7341, 9001, 6331, 6330, 8996, 157855, 23545, 80024, 125336, 777, 7779, 6528, 6329, 10632, 6262, 9132, 3270, 781, 27032, 283375, 4878, 10523
GO:0043281~regulation of cysteine-type endopeptidase activity involved in apoptotic process	GO:0006793~phosphorus metabolic process	0.766504	1.81949	-0.59731	0.5503	0.993998	5272, 5371, 9026, 8996, 4671, 7498, 55081, 9093, 4804, 572, 4838, 27074, 2876, 51176, 885, 10935, 666, 3146, 51024, 5896, 5468, 6657, 54205, 358, 340485, 9812, 1718, 64780, 5894, 27018, 3329, 51499, 5447, 10541, 9647, 9709, 6714, 2934	5272, 9026, 8996, 4671, 7498, 55081, 9093, 4804, 572, 4838, 27074, 51176, 885, 3146, 51024, 5896, 5468, 6657, 54205
GO:1902533~positive regulation of intracellular signal transduction	GO:0006796~phosphate-containing compound metabolic process	0.792544	1.84994	-0.597271	0.550327	0.993998	9464, 5585, 6233, 26038, 22871, 7161, 9261, 4804, 231, 5618, 155, 1139, 238, 6548, 10892, 959, 1616, 5617, 3090, 7498, 4188, 222643, 28988, 3572, 124583, 9472, 5590, 29110, 2876, 444, 3487, 5863, 51776, 10347, 9289, 9001, 6453, 3661, 5245, 8995, 7984, 9446, 100302736, 3066, 1281, 9283, 6370, 572, 2841, 10913, 2244, 51024, 55504, 10595, 7936, 3976, 64170, 5319, 89870, 7311, 3596, 2064, 25778, 2261…	9464, 5585, 6233, 26038, 22871, 4804, 231, 5618, 155, 1139, 6548, 10892, 959, 5617, 7498, 124583, 9472, 5590, 29110, 444, 3487, 51776, 10347, 9289, 9001, 3661, 5245, 7984, 100302736, 3066, 1281, 9283, 572, 2841, 10913, 2244, 51024, 55504, 7936, 3976, 89870, 7311, 27032, 4914, 4838, 1445, 3146, 6657, 5923, 5649
GO:0065003~macromolecular complex assembly	GO:0006805~xenobiotic metabolic process	2.12437	1.41591	0.542867	0.587222	0.993998	6472, 6232, 6234, 6597, 79090, 6233, 130951, 22870, 22871, 6193, 7161, 282679, 25981, 119, 5931, 11344, 10892, 1616, 6901, 2703, 286133, 404672, 6122, 8666, 28988, 79003, 56666, 885, 80115, 11078, 53834, 6636, 140801, 50964, 2958, 4194, 7341, 6892, 6135, 6134, 5564, 7984, 6136, 10907, 27348, 25842, 23545, 9361, 80146, 27065, 100287171, 51024, 2288, 55506, 6886, 50853, 6923, 2968, 4869, 125170, 38…	6232, 6233, 130951, 22871, 6193, 282679, 25981, 5931, 10892, 6901, 286133, 404672, 6122, 79003, 56666, 885, 80115, 53834, 6636, 140801, 4194, 7341, 6135, 6134, 5564, 7984, 6136, 27348, 25842, 23545, 80146, 27065, 100287171, 51024, 2288, 55506, 6886, 6923, 125170, 401541, 2335, 3146, 1807, 7106, 54943, 55239, 285590, 139285, 6152, 9026, 8694, 23521, 8175, 5618, 7516, 6548, 7915, 7013, 9557, 6169, …
GO:0034641~cellular nitrogen compound metabolic process	GO:0006807~nitrogen compound metabolic process	1.24258	0.831541	0.383924	0.701034	0.993998	81608, 22992, 8092, 348093, 170685, 2301, 79776, 2300, 55687, 284697, 5931, 10892, 6901, 4846, 5935, 1339, 4861, 51095, 79885, 1468, 201299, 55693, 27097, 55699, 55577, 150962, 54487, 140801, 10785, 3661, 3420, 56676, 10637, 1478, 26097, 1477, 55227, 2200, 27068, 55229, 4624, 4625, 6923, 1119, 10632, 3659, 4869, 333929, 9095, 9093, 169355, 6939, 5608, 941, 942, 55239, 5603, 947, 5725, 4878, 58509…	81608, 22992, 170685, 5931, 10892, 6901, 4846, 5935, 1339, 4861, 51095, 1468, 201299, 27097, 55699, 150962, 54487, 140801, 3661, 3420, 56676, 26097, 55227, 55229, 4624, 6923, 1119, 10632, 9093, 941, 942, 55239, 5603, 5725, 4878, 10523, 4879, 64062, 100529855, 79693, 58511, 340562, 5977, 959, 284131, 7915, 5990, 5631, 353497, 80306, 84909, 57677, 29110, 84913, 2116, 341405, 1389, 80315, 22938, 576…
GO:0010467~gene expression	GO:0006810~transport	2.33676	4.00508	-0.82148	0.411373	0.993998	81608, 22992, 8092, 348093, 2301, 79776, 2300, 55687, 284697, 5931, 10892, 3636, 5935, 4861, 51095, 79885, 1468, 55693, 27097, 55699, 150962, 54487, 140801, 10785, 3661, 56676, 10637, 1478, 26097, 1477, 55227, 2200, 27068, 4624, 6923, 4627, 3659, 4869, 333929, 9095, 9093, 6939, 5608, 27074, 2335, 941, 942, 55239, 5603, 947, 5725, 4878, 58509, 10523, 64062, 100529855, 79693, 29101, 5977, 959, 5990…	81608, 22992, 5931, 10892, 5935, 4861, 51095, 1468, 27097, 55699, 150962, 54487, 140801, 3661, 56676, 26097, 55227, 4624, 6923, 4627, 9093, 27074, 2335, 941, 942, 55239, 5603, 5725, 4878, 10523, 64062, 100529855, 79693, 5977, 959, 5990, 80306, 57677, 29110, 84913, 2116, 341405, 1389, 80315, 1265, 22938, 3221, 81669, 83733, 148979, 10713, 81552, 55149, 2244, 4302, 93649, 7936, 728361, 317781, 2219…
GO:0030856~regulation of epithelial cell differentiation	GO:0006812~cation transport	1.90864	3.74784	-0.913116	0.361182	0.993998	9475, 7498, 3596, 58495, 126695, 5618, 572, 4838, 84913, 2116, 2301, 81575, 55506, 3975, 3976, 7849, 4097, 8842, 130497, 7480, 2932, 429, 94, 1903, 4855, 9817	9475, 7498, 5618, 572, 4838, 84913, 2116, 55506, 3975, 3976
GO:0035304~regulation of protein dephosphorylation	GO:0006813~potassium ion transport	0.986808	1.61643	-0.284237	0.776229	0.993998	8189, 26472, 9475, 51231, 78986, 57718, 22870, 255919, 9472, 9891, 7184, 65018, 7040, 5504, 1408	8189, 26472, 9475, 51231, 78986, 57718, 255919, 9472, 7184
GO:2000116~regulation of cysteine-type endopeptidase activity	GO:0006814~sodium ion transport	2.45261	2.32821	0.254882	0.798814	0.993998	9026, 8996, 9447, 4671, 55081, 4804, 572, 10935, 51024, 5896, 5272, 5371, 7498, 9093, 4838, 27074, 2876, 444, 51176, 885, 666, 3146, 5468, 6657, 54205, 358, 340485, 9812, 1718, 64780, 5894, 27018, 3329, 51499, 5447, 10541, 9647, 9709, 6714, 2934	9026, 8996, 4671, 55081, 4804, 572, 51024, 5896, 5272, 7498, 9093, 4838, 27074, 444, 51176, 885, 3146, 5468, 6657, 54205
GO:0009057~macromolecule catabolic process	GO:0006816~calcium ion transport	3.22688	3.20138	0.2613	0.793861	0.993998	6232, 6231, 6234, 6233, 9349, 25862, 6193, 85409, 1973, 633, 4686, 90678, 6229, 89853, 9476, 6122, 161725, 6124, 337867, 51013, 4194, 7341, 6135, 6134, 6137, 6499, 6136, 7184, 9361, 54778, 10595, 84101, 1515, 6142, 91544, 373509, 9491, 27074, 3425, 664, 3146, 53339, 139285, 8453, 6152, 25825, 6155, 5582, 92305, 4012, 6159, 6037, 23521, 339745, 79734, 58511, 10297, 55802, 11146, 6548, 10210, 6164,…	6232, 6233, 9349, 25862, 6193, 85409, 1973, 4686, 6229, 89853, 6122, 161725, 6124, 337867, 51013, 4194, 7341, 6135, 6134, 6136, 7184, 54778, 84101, 1515, 91544, 373509, 27074, 3425, 664, 3146, 139285, 6152, 6155, 5582, 4012, 6037, 23521, 339745, 58511, 10297, 55802, 6548, 6164, 6165, 6201, 6169, 6202, 57154, 10868, 55139, 115992, 6175, 5245, 23621, 6170, 55149, 6205, 6207, 6208, 10434, 6187, 6223…
GO:0043270~positive regulation of ion transport	GO:0006818~hydrogen transport	0.59193	1.03554	-0.214271	0.830336	0.993998	7341, 6262, 9001, 65266, 6331, 6330, 65268, 9456, 9446, 3596, 9472, 481, 781, 5608, 1785, 444, 885, 196527, 57620, 6548, 54997, 4878, 5319, 5649, 7466, 1482, 5335, 1739, 1230, 3306, 3784	7341, 6262, 9001, 65266, 6331, 6330, 9456, 9472, 481, 781, 1785, 444, 885, 196527, 6548, 54997, 4878, 5649
GO:0008285~negative regulation of cell proliferation	GO:0006820~anion transport	0.976714	2.26919	-0.681492	0.49556	0.993998	8453, 8611, 6794, 5585, 26038, 1264, 55081, 126695, 7161, 4804, 11146, 54997, 3636, 4846, 8864, 7498, 84913, 563, 3249, 2950, 2113, 6678, 53834, 5468, 85004, 9289, 4194, 65268, 5245, 58495, 57560, 23026, 27340, 144455, 575, 1871, 3851, 658, 93649, 3976, 4869, 3659, 1515, 5371, 339390, 7434, 9093, 2064, 3273, 4914, 4838, 1445, 3622, 864, 6657, 1805, 55679, 7704, 10523, 80173, 7046, 9788, 8334, 704…	5585, 26038, 55081, 4804, 54997, 4846, 8864, 7498, 84913, 563, 3249, 2950, 53834, 5468, 9289, 4194, 5245, 57560, 23026, 27340, 575, 1871, 658, 93649, 3976, 1515, 339390, 9093, 4914, 4838, 1445, 864, 6657, 1805, 55679, 7704, 10523, 80173
GO:0001558~regulation of cell growth	GO:0006821~chloride transport	1.01475	0.724185	0.256032	0.797926	0.993998	6597, 6794, 6695, 5245, 64218, 1954, 203100, 60676, 4686, 55506, 6405, 11344, 93649, 978, 6548, 54437, 5931, 7473, 5371, 221937, 118813, 2023, 57154, 340719, 2064, 9472, 3273, 56963, 151835, 3249, 2335, 1785, 51176, 3487, 5468, 4137, 85004, 4897, 4878, 4879, 7046, 7040, 8692, 29948, 7919, 5654, 94, 6880, 8425, 9798, 3373, 51293, 79602, 84275, 10501, 8751, 136319, 5515, 11170, 7157, 185, 2932, 362…	5245, 64218, 1954, 203100, 60676, 4686, 55506, 6405, 93649, 6548, 54437, 5931, 221937, 118813, 2023, 57154, 9472, 3249, 2335, 1785, 51176, 3487, 5468, 4137, 4878, 4879
GO:0036293~response to decreased oxygen levels	GO:0006836~neurotransmitter transport	-0.235956	0.2739	-0.356136	0.721739	0.993998	8453, 4194, 5066, 8996, 6233, 6095, 7184, 9361, 572, 1139, 4929, 3939, 81575, 218, 93649, 6548, 10631, 6923, 7352, 5371, 6262, 7311, 481, 664, 80315, 2113, 79723, 5327, 8614, 947, 4878, 2034, 1263, 7040, 3163, 29904, 3162, 2071, 358, 94, 2309, 3291, 65018, 3329, 28984, 6714, 4352, 6532, 890, 55662, 3777, 64344, 7157, 5894, 64506, 54541, 101, 10449, 3708, 665, 79625	4194, 8996, 6233, 6095, 7184, 572, 1139, 4929, 3939, 93649, 6548, 6923, 7352, 6262, 7311, 481, 664, 80315, 8614, 4878
GO:0002027~regulation of heart rate	GO:0006839~mitochondrial transport	2.40036	2.4364	0.16836	0.8663	0.993998	6262, 6331, 6330, 3760, 3270, 781, 1139, 29098, 54795, 845, 4624, 4878, 4625, 2034, 796, 3784	6262, 6331, 6330, 3270, 781, 1139, 54795, 845, 4624, 4878
GO:0032990~cell part morphogenesis	GO:0006874~cellular calcium ion homeostasis	1.82062	2.77999	-0.397336	0.69112	0.993998	6152, 93233, 6674, 6794, 347240, 55081, 22871, 221322, 57622, 4804, 10458, 5819, 79414, 4929, 54874, 25981, 79734, 54437, 11344, 3911, 5990, 118813, 28988, 57154, 5590, 1785, 25791, 885, 200162, 2596, 78999, 4137, 6710, 4897, 79925, 345643, 9001, 11041, 8633, 57560, 64218, 221421, 440275, 1954, 200373, 84902, 575, 144535, 51024, 658, 6405, 10631, 3975, 7473, 6101, 6742, 2064, 582, 79784, 4914, 56…	6152, 55081, 22871, 221322, 57622, 4804, 5819, 4929, 54874, 25981, 54437, 5990, 118813, 57154, 5590, 1785, 885, 200162, 2596, 4137, 6710, 79925, 345643, 9001, 57560, 64218, 221421, 440275, 1954, 200373, 575, 144535, 51024, 658, 6405, 3975, 6101, 6742, 582, 4914, 1600, 2335, 57453, 107, 123904, 5649, 80173, 54903
GO:1901698~response to nitrogen compound	GO:0006886~intracellular protein transport	3.52722	3.10878	0.534617	0.592915	0.993998	8893, 50506, 5582, 5187, 7161, 4804, 231, 5618, 10458, 1139, 4929, 51764, 65080, 1938, 6548, 3636, 5617, 652968, 7298, 1791, 9472, 7292, 5590, 80315, 444, 1785, 2950, 2554, 80115, 54487, 6678, 845, 5468, 8614, 6175, 130132, 9400, 4671, 5520, 3661, 3066, 1281, 23545, 7184, 572, 2767, 2645, 10518, 3939, 59345, 2200, 218, 8503, 6528, 64170, 5319, 4869, 2769, 7352, 6262, 11093, 9612, 9456, 3596, 1131…	8893, 50506, 5582, 5187, 4804, 231, 5618, 1139, 4929, 51764, 6548, 5617, 652968, 1791, 9472, 7292, 5590, 80315, 444, 1785, 2950, 2554, 80115, 54487, 845, 5468, 8614, 6175, 9400, 4671, 3661, 3066, 1281, 23545, 7184, 572, 2767, 10518, 3939, 59345, 6528, 2769, 7352, 6262, 9612, 9456, 10919, 3030, 4914, 4837, 1445, 107, 8836, 56729, 3667, 4878
GO:0051336~regulation of hydrolase activity	GO:0006887~exocytosis	-0.634851	0.236065	-0.642461	0.520574	0.993998	8893, 5662, 55160, 22870, 57186, 27006, 4607, 54874, 10935, 79658, 10816, 5896, 3993, 4846, 5272, 12, 9475, 353299, 23179, 9472, 481, 885, 5269, 7341, 6251, 7984, 7184, 6370, 117166, 26097, 51024, 8823, 10199, 4624, 5319, 4869, 50859, 6262, 5055, 113622, 9491, 2064, 27237, 9093, 3273, 9891, 4914, 57139, 27074, 29098, 2335, 54820, 1124, 666, 3146, 57533, 6657, 3667, 3702, 64062, 23526, 9026, 55081…	8893, 27006, 4607, 54874, 10816, 5896, 4846, 5272, 9475, 9472, 481, 885, 5269, 7341, 6251, 7984, 7184, 117166, 26097, 51024, 8823, 10199, 4624, 50859, 6262, 5055, 9093, 4914, 27074, 2335, 1124, 3146, 6657, 3667, 3702, 64062, 23526, 9026, 55081, 4804, 5592, 7134, 7498, 221476, 5590, 255426, 444, 1785, 51176, 57718, 6710, 5468, 54205, 54848, 8996, 4671, 81704, 572, 337, 7139, 2769, 130540, 6742, 48…
GO:0043269~regulation of ion transport	GO:0006888~ER to Golgi vesicle-mediated transport	-0.409811	0.72354	-0.764136	0.444786	0.993998	5187, 3760, 22871, 9022, 59284, 255057, 57620, 6548, 54997, 131096, 4846, 729993, 53828, 8864, 9472, 481, 444, 1785, 51297, 885, 196527, 845, 8614, 27092, 10786, 7341, 9001, 6331, 65266, 6330, 65268, 157855, 9446, 2645, 283229, 777, 7779, 7416, 6329, 5319, 5371, 6262, 9456, 3596, 9132, 3270, 781, 5608, 29098, 4878, 5923, 5649, 11060, 30819, 7040, 57348, 796, 5335, 51763, 1739, 3758, 6323, 7533, 5…	5187, 22871, 9022, 59284, 255057, 6548, 54997, 131096, 4846, 53828, 8864, 9472, 481, 444, 1785, 885, 196527, 845, 8614, 27092, 7341, 9001, 6331, 65266, 6330, 157855, 777, 7779, 7416, 6329, 6262, 9456, 9132, 3270, 781, 4878, 5923, 5649
GO:0044782~cilium organization	GO:0006897~endocytosis	-1.11008	0.201786	-0.995636	0.319427	0.993998	9001, 93233, 6674, 347240, 57560, 55081, 221421, 84902, 5819, 144535, 54874, 25981, 79734, 10210, 3911, 5990, 6101, 582, 200162, 85302, 79925, 8636, 345643, 80173, 54903, 9742, 23322, 100653515, 80127, 5116, 54777, 25914, 26005, 26140, 51314	9001, 57560, 55081, 221421, 5819, 144535, 54874, 25981, 5990, 6101, 582, 200162, 79925, 345643, 80173, 54903
GO:0001666~response to hypoxia	GO:0006898~receptor-mediated endocytosis	-1.71584	-0.82347	-0.868271	0.385246	0.993998	8453, 4194, 5066, 8996, 6233, 6095, 7184, 9361, 572, 1139, 4929, 3939, 81575, 218, 93649, 6548, 10631, 6923, 7352, 5371, 6262, 7311, 481, 664, 2113, 79723, 5327, 8614, 947, 4878, 4352, 6532, 2034, 1263, 7040, 3163, 3162, 2071, 890, 55662, 358, 94, 3777, 2309, 3291, 64344, 7157, 5894, 65018, 64506, 3329, 54541, 101, 10449, 3708, 665, 28984, 79625, 6714	4194, 8996, 6233, 6095, 7184, 572, 1139, 4929, 3939, 93649, 6548, 6923, 7352, 6262, 7311, 481, 664, 8614, 4878
GO:0071495~cellular response to endogenous stimulus	GO:0006914~autophagy	0.780731	1.21495	-0.196154	0.844489	0.993998	6597, 6233, 27006, 348093, 231, 203100, 51764, 4686, 1616, 266743, 9472, 7292, 2950, 2554, 80115, 53834, 50964, 7849, 9400, 6257, 490, 8031, 23545, 7184, 6095, 10637, 1478, 10518, 79039, 2200, 2288, 79957, 54658, 658, 54778, 8823, 1915, 4624, 6528, 10631, 5319, 7352, 6262, 2186, 2064, 10919, 7073, 4914, 56963, 3667, 5725, 54829, 5187, 8611, 6794, 4804, 5618, 10458, 4929, 1938, 6548, 50515, 5617, …	6233, 27006, 231, 203100, 51764, 4686, 266743, 9472, 7292, 2950, 2554, 80115, 53834, 9400, 6257, 8031, 23545, 7184, 6095, 10518, 79039, 2288, 54658, 658, 54778, 8823, 1915, 4624, 6528, 7352, 6262, 2186, 10919, 4914, 3667, 5725, 5187, 4804, 5618, 4929, 6548, 50515, 5617, 652968, 57154, 5590, 2116, 80315, 1785, 51176, 845, 5468, 6175, 5245, 22938, 3066, 1281, 572, 1954, 59345, 2244, 93649, 3975, 73…
GO:1903522~regulation of blood circulation	GO:0006919~activation of cysteine-type endopeptidase activity involved in apoptotic process	1.8117	1.51152	0.298904	0.765013	0.993998	7341, 6331, 6330, 3760, 9446, 27129, 490, 59284, 1139, 2244, 54795, 7139, 6548, 4624, 4625, 4846, 6262, 53828, 8864, 1131, 481, 3270, 781, 121643, 29098, 147, 444, 845, 4878, 4879, 27092, 30819, 2034, 1482, 3162, 4092, 796, 1739, 3777, 53826, 7137, 2243, 185, 3708, 2697, 3784	7341, 6331, 6330, 27129, 59284, 1139, 2244, 54795, 7139, 6548, 4624, 4846, 6262, 53828, 8864, 481, 3270, 781, 121643, 444, 845, 4878, 4879, 27092
GO:0048589~developmental growth	GO:0006935~chemotaxis	-0.456493	0.960368	-0.954332	0.339916	0.993998	50506, 6794, 126695, 7161, 5618, 155, 5897, 54437, 11344, 7516, 50515, 5617, 7298, 4146, 118813, 57154, 9472, 23414, 5590, 320, 2876, 1785, 2596, 23770, 4137, 4897, 8614, 64218, 440275, 1954, 57167, 26011, 658, 5754, 6405, 4666, 10631, 3975, 4624, 7473, 6663, 10919, 2261, 57578, 56963, 151835, 2335, 57178, 389125, 340419, 6657, 1848, 123904, 4878, 7046, 5781, 8091, 7040, 7480, 1855, 6905, 7919, 1…	50506, 5618, 155, 5897, 54437, 7516, 50515, 5617, 4146, 118813, 57154, 9472, 23414, 5590, 320, 1785, 2596, 4137, 8614, 64218, 440275, 1954, 57167, 26011, 658, 6405, 3975, 4624, 6663, 10919, 57578, 2335, 389125, 6657, 123904, 4878
GO:0051241~negative regulation of multicellular organismal process	GO:0006936~muscle contraction	2.60967	2.05567	0.521371	0.602109	0.993998	54829, 9464, 6794, 6233, 22871, 7161, 4804, 155, 1139, 3313, 2301, 2542, 54795, 3399, 54437, 4846, 5592, 9475, 7058, 7498, 57154, 7292, 23414, 27330, 29110, 3249, 2950, 25791, 51176, 6678, 5468, 8614, 50964, 5627, 7849, 9289, 65266, 8996, 6695, 3661, 8995, 58495, 100302736, 64218, 3066, 1281, 9283, 440275, 59307, 575, 2841, 26056, 2200, 2244, 2288, 6405, 93649, 4821, 3659, 7473, 6461, 5371, 8366,…	9464, 6233, 22871, 4804, 155, 1139, 3313, 2542, 54795, 54437, 4846, 5592, 9475, 7058, 7498, 57154, 7292, 23414, 29110, 3249, 2950, 51176, 5468, 8614, 9289, 65266, 8996, 3661, 100302736, 64218, 3066, 1281, 9283, 440275, 59307, 575, 2841, 26056, 2244, 2288, 6405, 93649, 5055, 6223, 7311, 5094, 4838, 1600, 1445, 2335, 942, 3146, 6657, 55679, 4878, 7704, 4879
GO:0007166~cell surface receptor signaling pathway	GO:0006937~regulation of muscle contraction	2.88534	1.61881	0.898715	0.368804	0.993998	6597, 6233, 22871, 221322, 348093, 85409, 203100, 1455, 238, 10892, 4846, 3090, 5396, 4188, 168002, 53834, 8658, 27092, 7341, 3661, 100302736, 6370, 10637, 2200, 1232, 4620, 4624, 64170, 4627, 3659, 7473, 6262, 7475, 91543, 9093, 7106, 3667, 5603, 5725, 4878, 139285, 58509, 4879, 54829, 128272, 59284, 5618, 55920, 10297, 51324, 959, 2901, 5617, 7376, 9794, 7498, 3572, 2239, 84913, 2116, 80315, 25…	6233, 22871, 221322, 85409, 203100, 10892, 4846, 5396, 168002, 53834, 27092, 7341, 3661, 100302736, 1232, 4624, 4627, 6262, 7475, 9093, 7106, 3667, 5603, 5725, 4878, 139285, 4879, 59284, 5618, 10297, 51324, 959, 2901, 5617, 9794, 7498, 84913, 2116, 80315, 22938, 57560, 1281, 1954, 2244, 93649, 9456, 6500, 283375, 5649, 9464, 4693, 3000, 27006, 4686, 89853, 266743, 9475, 118813, 3134, 7292, 3249, …
GO:0010647~positive regulation of cell communication	GO:0006941~striated muscle contraction	4.11548	3.3501	0.663741	0.506856	0.993998	9464, 6597, 6233, 26038, 22871, 10809, 7161, 231, 238, 10892, 1616, 6507, 3090, 5396, 4188, 28988, 222643, 25874, 9472, 3927, 3487, 5788, 51776, 8658, 9001, 3661, 7984, 100302736, 130612, 440275, 6370, 10637, 2841, 10913, 51024, 658, 55504, 54778, 10750, 10595, 64170, 5319, 89870, 7473, 91543, 9491, 2064, 4914, 5608, 147, 664, 1124, 666, 941, 3146, 56961, 56729, 5326, 6657, 3667, 139285, 9026, 67…	9464, 6233, 26038, 22871, 231, 10892, 6507, 5396, 25874, 9472, 3927, 3487, 5788, 51776, 9001, 3661, 7984, 100302736, 440275, 2841, 10913, 51024, 658, 55504, 54778, 89870, 4914, 664, 1124, 941, 3146, 56729, 6657, 3667, 139285, 9026, 5585, 116449, 4804, 5618, 1139, 155, 54795, 6548, 959, 3714, 5617, 7498, 124583, 5590, 29110, 444, 10347, 9289, 5245, 22938, 57560, 3066, 1281, 9283, 147372, 572, 2244…
GO:0006369~termination of RNA polymerase II transcription	GO:0006942~regulation of striated muscle contraction	3.17395	2.11646	0.750333	0.453054	0.993998	29101, 11338, 26097, 1478, 1477, 4686, 81608, 57187, 6636, 134353, 7919, 84324, 79869, 4116, 10189, 9295	26097, 4686, 81608, 6636
GO:0034248~regulation of cellular amide metabolic process	GO:0006952~defense response	-0.0191869	-0.0349942	0.00853187	0.993193	0.995798	8893, 9001, 5187, 23521, 6193, 79693, 440275, 2886, 1973, 4686, 65080, 1938, 8569, 6208, 5935, 4869, 5371, 7298, 9612, 8666, 8864, 9513, 6169, 26986, 57176, 340719, 29118, 2064, 80315, 55699, 2597, 54487, 192669, 51654, 55239, 10289, 10347, 8872, 136319, 64215, 7040, 57721, 51087, 7919, 149986, 84324, 1454, 29883, 9933, 6726, 2309, 5914, 9611, 10140, 23112, 65018, 27335, 64506, 57690, 55095, 2723…	8893, 9001, 5187, 23521, 6193, 79693, 440275, 1973, 4686, 6208, 5935, 9612, 8864, 6169, 80315, 55699, 54487, 51654, 55239, 10289, 10347
GO:1903169~regulation of calcium ion transmembrane transport	GO:0006954~inflammatory response	-0.140249	0.88216	-0.667952	0.504164	0.993998	7341, 6262, 9001, 9446, 3596, 9472, 481, 3270, 781, 444, 255057, 57620, 845, 6548, 4878, 7040, 3306, 79026, 5335, 1729, 54106	7341, 6262, 9001, 9472, 481, 3270, 781, 444, 255057, 845, 6548, 4878
GO:0002822~regulation of adaptive immune response based on somatic recombination of immune receptors built from immunoglobulin superfamily domains	GO:0006955~immune response	-0.225255	-0.878387	0.41697	0.6767	0.993998	339390, 5585, 91543, 8995, 55061, 200558, 7292, 5590, 5819, 115650, 941, 3146, 54795, 5788, 10892, 7040, 3329, 80762, 51561, 7855, 6556, 10673	339390, 5585, 200558, 7292, 5590, 5819, 941, 3146, 54795, 5788, 10892
GO:2001056~positive regulation of cysteine-type endopeptidase activity	GO:0006959~humoral immune response	-0.810796	-1.69635	0.596217	0.55103	0.993998	5371, 9026, 9447, 7498, 55081, 9093, 4804, 572, 4838, 444, 885, 666, 3146, 51024, 5468, 54205, 27018, 3329, 340485, 10541, 9647, 2934	9026, 7498, 55081, 9093, 4804, 572, 4838, 444, 885, 3146, 51024, 5468, 54205
GO:0098656~anion transmembrane transport	GO:0006974~cellular response to DNA damage stimulus	0.249909	0.972156	-0.435275	0.663363	0.993998	162515, 23507, 4363, 9194, 115019, 25874, 9022, 56996, 10568, 121601, 115111, 2554, 1376, 196527, 2542, 89845, 7416, 6558, 6528, 10786, 6507, 50636, 6574, 10998, 57348, 6509, 2563, 10057, 32, 9376, 8884, 19, 56262, 25932, 83959, 1244, 84230	4363, 9194, 115019, 25874, 9022, 115111, 2554, 1376, 196527, 2542, 7416, 6558, 6528, 6507, 50636
GO:0051094~positive regulation of developmental process	GO:0006996~organelle organization	1.6366	2.41377	-0.33759	0.735672	0.993998	5064, 9464, 6794, 22871, 126695, 8092, 7161, 8175, 4804, 10458, 1139, 2301, 54795, 79734, 81532, 5896, 5897, 11344, 7516, 54997, 91807, 4846, 9794, 7058, 118813, 126520, 57154, 3572, 9472, 7292, 23414, 5590, 84913, 400746, 3249, 2116, 1785, 51176, 196527, 2113, 23373, 11078, 4137, 5468, 4897, 7849, 9001, 22938, 4674, 58495, 3066, 147372, 9283, 1954, 572, 575, 26011, 2244, 1232, 51024, 55506, 658,…	9464, 22871, 8175, 4804, 1139, 54795, 81532, 5896, 5897, 7516, 54997, 4846, 9794, 7058, 118813, 57154, 9472, 7292, 23414, 5590, 84913, 3249, 2116, 1785, 51176, 196527, 4137, 5468, 9001, 22938, 3066, 147372, 9283, 1954, 572, 575, 26011, 2244, 1232, 51024, 55506, 658, 6886, 93649, 3975, 3976, 125170, 7475, 6663, 57496, 4914, 4838, 1600, 664, 2335, 941, 942, 3146, 56729, 7704, 5649
GO:0007005~mitochondrion organization	GO:0006997~nucleus organization	0.249473	1.33116	-0.622858	0.533378	0.993998	9026, 219402, 91137, 26515, 7161, 25821, 5819, 10935, 115201, 55687, 65080, 6548, 400916, 6901, 4846, 4604, 9277, 57154, 51095, 10469, 2876, 1785, 23130, 885, 51654, 100131801, 54205, 8996, 5245, 293, 64978, 56270, 9361, 23107, 64928, 572, 55102, 84902, 51263, 51024, 54978, 51106, 7416, 9917, 11128, 125170, 131474, 64423, 6742, 9093, 79784, 51073, 11338, 4718, 664, 54543, 666, 5326, 8834, 4694, 6…	9026, 25821, 5819, 115201, 6548, 6901, 4846, 57154, 51095, 1785, 23130, 885, 51654, 54205, 8996, 5245, 293, 56270, 572, 55102, 51263, 51024, 54978, 7416, 11128, 125170, 64423, 6742, 9093, 664, 8834
GO:0045471~response to ethanol	GO:0007005~mitochondrion organization	1.76893	1.39242	0.382307	0.702234	0.993998	7298, 3596, 3066, 10919, 57578, 4914, 572, 1139, 116443, 2950, 6678, 54658, 8836, 1938, 1728, 1933, 65985, 1440, 1571, 410, 4129, 5914	3066, 10919, 57578, 4914, 572, 1139, 116443, 2950, 54658, 8836, 1728
GO:0010770~positive regulation of cell morphogenesis involved in differentiation	GO:0007006~mitochondrial membrane organization	0.956671	2.63638	-0.824788	0.409492	0.993998	7473, 6794, 118813, 3066, 8092, 1954, 4804, 10458, 1523, 1785, 2335, 51176, 2244, 11078, 4137, 11344, 3976, 5649, 7849, 7046, 5365, 8874, 26259, 7040, 29904, 396, 1277, 1793, 9798, 2243, 2932, 28984, 3987	118813, 3066, 1954, 4804, 1785, 2335, 51176, 2244, 4137, 3976, 5649
GO:0046470~phosphatidylcholine metabolic process	GO:0007009~plasma membrane organization	1.58035	1.74019	0.0386402	0.969177	0.993998	81579, 255189, 337, 9468, 151056, 11145, 8681, 5319, 2171, 1119, 137964, 1120, 57153, 64600, 162466, 10908, 1071, 23175	255189, 337, 9468, 8681, 2171, 1119
GO:0008283~cell proliferation	GO:0007010~cytoskeleton organization	1.15439	2.69607	-0.832835	0.404938	0.993998	6472, 6232, 9464, 4693, 26038, 126695, 7161, 348093, 231, 10933, 150678, 10935, 2301, 238, 5897, 5931, 6867, 10892, 54997, 3636, 3911, 4846, 5396, 7298, 7292, 3249, 885, 2950, 3487, 54487, 53834, 85004, 5788, 51776, 4194, 65268, 23026, 6095, 27340, 144455, 894, 26097, 26011, 1871, 1232, 658, 8823, 5319, 4869, 3659, 1515, 7473, 6663, 220001, 1131, 2064, 9093, 7073, 3273, 4914, 2335, 54820, 147, 11…	6232, 9464, 4693, 26038, 231, 10933, 5897, 5931, 6867, 10892, 54997, 4846, 5396, 7292, 3249, 885, 2950, 3487, 54487, 53834, 5788, 51776, 4194, 23026, 6095, 27340, 26097, 26011, 1871, 1232, 658, 8823, 1515, 6663, 220001, 9093, 4914, 2335, 389125, 941, 3146, 942, 56729, 6657, 1805, 55239, 3667, 50624, 10523, 5585, 55081, 4804, 1139, 54795, 10297, 959, 5617, 8864, 7498, 23414, 5590, 563, 84913, 2911…
GO:0007399~nervous system development	GO:0007018~microtubule-based movement	1.65343	1.10791	0.457	0.647671	0.993998	8893, 9464, 4693, 6597, 26038, 22871, 57187, 221322, 8092, 7161, 23205, 57622, 79414, 238, 3993, 11344, 6867, 8927, 6507, 266743, 5396, 404037, 7058, 4861, 118813, 28988, 79885, 400746, 54886, 885, 2950, 8538, 51654, 79925, 55859, 7849, 9001, 11041, 64218, 490, 23026, 23544, 6095, 440275, 3939, 26011, 2288, 55506, 658, 6886, 6405, 10631, 1515, 7473, 7475, 6663, 38, 1131, 9095, 2186, 2064, 10919, …	8893, 9464, 4693, 26038, 22871, 221322, 23205, 57622, 6867, 8927, 6507, 266743, 5396, 404037, 7058, 4861, 118813, 885, 2950, 51654, 79925, 55859, 9001, 64218, 23026, 23544, 6095, 440275, 3939, 26011, 2288, 55506, 658, 6886, 6405, 1515, 7475, 6663, 2186, 10919, 121643, 4914, 23271, 2335, 2057, 3146, 6657, 10523, 6152, 50506, 5582, 55081, 8175, 4804, 4929, 81532, 7516, 54437, 3714, 7915, 5592, 6201…
GO:0060271~cilium morphogenesis	GO:0007033~vacuole organization	-0.276048	0.962788	-0.805172	0.42072	0.993998	9001, 93233, 6674, 347240, 57560, 55081, 221322, 221421, 200373, 84902, 144535, 54874, 25981, 79734, 3911, 5990, 6101, 582, 1785, 200162, 85302, 79925, 345643, 80173, 54903, 6738, 9742, 23322, 100653515, 80127, 5116, 54777, 26005, 26140, 51314, 2934	9001, 57560, 55081, 221322, 221421, 200373, 144535, 54874, 25981, 5990, 6101, 582, 1785, 200162, 79925, 345643, 80173, 54903
GO:0006874~cellular calcium ion homeostasis	GO:0007034~vacuolar transport	0.124617	1.50692	-0.831411	0.405741	0.993998	9001, 10590, 8996, 9446, 490, 7184, 80024, 1139, 58515, 10518, 2841, 57620, 2542, 54795, 1232, 51024, 79734, 7779, 64072, 5319, 2847, 2769, 5371, 6262, 3596, 9472, 481, 3270, 781, 27032, 147, 444, 1201, 3146, 845, 5788, 8614, 10523, 7442, 7040, 796, 5335, 2828, 5310, 6368, 7137, 1230, 25998, 84239, 10989, 2358, 1903, 9709, 7466, 2843, 54499, 1991, 30968, 3777, 57130, 3352, 185, 53373, 3708, 2697,…	9001, 8996, 7184, 80024, 1139, 58515, 10518, 2841, 2542, 54795, 1232, 51024, 7779, 2847, 2769, 6262, 9472, 481, 3270, 781, 27032, 444, 1201, 3146, 845, 5788, 8614, 10523
GO:0030512~negative regulation of transforming growth factor beta receptor signaling pathway	GO:0007050~cell cycle arrest	0.094661	0.919547	-0.505223	0.613402	0.993998	23625, 203100, 54829, 1785, 6233, 7311, 2200, 57154, 199699, 50515, 4052, 7046, 5654, 7040, 4092	203100, 1785, 6233, 7311, 57154, 50515
GO:0071407~cellular response to organic cyclic compound	GO:0007062~sister chromatid cohesion	0.30593	0.222634	0.0812564	0.935238	0.993998	6175, 9400, 5187, 6597, 8611, 3661, 22938, 5245, 6257, 3066, 490, 8031, 6095, 7184, 572, 4929, 10518, 79039, 3015, 3399, 2288, 79957, 65080, 54658, 6548, 6528, 1616, 4869, 266743, 6262, 7376, 9475, 9612, 10919, 9472, 4914, 4838, 343, 1785, 2950, 51176, 2554, 255189, 54487, 192669, 107, 845, 5468, 7442, 8091, 7040, 7480, 29904, 6591, 396, 55885, 358, 51763, 2309, 7332, 7533, 19, 3600, 6714, 10424,…	6175, 9400, 5187, 3661, 22938, 5245, 6257, 3066, 8031, 6095, 7184, 572, 4929, 10518, 79039, 2288, 54658, 6548, 6528, 266743, 6262, 9475, 9612, 10919, 9472, 4914, 4838, 1785, 2950, 51176, 2554, 255189, 54487, 107, 845, 5468
GO:0010720~positive regulation of cell development	GO:0007067~mitotic nuclear division	-1.29705	-0.743449	-0.53836	0.590328	0.993998	5064, 9001, 6794, 22938, 4674, 22871, 3066, 8092, 7161, 8175, 4804, 1954, 572, 10458, 26011, 2244, 81532, 5754, 11344, 7516, 4821, 3976, 91807, 7473, 6663, 118813, 126520, 57154, 3572, 9472, 4914, 56963, 1600, 151835, 1523, 2335, 1785, 51176, 23373, 11078, 5468, 4137, 4897, 5649, 7849, 7046, 7040, 29904, 396, 1855, 7919, 1454, 11075, 9798, 2243, 2119, 28984, 5365, 8874, 1482, 26259, 23028, 5915, …	9001, 22938, 22871, 3066, 8175, 4804, 1954, 572, 26011, 2244, 81532, 7516, 3976, 6663, 118813, 57154, 9472, 4914, 1600, 2335, 1785, 51176, 5468, 4137, 5649
GO:0010243~response to organonitrogen compound	GO:0007093~mitotic cell cycle checkpoint	0.504649	2.31674	-0.982591	0.325809	0.993998	8893, 50506, 5582, 5187, 7161, 4804, 231, 5618, 10458, 1139, 4929, 51764, 1938, 6548, 3636, 5617, 652968, 7298, 1791, 9472, 5590, 80315, 444, 1785, 2950, 2554, 80115, 6678, 845, 5468, 8614, 6175, 9400, 4671, 5520, 3066, 1281, 23545, 7184, 572, 2645, 10518, 3939, 59345, 2200, 218, 8503, 6528, 64170, 5319, 7352, 6262, 11093, 9612, 9456, 3596, 10919, 3030, 4914, 4837, 343, 1445, 107, 8836, 56729, 11…	8893, 50506, 5582, 5187, 4804, 231, 5618, 1139, 4929, 51764, 6548, 5617, 652968, 1791, 9472, 5590, 80315, 444, 1785, 2950, 2554, 80115, 845, 5468, 8614, 6175, 9400, 4671, 3066, 1281, 23545, 7184, 572, 10518, 3939, 59345, 6528, 7352, 6262, 9612, 9456, 10919, 3030, 4914, 4837, 1445, 107, 8836, 56729, 3667, 4878
GO:1901699~cellular response to nitrogen compound	GO:0007126~meiotic nuclear division	0.0772577	-0.0297705	0.0776112	0.938137	0.993998	4804, 231, 5618, 10458, 4929, 51764, 65080, 6548, 5617, 652968, 9472, 7292, 5590, 80315, 1785, 2950, 2554, 80115, 54487, 845, 5468, 6175, 9400, 3661, 3066, 1281, 23545, 7184, 572, 2767, 2645, 10518, 59345, 2200, 8503, 6528, 5319, 4869, 2769, 6262, 9612, 1131, 10919, 4914, 343, 1445, 192669, 107, 11132, 30837, 3667, 7442, 5781, 1583, 7040, 7480, 29904, 598, 358, 51763, 2309, 10580, 23175, 84275, 1…	4804, 231, 5618, 4929, 51764, 6548, 5617, 652968, 9472, 7292, 5590, 80315, 1785, 2950, 2554, 80115, 54487, 845, 5468, 6175, 9400, 3661, 3066, 1281, 23545, 7184, 572, 2767, 10518, 59345, 6528, 2769, 6262, 9612, 10919, 4914, 1445, 107, 3667
GO:0010970~establishment of localization by movement along microtubule	GO:0007154~cell communication	1.00128	1.54235	-0.253141	0.800159	0.993998	5195, 9001, 23299, 55081, 5590, 10239, 320, 54820, 1201, 147700, 4137, 8636, 80173, 9742, 63971, 118426, 63915, 8943, 1639	9001, 55081, 5590, 320, 1201, 4137, 80173
GO:0009410~response to xenobiotic stimulus	GO:0007155~cell adhesion	1.41323	2.34154	-0.445016	0.656308	0.993998	9446, 4025, 1592, 6095, 1558, 116285, 2876, 2950, 6799, 8824, 54658, 218, 1728, 2948, 22977, 1571, 2944, 2327, 5742, 4258, 5447, 5925	6095, 1558, 116285, 2950, 8824, 54658, 1728
GO:0040007~growth	GO:0007159~leukocyte cell-cell adhesion	0.854029	0.721828	0.160286	0.872656	0.993998	50506, 6597, 6794, 126695, 7161, 5618, 155, 203100, 60676, 4686, 5897, 6548, 54437, 5931, 11344, 7516, 50515, 5617, 7298, 4146, 118813, 57154, 340719, 9472, 23414, 5590, 320, 2876, 3249, 1785, 51176, 3487, 2596, 23770, 4137, 5468, 85004, 4897, 8614, 6695, 5245, 64218, 440275, 1954, 10637, 29842, 57167, 26011, 55506, 658, 5754, 6405, 4666, 93649, 978, 10631, 3975, 4624, 7473, 5371, 6663, 221937, 2…	50506, 5618, 155, 203100, 60676, 4686, 5897, 6548, 54437, 5931, 7516, 50515, 5617, 4146, 118813, 57154, 9472, 23414, 5590, 320, 3249, 1785, 51176, 3487, 2596, 4137, 5468, 8614, 5245, 64218, 440275, 1954, 29842, 57167, 26011, 55506, 658, 6405, 93649, 3975, 4624, 6663, 221937, 2023, 10919, 57578, 2335, 389125, 5007, 6657, 123904, 4878, 4879
GO:0006790~sulfur compound metabolic process	GO:0007160~cell-matrix adhesion	1.1404	2.29896	-0.559593	0.575757	0.993998	8694, 11041, 9469, 9027, 9446, 6576, 58472, 79690, 23169, 9022, 23205, 80221, 633, 2948, 50515, 7915, 50859, 641372, 4166, 38, 341392, 4025, 25874, 55790, 54480, 81616, 116285, 2876, 1468, 3425, 2950, 79369, 6799, 6999, 10005, 7849, 5164, 5166, 137964, 4552, 2098, 222537, 2944, 10855, 54995, 55902, 6821, 2949, 32, 64780, 84191, 641371, 6487, 4144, 2683, 3373, 25932, 10965, 2137, 79625, 84693, 425…	8694, 9469, 9027, 58472, 79690, 9022, 23205, 50515, 7915, 50859, 4166, 25874, 81616, 116285, 1468, 3425, 2950, 79369, 10005
GO:0042391~regulation of membrane potential	GO:0007162~negative regulation of cell adhesion	0.613753	1.4589	-0.449858	0.652813	0.993998	7341, 6331, 6330, 3760, 22871, 115019, 572, 2767, 80024, 1139, 10935, 777, 54795, 6548, 131096, 6329, 2901, 266743, 6262, 9472, 481, 5590, 781, 79784, 29098, 664, 115111, 1201, 885, 23373, 845, 4897, 4878, 5649, 27092, 11060, 30819, 4092, 1855, 598, 1134, 10497, 1739, 6323, 7533, 65018, 64208, 84275, 3764, 6714, 378807, 30968, 3777, 53373, 2697, 3784	7341, 6331, 6330, 22871, 115019, 572, 2767, 80024, 1139, 777, 54795, 6548, 131096, 6329, 2901, 266743, 6262, 9472, 481, 5590, 781, 664, 115111, 1201, 885, 845, 4878, 5649, 27092
GO:0035556~intracellular signal transduction	GO:0007163~establishment or maintenance of cell polarity	0.821224	1.34772	-0.23947	0.810741	0.993998	6233, 57186, 22871, 64714, 231, 79658, 238, 11188, 5931, 10892, 131096, 4846, 115827, 3090, 161725, 4188, 28988, 222643, 23179, 481, 11198, 51776, 51655, 4194, 65266, 65268, 3661, 100302736, 64853, 6370, 10637, 379, 2200, 10750, 64170, 4869, 84460, 6262, 339231, 9093, 55351, 9891, 8681, 5608, 147, 2335, 142686, 1124, 23031, 941, 942, 3667, 5603, 828, 8453, 54829, 5187, 128272, 5618, 1139, 155, 34…	6233, 22871, 64714, 231, 11188, 5931, 10892, 131096, 4846, 161725, 481, 11198, 51776, 4194, 65266, 3661, 100302736, 64853, 84460, 6262, 339231, 9093, 8681, 2335, 142686, 1124, 23031, 941, 942, 3667, 5603, 5187, 5618, 1139, 155, 340205, 58515, 84126, 167359, 959, 5617, 7498, 132946, 124583, 29110, 6710, 845, 5502, 6954, 54848, 22938, 1281, 2244, 140458, 7936, 6500, 9578, 27032, 1600, 51231, 84253,…
GO:0048468~cell development	GO:0007165~signal transduction	0.620533	1.23273	-0.336383	0.736582	0.993998	8893, 9464, 9985, 26038, 22871, 57187, 126695, 8092, 7161, 57622, 51361, 5819, 79414, 2301, 238, 11344, 91807, 3911, 6507, 23218, 9475, 5396, 7298, 118813, 28988, 9472, 168002, 54760, 79885, 400746, 3249, 885, 2950, 11078, 51654, 53834, 5788, 7849, 9001, 11041, 64218, 440275, 10637, 117166, 26011, 2200, 2288, 658, 6886, 6405, 9757, 4624, 10631, 4627, 7473, 6663, 2064, 10919, 7073, 6939, 4914, 569…	8893, 9464, 26038, 22871, 57622, 5819, 6507, 23218, 9475, 5396, 118813, 9472, 168002, 54760, 3249, 885, 2950, 51654, 53834, 5788, 9001, 64218, 440275, 117166, 26011, 2288, 658, 6886, 6405, 9757, 4624, 4627, 6663, 10919, 4914, 23271, 2335, 3146, 6657, 4878, 6152, 8175, 4804, 4929, 81532, 7516, 54437, 50515, 5592, 9794, 5990, 6443, 8864, 4146, 57154, 5590, 83700, 116443, 1785, 51176, 2596, 57159, 1…
GO:0071559~response to transforming growth factor beta	GO:0007166~cell surface receptor signaling pathway	1.5169	2.24363	-0.315298	0.752535	0.993998	23625, 5371, 54829, 6794, 7311, 6233, 22938, 57154, 3066, 1281, 5590, 4838, 10637, 203100, 3622, 1785, 864, 2200, 93649, 54778, 10631, 199699, 50515, 4052, 7046, 116844, 7040, 8692, 4092, 1278, 1277, 5654, 94, 6660, 9315, 8425, 3987, 6714	7311, 6233, 22938, 57154, 3066, 1281, 5590, 4838, 203100, 1785, 864, 93649, 54778, 50515
GO:0043410~positive regulation of MAPK cascade	GO:0007167~enzyme linked receptor protein signaling pathway	2.20399	2.0336	0.293535	0.769113	0.993998	9464, 5585, 6233, 5245, 7984, 7161, 9283, 9261, 6370, 4804, 155, 1139, 10913, 2244, 238, 55504, 10595, 7936, 3976, 1616, 64170, 959, 5319, 7498, 7311, 4188, 222643, 28988, 2064, 2261, 25778, 5590, 4914, 4838, 5608, 1445, 3589, 147, 3146, 3487, 51776, 6657, 1848, 9607, 10347, 7046, 5781, 10174, 7040, 9064, 5335, 5151, 4342, 6368, 2243, 1230, 22881, 55294, 84231, 6714, 2324, 1432, 1991, 7855, 5894,…	9464, 5585, 6233, 5245, 7984, 9283, 4804, 155, 1139, 10913, 2244, 55504, 7936, 3976, 959, 7498, 7311, 5590, 4914, 4838, 1445, 3146, 3487, 51776, 6657, 10347
GO:0006366~transcription from RNA polymerase II promoter	GO:0007169~transmembrane receptor protein tyrosine kinase signaling pathway	0.312151	0.751287	-0.250034	0.802561	0.993998	9464, 6597, 6233, 55160, 26038, 81608, 57187, 8092, 7161, 348093, 2301, 4686, 5931, 266743, 404672, 3090, 5396, 4188, 22807, 4861, 3097, 27097, 79800, 8538, 11198, 6636, 8658, 50964, 345643, 2958, 55859, 7849, 4194, 9400, 3661, 6257, 9242, 64859, 6095, 56676, 144455, 10637, 1478, 26097, 1477, 1871, 3015, 78986, 2200, 55506, 658, 6886, 54778, 4624, 6923, 2968, 5319, 3659, 333929, 6262, 7593, 5450,…	9464, 6233, 26038, 81608, 4686, 5931, 266743, 404672, 5396, 4861, 27097, 79800, 11198, 6636, 345643, 55859, 4194, 9400, 3661, 6257, 9242, 6095, 56676, 26097, 1871, 78986, 55506, 658, 6886, 54778, 4624, 6923, 6262, 7593, 9013, 6663, 2186, 9093, 57496, 10919, 126382, 3146, 6657, 4878, 5187, 4804, 4929, 6548, 9794, 8864, 64764, 57154, 23414, 29110, 2116, 341405, 51176, 5468, 5245, 22938, 3066, 81669…
GO:0009953~dorsal/ventral pattern formation	GO:0007178~transmembrane receptor protein serine/threonine kinase signaling pathway	2.38846	2.06008	0.378051	0.705393	0.993998	7473, 4188, 58495, 64853, 221322, 121643, 57453, 23770, 658, 4821, 3975, 1848, 50964, 4041, 80319, 7855, 429	64853, 221322, 121643, 57453, 658, 3975
GO:0051924~regulation of calcium ion transport	GO:0007179~transforming growth factor beta receptor signaling pathway	2.41333	1.4028	0.745868	0.455747	0.993998	7341, 5371, 6262, 9001, 9456, 9446, 3596, 9472, 481, 3270, 781, 283229, 444, 255057, 57620, 845, 6548, 7779, 8614, 4878, 5319, 4846, 7466, 7040, 796, 5335, 51763, 51669, 1230, 3306, 79026, 2697, 1729, 54106, 5987	7341, 6262, 9001, 9456, 9472, 481, 3270, 781, 444, 255057, 845, 6548, 7779, 8614, 4878, 4846
GO:0050793~regulation of developmental process	GO:0007186~G-protein coupled receptor signaling pathway	-4.41424	-4.12089	-0.866967	0.38596	0.993998	9464, 6233, 22871, 126695, 8092, 7161, 348093, 387733, 1455, 2301, 54873, 81575, 5896, 5897, 11344, 54997, 91807, 3911, 4846, 9475, 5396, 7058, 118813, 9472, 7292, 400746, 3249, 11078, 51654, 50964, 7849, 9001, 64218, 440275, 26011, 51024, 2200, 1232, 2288, 55506, 658, 6886, 6405, 8823, 4624, 10631, 4627, 3659, 7473, 125170, 7475, 6663, 9491, 2064, 57496, 3273, 9891, 4914, 79784, 27231, 56963, 15…	9464, 6233, 22871, 387733, 5896, 5897, 54997, 4846, 9475, 5396, 7058, 118813, 9472, 7292, 3249, 51654, 9001, 64218, 440275, 26011, 51024, 1232, 2288, 55506, 658, 6886, 6405, 8823, 4624, 4627, 125170, 7475, 6663, 57496, 4914, 2335, 664, 941, 3146, 942, 56729, 6657, 5725, 4879, 5585, 8175, 4804, 5618, 1139, 155, 3313, 54795, 81532, 6787, 7516, 54437, 5617, 9794, 8864, 7498, 4146, 57154, 80306, 2005…
GO:0051239~regulation of multicellular organismal process	GO:0007204~positive regulation of cytosolic calcium ion concentration	0.655337	1.72251	-0.576507	0.564273	0.993998	6233, 3760, 22871, 8092, 9066, 4607, 2301, 2542, 10892, 4846, 53828, 5396, 481, 400746, 81844, 51654, 27092, 7341, 65266, 3661, 100302736, 490, 2200, 1232, 4624, 10631, 4625, 64170, 3659, 7473, 6262, 7475, 5055, 91543, 1131, 151835, 147, 2335, 941, 942, 947, 5603, 4878, 58509, 4879, 5064, 54829, 5187, 1264, 128272, 59284, 5618, 1139, 155, 3313, 81532, 11146, 959, 5617, 7376, 7134, 7498, 126520, 3…	6233, 22871, 9066, 4607, 2542, 10892, 4846, 53828, 5396, 481, 81844, 51654, 27092, 7341, 65266, 3661, 100302736, 1232, 4624, 6262, 7475, 5055, 2335, 941, 942, 5603, 4878, 4879, 5187, 59284, 5618, 1139, 155, 3313, 81532, 959, 5617, 7134, 7498, 200558, 84913, 29110, 2116, 845, 22938, 1281, 1954, 26056, 2244, 7139, 93649, 11128, 5094, 1600, 54986, 7704, 5649, 9464, 27129, 387733, 5896, 5897, 54997, …
GO:0022610~biological adhesion	GO:0007215~glutamate receptor signaling pathway	3.14211	1.83381	0.867641	0.385591	0.993998	6231, 9588, 22871, 4607, 389118, 5819, 79414, 54874, 5896, 5897, 11344, 10892, 54997, 3636, 3911, 4604, 9475, 404037, 7058, 28988, 7292, 481, 9074, 168002, 9075, 3927, 25992, 11078, 4059, 53834, 4973, 5788, 6251, 28316, 64218, 3384, 6095, 440275, 6370, 2841, 3939, 9080, 26011, 78986, 2200, 1232, 10631, 5317, 4627, 3659, 91543, 2064, 27237, 9093, 57496, 3273, 9891, 2335, 115650, 941, 3146, 942, 66…	9588, 22871, 4607, 389118, 5819, 54874, 5896, 5897, 10892, 54997, 9475, 404037, 7058, 7292, 481, 168002, 9075, 3927, 25992, 53834, 4973, 5788, 6251, 28316, 64218, 3384, 6095, 440275, 2841, 3939, 26011, 78986, 1232, 4627, 9093, 57496, 2335, 941, 3146, 942, 6657, 1805, 50624, 3702, 6152, 5618, 1139, 6548, 959, 3714, 6164, 8189, 5592, 5590, 320, 83700, 563, 1785, 51176, 1265, 3963, 9289, 9689, 1281,…
GO:0072503~cellular divalent inorganic cation homeostasis	GO:0007224~smoothened signaling pathway	0.7611	-0.138068	0.636026	0.52476	0.993998	9001, 10590, 8996, 9446, 490, 7184, 80024, 1139, 58515, 10518, 2841, 57620, 2542, 54795, 1232, 51024, 79734, 7779, 64072, 5319, 2847, 2769, 5371, 6262, 3596, 9472, 481, 3270, 781, 27032, 147, 444, 1201, 3146, 845, 5788, 8614, 283375, 10523, 7442, 7040, 796, 5335, 2828, 5310, 6368, 7137, 1230, 25998, 64924, 84239, 10989, 2358, 6556, 1903, 9709, 7466, 2843, 54499, 1991, 30968, 3777, 23516, 57130, 3…	9001, 8996, 7184, 80024, 1139, 58515, 10518, 2841, 2542, 54795, 1232, 51024, 7779, 2847, 2769, 6262, 9472, 481, 3270, 781, 27032, 444, 1201, 3146, 845, 5788, 8614, 283375, 10523
GO:0006414~translational elongation	GO:0007249~I-kappaB kinase/NF-kappaB signaling	0.857787	1.04914	-0.0403766	0.967793	0.993998	6176, 57176, 6193, 64978, 23107, 79693, 64928, 51073, 51263, 55699, 51654, 65080, 1917, 1938, 1915, 1933, 92259, 65005, 65008, 64965, 29904, 7818, 124995, 80325, 6726	6193, 79693, 51263, 55699, 51654, 1915
GO:0042384~cilium assembly	GO:0007254~JNK cascade	1.58614	0.80725	0.589868	0.555279	0.993998	9001, 5990, 93233, 6674, 347240, 6101, 57560, 55081, 221421, 582, 84902, 144535, 54874, 200162, 85302, 25981, 79734, 79925, 345643, 3911, 80173, 54903, 9742, 26005, 23322, 26140, 100653515, 80127, 5116, 51314, 54777	9001, 5990, 6101, 57560, 55081, 221421, 582, 144535, 54874, 200162, 25981, 79925, 345643, 80173, 54903
GO:0048858~cell projection morphogenesis	GO:0007259~JAK-STAT cascade	0.52828	-0.0644172	0.429092	0.667856	0.993998	6152, 93233, 6674, 6794, 347240, 55081, 22871, 221322, 57622, 4804, 10458, 79414, 4929, 54874, 25981, 79734, 54437, 11344, 3911, 5990, 118813, 28988, 57154, 5590, 1785, 25791, 885, 200162, 2596, 78999, 4137, 6710, 4897, 79925, 345643, 9001, 11041, 8633, 57560, 64218, 221421, 440275, 1954, 200373, 84902, 575, 144535, 658, 6405, 10631, 3975, 7473, 6101, 2064, 582, 4914, 56963, 151835, 1600, 1523, 2…	6152, 55081, 22871, 221322, 57622, 4804, 4929, 54874, 25981, 54437, 5990, 118813, 57154, 5590, 1785, 885, 200162, 2596, 4137, 6710, 79925, 345643, 9001, 57560, 64218, 221421, 440275, 1954, 200373, 575, 144535, 658, 6405, 3975, 6101, 582, 4914, 1600, 2335, 57453, 107, 123904, 5649, 80173, 54903
GO:0035637~multicellular organismal signaling	GO:0007264~small GTPase mediated signal transduction	0.276778	1.03263	-0.449328	0.653195	0.993998	6262, 6331, 6330, 3760, 481, 3270, 59284, 79784, 781, 83700, 54795, 845, 4897, 6548, 6329, 9607, 27092, 378807, 30819, 6323, 2697, 1134, 26047, 3784, 3777	6262, 6331, 6330, 481, 3270, 59284, 781, 83700, 54795, 845, 6548, 6329, 27092
GO:0044042~glucan metabolic process	GO:0007265~Ras protein signal transduction	0.0802423	1.44155	-0.828735	0.407254	0.993998	2645, 8864, 5255, 6233, 7311, 5256, 2542, 3146, 3572, 5502, 3667, 10580, 2932, 51763, 5504	8864, 5255, 6233, 7311, 5256, 2542, 3146, 5502, 3667
GO:0006073~cellular glucan metabolic process	GO:0007267~cell-cell signaling	1.13916	1.775	-0.292145	0.770176	0.993998	2645, 8864, 5255, 6233, 7311, 5256, 2542, 3146, 3572, 5502, 3667, 10580, 2932, 51763, 5504	8864, 5255, 6233, 7311, 5256, 2542, 3146, 5502, 3667
GO:0071704~organic substance metabolic process	GO:0007268~chemical synaptic transmission	-0.387806	0.0644472	-0.33805	0.735326	0.993998	22870, 81608, 8092, 170685, 1455, 2301, 79776, 2300, 2542, 92979, 284697, 10892, 131096, 6901, 3636, 161725, 54480, 201299, 1468, 27097, 81844, 55577, 54487, 4973, 140801, 3661, 3420, 27065, 56676, 10637, 1478, 1477, 27068, 6923, 10632, 3659, 333929, 64066, 113622, 55351, 81616, 6939, 5608, 27074, 3425, 2335, 5603, 3667, 64062, 92305, 2595, 5618, 344805, 5617, 5631, 126520, 80306, 84909, 124583, …	81608, 170685, 2542, 92979, 10892, 131096, 6901, 161725, 201299, 1468, 27097, 81844, 54487, 4973, 140801, 3661, 3420, 27065, 56676, 6923, 10632, 64066, 81616, 27074, 3425, 2335, 5603, 3667, 64062, 2595, 5618, 344805, 5617, 5631, 80306, 84909, 124583, 10868, 84913, 2116, 80315, 55139, 1265, 6710, 3221, 81669, 1281, 80344, 169436, 148979, 55149, 4302, 255919, 93649, 5892, 6500, 6742, 221937, 864, 5…
GO:0006353~DNA-templated transcription, termination	GO:0007269~neurotransmitter secretion	0.0560478	0.460482	-0.251068	0.801761	0.993998	404672, 9013, 81608, 57187, 29101, 11338, 1478, 26097, 1477, 4686, 6636, 134353, 2968, 9295, 2071, 7919, 84324, 79869, 10189, 4116	404672, 9013, 81608, 26097, 4686, 6636
GO:0071466~cellular response to xenobiotic stimulus	GO:0007275~multicellular organism development	1.69488	3.0403	-0.689115	0.490751	0.993998	9446, 4025, 1592, 6095, 1558, 116285, 2950, 6799, 8824, 54658, 218, 1728, 2948, 22977, 1571, 2944, 2327, 5742, 4258, 5447, 5925	6095, 1558, 116285, 2950, 8824, 54658, 1728
GO:0032102~negative regulation of response to external stimulus	GO:0007276~gamete generation	0.365387	0.0171696	0.261144	0.793982	0.993998	64218, 6095, 1139, 59307, 2841, 2244, 6405, 54437, 4846, 7473, 5592, 5055, 6223, 3273, 5094, 56963, 2876, 116443, 2950, 885, 2113, 5468, 5327, 947, 9607, 58509, 5627, 90102, 6591, 80762, 1855, 1991, 5654, 613, 2243, 56920, 2697, 10501	64218, 6095, 1139, 59307, 2841, 2244, 6405, 54437, 4846, 5592, 5055, 6223, 5094, 116443, 2950, 885, 5468
GO:0045165~cell fate commitment	GO:0007281~germ cell development	0.884771	0.825528	0.113934	0.90929	0.993998	8995, 26038, 6095, 26011, 10297, 5897, 6886, 4821, 3714, 89870, 7473, 5371, 7475, 5396, 9095, 10919, 121643, 4838, 2116, 57453, 23770, 2596, 5468, 6657, 1848, 7046, 9646, 2034, 1482, 7480, 6928, 51561, 5914, 22943, 6660, 2001, 429, 4855	26038, 6095, 26011, 10297, 5897, 6886, 3714, 89870, 7475, 5396, 10919, 121643, 4838, 2116, 57453, 2596, 5468, 6657
GO:0023052~signaling	GO:0007283~spermatogenesis	0.552281	0.559479	0.0466849	0.962764	0.993998	3760, 22871, 9066, 348093, 57622, 203100, 5819, 1455, 79414, 2300, 79658, 3993, 5931, 10892, 131096, 4846, 115827, 161725, 1592, 168002, 2554, 27092, 65266, 65268, 3661, 100302736, 27065, 10637, 84902, 55227, 2200, 1232, 4620, 10750, 10631, 4624, 64170, 1119, 4627, 3659, 4869, 91543, 339231, 1131, 3550, 9093, 55351, 79784, 5608, 81622, 2335, 1124, 941, 942, 5603, 3667, 947, 5725, 4878, 58509, 487…	22871, 9066, 57622, 203100, 5819, 5931, 10892, 131096, 4846, 161725, 168002, 2554, 27092, 65266, 3661, 100302736, 27065, 55227, 1232, 4624, 1119, 4627, 339231, 9093, 2335, 1124, 941, 942, 5603, 3667, 5725, 4878, 4879, 79690, 1381, 5618, 1139, 340205, 58515, 167359, 5977, 959, 5617, 124583, 83700, 29110, 10868, 84913, 2116, 1389, 80315, 2596, 6710, 845, 5502, 6954, 4671, 22938, 57560, 1281, 26056,…
GO:0007155~cell adhesion	GO:0007286~spermatid development	1.49121	0.703307	0.581974	0.560584	0.993998	6231, 9588, 22871, 4607, 389118, 5819, 79414, 54874, 5896, 5897, 11344, 10892, 54997, 3636, 3911, 4604, 9475, 404037, 7058, 28988, 7292, 481, 9074, 168002, 9075, 3927, 25992, 11078, 4059, 53834, 4973, 5788, 6251, 28316, 64218, 3384, 6095, 440275, 6370, 2841, 3939, 9080, 26011, 78986, 2200, 1232, 10631, 5317, 4627, 3659, 91543, 2064, 27237, 9093, 57496, 3273, 9891, 2335, 115650, 941, 3146, 942, 66…	9588, 22871, 4607, 389118, 5819, 54874, 5896, 5897, 10892, 54997, 9475, 404037, 7058, 7292, 481, 168002, 9075, 3927, 25992, 53834, 4973, 5788, 6251, 28316, 64218, 3384, 6095, 440275, 2841, 3939, 26011, 78986, 1232, 4627, 9093, 57496, 2335, 941, 3146, 942, 6657, 1805, 50624, 3702, 6152, 5618, 1139, 6548, 959, 3714, 6164, 8189, 5592, 5590, 320, 83700, 563, 1785, 51176, 1265, 3963, 9289, 9689, 1281,…
GO:0072329~monocarboxylic acid catabolic process	GO:0007368~determination of left/right symmetry	1.25239	1.11239	0.182587	0.855122	0.993998	38, 1891, 80724, 1592, 166785, 1381, 3030, 1376, 51302, 3667, 10455, 30, 10005, 6342, 37, 3991, 56898, 10449, 23175, 84693, 51, 2639, 32	1891, 1381, 3030, 1376, 51302, 3667, 10455, 10005
GO:0051248~negative regulation of protein metabolic process	GO:0007369~gastrulation	0.507536	1.74381	-0.677625	0.498009	0.993998	8893, 25825, 5582, 54829, 5187, 5585, 6233, 23521, 7161, 339745, 4804, 10935, 633, 10816, 57467, 5896, 65080, 11146, 54997, 5272, 12, 7376, 9475, 7375, 8864, 9513, 7498, 340719, 221476, 3053, 337867, 5590, 27330, 2876, 55693, 80315, 2950, 51176, 2597, 721, 54487, 5269, 51654, 57718, 5788, 5502, 10347, 5627, 4194, 9001, 8996, 4671, 65268, 6695, 5245, 55061, 64853, 3066, 23624, 440275, 59307, 11716…	8893, 5582, 5187, 5585, 6233, 23521, 339745, 4804, 10816, 57467, 5896, 54997, 5272, 9475, 8864, 7498, 221476, 337867, 5590, 80315, 2950, 51176, 54487, 5269, 51654, 57718, 5788, 5502, 10347, 4194, 9001, 8996, 4671, 5245, 64853, 3066, 440275, 59307, 117166, 78986, 93649, 84101, 3976, 50859, 5055, 9612, 7311, 9093, 27074, 1445, 51231, 1201, 80059, 10005
GO:2001257~regulation of cation channel activity	GO:0007389~pattern specification process	1.39113	0.511311	0.667059	0.504734	0.993998	781, 7341, 9001, 444, 255057, 9456, 57620, 9446, 845, 9472, 4878, 3270, 30819, 79026, 3784, 1739	781, 7341, 9001, 444, 255057, 9456, 845, 9472, 4878, 3270
GO:0007154~cell communication	GO:0007399~nervous system development	1.50477	1.75867	-0.021131	0.983141	0.993998	3760, 22871, 9066, 348093, 57622, 203100, 5819, 1455, 79414, 2300, 79658, 3993, 5931, 10892, 131096, 4846, 115827, 161725, 1592, 168002, 2554, 27092, 65266, 65268, 3661, 100302736, 27065, 10637, 84902, 55227, 2200, 1232, 4620, 10750, 10631, 4624, 64170, 1119, 4627, 3659, 4869, 91543, 339231, 1131, 3550, 9093, 55351, 79784, 5608, 81622, 2335, 1124, 941, 942, 5603, 3667, 947, 5725, 4878, 58509, 487…	22871, 9066, 57622, 203100, 5819, 5931, 10892, 131096, 4846, 161725, 168002, 2554, 27092, 65266, 3661, 100302736, 27065, 55227, 1232, 4624, 1119, 4627, 339231, 9093, 2335, 1124, 941, 942, 5603, 3667, 5725, 4878, 4879, 79690, 1381, 5618, 1139, 340205, 58515, 167359, 5977, 959, 5617, 124583, 83700, 29110, 10868, 84913, 2116, 1389, 80315, 2596, 6710, 845, 5502, 6954, 4671, 22938, 57560, 1281, 26056,…
GO:0055074~calcium ion homeostasis	GO:0007409~axonogenesis	0.846896	0.404554	0.355627	0.72212	0.993998	9001, 10590, 8996, 9446, 490, 7184, 80024, 1139, 58515, 10518, 2841, 57620, 2542, 54795, 1232, 51024, 79734, 7779, 64072, 5319, 2847, 2769, 5371, 6262, 3596, 9472, 481, 3270, 781, 27032, 147, 444, 1201, 3146, 845, 5788, 8614, 10523, 7442, 7040, 796, 5335, 2828, 5310, 6368, 7137, 1230, 25998, 84239, 10989, 2358, 1903, 9709, 7466, 2843, 54499, 1991, 30968, 3777, 57130, 3352, 185, 53373, 3708, 2697,…	9001, 8996, 7184, 80024, 1139, 58515, 10518, 2841, 2542, 54795, 1232, 51024, 7779, 2847, 2769, 6262, 9472, 481, 3270, 781, 27032, 444, 1201, 3146, 845, 5788, 8614, 10523
GO:0006399~tRNA metabolic process	GO:0007411~axon guidance	0.301336	0.770962	-0.264557	0.791351	0.993998	345630, 5464, 57176, 55152, 25821, 79693, 23536, 2976, 51095, 10557, 1478, 55699, 55621, 55687, 150962, 27068, 51654, 79979, 10785, 54913, 55520, 79876, 283742, 112495	5464, 25821, 79693, 23536, 2976, 51095, 55699, 150962, 51654, 79979, 54913
GO:0045597~positive regulation of cell differentiation	GO:0007417~central nervous system development	0.720579	0.794832	0.0198663	0.98415	0.993998	5064, 6794, 22871, 126695, 8092, 7161, 8175, 4804, 10458, 54795, 81532, 5896, 11344, 7516, 54997, 91807, 9794, 118813, 126520, 57154, 3572, 9472, 7292, 5590, 84913, 2116, 1389, 1785, 51176, 2113, 23373, 11078, 4137, 5468, 4897, 7849, 9001, 22938, 4674, 58495, 3066, 1954, 572, 26011, 2244, 55506, 658, 6886, 5754, 93649, 4821, 3975, 3976, 7473, 6461, 6663, 3596, 149685, 4914, 56963, 151835, 1600, 1…	22871, 8175, 4804, 54795, 81532, 5896, 7516, 54997, 9794, 118813, 57154, 9472, 7292, 5590, 84913, 2116, 1389, 1785, 51176, 4137, 5468, 9001, 22938, 3066, 1954, 572, 26011, 2244, 55506, 658, 6886, 93649, 3975, 3976, 6663, 4914, 1600, 2335, 941, 942, 3146, 6657, 285590, 7704, 5649
GO:0010927~cellular component assembly involved in morphogenesis	GO:0007420~brain development	-0.452667	1.02488	-0.993109	0.320657	0.993998	9001, 93233, 6674, 347240, 57560, 55081, 221421, 84902, 5819, 144535, 54874, 26011, 25981, 79734, 4624, 91807, 3911, 5990, 6101, 582, 400746, 200162, 85302, 11155, 845, 79925, 345643, 80173, 54903, 90102, 9742, 1482, 23322, 100653515, 80127, 4621, 5116, 54777, 26005, 26140, 51314, 128637	9001, 57560, 55081, 221421, 5819, 144535, 54874, 26011, 25981, 4624, 5990, 6101, 582, 200162, 11155, 845, 79925, 345643, 80173, 54903
GO:0051091~positive regulation of sequence-specific DNA binding transcription factor activity	GO:0007423~sensory organ development	1.1321	1.95973	-0.396379	0.691825	0.993998	6597, 9447, 4693, 7311, 6233, 8995, 7984, 5590, 4914, 4838, 10935, 23373, 238, 5468, 93649, 10892, 4821, 2958, 959, 5319, 5649, 4869, 89870, 55859, 6672, 136319, 9324, 8091, 7040, 7480, 23028, 4041, 9830, 55072, 65018, 257397, 101, 28984, 5687, 54106, 5987	4693, 7311, 6233, 7984, 5590, 4914, 4838, 5468, 93649, 10892, 959, 5649, 89870, 55859
GO:0051716~cellular response to stimulus	GO:0007498~mesoderm development	0.646198	0.249379	0.304692	0.760601	0.993998	22871, 22992, 348093, 203100, 5819, 1455, 2300, 2542, 79658, 3993, 5931, 10892, 131096, 4846, 115827, 161725, 1592, 168002, 201299, 55693, 2554, 54487, 27092, 65266, 65268, 3661, 100302736, 27065, 10637, 1478, 10518, 55227, 2200, 1232, 4620, 10750, 10631, 4624, 64170, 6923, 1119, 4627, 3659, 4869, 91543, 339231, 1131, 9093, 55351, 5608, 81622, 2335, 1124, 941, 942, 5603, 3667, 947, 5725, 4878, 58…	22871, 22992, 203100, 5819, 2542, 5931, 10892, 131096, 4846, 161725, 168002, 201299, 2554, 54487, 27092, 65266, 3661, 100302736, 27065, 10518, 55227, 1232, 4624, 6923, 1119, 4627, 339231, 9093, 2335, 1124, 941, 942, 5603, 3667, 5725, 4878, 4879, 1381, 5618, 1139, 340205, 58515, 167359, 5977, 959, 284131, 5617, 353497, 124583, 83700, 29110, 10868, 84913, 2116, 1389, 80315, 55139, 1265, 2596, 6710,…
GO:0005976~polysaccharide metabolic process	GO:0007507~heart development	2.30681	2.41788	0.126442	0.899382	0.993998	8864, 11041, 5255, 7311, 6233, 5256, 3572, 55790, 2645, 79369, 2542, 3146, 5502, 3667, 10580, 27159, 7040, 2932, 55830, 51763, 5504	8864, 5255, 7311, 6233, 5256, 79369, 2542, 3146, 5502, 3667
GO:0071310~cellular response to organic substance	GO:0007517~muscle organ development	1.32552	2.05948	-0.317244	0.751058	0.993998	6597, 6233, 27006, 348093, 231, 203100, 633, 51764, 65080, 4686, 11344, 54997, 1616, 91807, 4846, 266743, 6122, 9475, 118813, 3134, 25874, 9472, 7292, 55176, 2950, 2554, 255189, 80115, 54487, 53834, 5788, 50964, 7849, 7341, 9400, 9001, 3661, 6257, 100302736, 490, 8031, 23545, 7184, 6095, 6370, 10637, 59307, 1478, 10518, 10913, 79039, 3015, 2200, 1232, 2288, 79957, 54658, 658, 55504, 54778, 8823, …	6233, 27006, 231, 203100, 51764, 4686, 54997, 4846, 266743, 6122, 9475, 118813, 3134, 25874, 9472, 7292, 55176, 2950, 2554, 255189, 80115, 54487, 53834, 5788, 7341, 9400, 9001, 3661, 6257, 100302736, 8031, 23545, 7184, 6095, 59307, 10518, 10913, 79039, 1232, 2288, 54658, 658, 55504, 54778, 8823, 1915, 4624, 6528, 7352, 6262, 7475, 2186, 9093, 10919, 8681, 4914, 941, 2057, 942, 3667, 5725, 50506, …
GO:0051928~positive regulation of calcium ion transport	GO:0007519~skeletal muscle tissue development	0.274665	0.428185	-0.0713731	0.943101	0.993998	7341, 6262, 9001, 9456, 9446, 3596, 9472, 481, 781, 444, 57620, 6548, 5319, 7466, 1230, 3306, 5335	7341, 6262, 9001, 9456, 9472, 481, 781, 444, 6548
GO:0006112~energy reserve metabolic process	GO:0007565~female pregnancy	0.989515	0.934666	0.118149	0.905949	0.993998	155, 2645, 8864, 5255, 6233, 7311, 5256, 2542, 3146, 3572, 5502, 3667, 10580, 2932, 51763, 5504	155, 8864, 5255, 6233, 7311, 5256, 2542, 3146, 5502, 3667
GO:0030326~embryonic limb morphogenesis	GO:0007568~aging	0.901195	0.430111	0.373871	0.7085	0.993998	7473, 5396, 9464, 3066, 221322, 8092, 1954, 3206, 57167, 51176, 340419, 51776, 7704, 54903, 50515, 22943, 4041, 130497, 26005, 157506, 23322, 5915, 2697, 28982, 4621	5396, 9464, 3066, 221322, 1954, 57167, 51176, 51776, 7704, 54903, 50515
GO:0035113~embryonic appendage morphogenesis	GO:0007584~response to nutrient	0.799771	1.99041	-0.61402	0.539202	0.993998	7473, 5396, 9464, 3066, 221322, 8092, 1954, 3206, 57167, 51176, 340419, 51776, 7704, 54903, 50515, 22943, 4041, 130497, 26005, 157506, 23322, 5915, 2697, 28982, 4621	5396, 9464, 3066, 221322, 1954, 57167, 51176, 51776, 7704, 54903, 50515
GO:1901796~regulation of signal transduction by p53 class mediator	GO:0007586~digestion	0.974698	0.595677	0.314036	0.753494	0.993998	4194, 5371, 7156, 3090, 6794, 7311, 6233, 5564, 26038, 3364, 3066, 10919, 7161, 9891, 3622, 84126, 11198, 5931, 6873, 1263, 23028, 6591, 1432, 4361, 3190, 6880, 7157, 6117, 5600, 5985, 51499, 83860	4194, 7311, 6233, 5564, 26038, 3364, 3066, 10919, 84126, 11198, 5931
GO:0046328~regulation of JNK cascade	GO:0007589~body fluid secretion	1.84648	0.597937	0.847112	0.396933	0.993998	5187, 5585, 4188, 7984, 222643, 64853, 28988, 7161, 10913, 2950, 3146, 55504, 51776, 10595, 54986, 64170, 1616, 959, 9611, 22881, 65018, 9064, 2324, 7855, 54106	5187, 5585, 7984, 64853, 10913, 2950, 3146, 55504, 51776, 54986, 959
GO:0032989~cellular component morphogenesis	GO:0007596~blood coagulation	-0.0301963	0.895579	-0.587588	0.556809	0.993998	22871, 221322, 8092, 57622, 5819, 79414, 1455, 54874, 54873, 25981, 11344, 91807, 3911, 6507, 23218, 118813, 28988, 168002, 400746, 3249, 885, 11078, 53834, 79925, 345643, 7849, 9001, 11041, 64218, 440275, 200373, 84902, 26011, 51024, 658, 6886, 6405, 4624, 10631, 4627, 7473, 2064, 6939, 4914, 79784, 56963, 151835, 1523, 2335, 85302, 57533, 10486, 6152, 5064, 93233, 6674, 347240, 6794, 55081, 480…	22871, 221322, 57622, 5819, 54874, 25981, 6507, 23218, 118813, 168002, 3249, 885, 53834, 79925, 345643, 9001, 64218, 440275, 200373, 26011, 51024, 658, 6886, 6405, 4624, 4627, 4914, 2335, 10486, 6152, 55081, 4804, 4929, 54437, 5990, 4146, 57154, 254065, 5590, 1785, 51176, 200162, 2596, 11155, 4137, 6710, 845, 57560, 3066, 221421, 1954, 575, 29842, 144535, 2244, 3975, 3976, 6101, 6742, 582, 4838, …
GO:2000021~regulation of ion homeostasis	GO:0007599~hemostasis	-0.0542533	0.792162	-0.542978	0.587145	0.993998	5371, 6262, 9001, 65266, 6331, 8996, 65268, 9446, 3596, 9472, 3270, 29098, 444, 885, 54795, 845, 5788, 7779, 5319, 4879, 10523, 7442, 7040, 4092, 796, 5335, 8943, 3352, 25998, 64924, 185, 53373, 3708, 2697, 1729, 6714	6262, 9001, 65266, 6331, 8996, 9472, 3270, 444, 885, 54795, 845, 5788, 7779, 4879, 10523
GO:0045595~regulation of cell differentiation	GO:0007600~sensory perception	-3.79146	-3.50489	-0.767728	0.442649	0.993998	9464, 22871, 126695, 8092, 7161, 348093, 2301, 81575, 5896, 11344, 54997, 91807, 9475, 5396, 118813, 9472, 7292, 3249, 11078, 51654, 7849, 9001, 64218, 6095, 440275, 26011, 2200, 2288, 55506, 658, 6886, 6405, 10631, 3659, 7473, 6663, 9095, 2064, 4914, 27231, 56963, 151835, 1523, 2335, 941, 3146, 942, 6657, 947, 5725, 285590, 5064, 6794, 58473, 8175, 4804, 5618, 10458, 51043, 55920, 3313, 54795, 3…	9464, 22871, 5896, 54997, 9475, 5396, 118813, 9472, 7292, 3249, 51654, 9001, 64218, 6095, 440275, 26011, 2288, 55506, 658, 6886, 6405, 6663, 4914, 2335, 941, 3146, 942, 6657, 5725, 285590, 58473, 8175, 4804, 5618, 3313, 54795, 81532, 10297, 7516, 54437, 9794, 8864, 7498, 57154, 80306, 23414, 5590, 84913, 2116, 54681, 1389, 1785, 51176, 4137, 5468, 9289, 22938, 3066, 1281, 9283, 572, 1954, 2767, 2…
GO:0090101~negative regulation of transmembrane receptor protein serine/threonine kinase signaling pathway	GO:0007601~visual perception	-0.458771	0.843537	-0.874485	0.381854	0.993998	23625, 54829, 7311, 6233, 57154, 348093, 168002, 203100, 1785, 2200, 50964, 199699, 50515, 22943, 4052, 7046, 10140, 7040, 4092, 5654	7311, 6233, 57154, 168002, 203100, 1785, 50515
GO:0014074~response to purine-containing compound	GO:0007605~sensory perception of sound	0.570711	1.359	-0.414524	0.678491	0.993998	6175, 50506, 6262, 5187, 1791, 3066, 9472, 7184, 343, 3939, 10518, 444, 6678, 845, 218, 5468, 6528, 7442, 65985, 6532, 7480, 29904, 23028, 358, 1277, 51763, 6382, 3329, 1843, 3784	6175, 50506, 6262, 5187, 1791, 3066, 9472, 7184, 3939, 10518, 444, 845, 5468, 6528
GO:0031324~negative regulation of cellular metabolic process	GO:0007610~behavior	-0.0516051	0.513298	-0.369789	0.711539	0.993998	8893, 6231, 6597, 6233, 3364, 8092, 7161, 10933, 10935, 633, 10816, 57467, 5896, 65080, 5931, 54997, 1616, 5272, 12, 9475, 3090, 5396, 9513, 4188, 4861, 9472, 7292, 55693, 2950, 54487, 8538, 5269, 51654, 5788, 283871, 51655, 8658, 4194, 7341, 9400, 9001, 65268, 6015, 55061, 64853, 25842, 9242, 440275, 56676, 144455, 10637, 59307, 117166, 79039, 100287171, 3015, 78986, 55506, 54658, 6886, 10595, 8…	8893, 6233, 3364, 10933, 10816, 57467, 5896, 5931, 54997, 5272, 9475, 5396, 4861, 9472, 7292, 2950, 54487, 5269, 51654, 5788, 4194, 7341, 9400, 9001, 64853, 25842, 9242, 440275, 56676, 59307, 117166, 79039, 100287171, 78986, 55506, 54658, 6886, 84101, 10199, 50859, 7593, 5055, 6663, 2186, 9093, 10919, 27074, 664, 3146, 6657, 5725, 10005, 64062, 5582, 5187, 9425, 5585, 23521, 339745, 4804, 4929, 7…
GO:0030705~cytoskeleton-dependent intracellular transport	GO:0007611~learning or memory	0.112317	0.0132438	0.0754771	0.939835	0.993998	5195, 10239, 320, 9001, 54820, 1201, 54874, 147700, 23299, 4137, 7846, 5590, 63915, 63971, 118426, 8943	320, 9001, 1201, 54874, 4137, 7846, 5590
GO:0000725~recombinational repair	GO:0007613~memory	1.48171	1.15473	0.300762	0.763596	0.993998	9400, 10933, 55693, 5892, 9985, 353497, 119392, 3364, 55317, 7516, 64859, 4361, 92797, 2072, 6117, 10721	9400, 10933, 5892, 353497, 119392, 3364, 55317, 7516
GO:0044700~single organism signaling	GO:0007623~circadian rhythm	0.778431	0.148165	0.464523	0.642273	0.993998	3760, 22871, 9066, 348093, 57622, 203100, 5819, 1455, 79414, 2300, 79658, 3993, 5931, 10892, 131096, 4846, 115827, 161725, 1592, 168002, 2554, 27092, 65266, 65268, 3661, 100302736, 27065, 10637, 84902, 55227, 2200, 1232, 4620, 10750, 10631, 4624, 64170, 1119, 4627, 3659, 4869, 91543, 339231, 1131, 3550, 9093, 55351, 79784, 5608, 81622, 2335, 1124, 941, 942, 5603, 3667, 947, 5725, 4878, 58509, 487…	22871, 9066, 57622, 203100, 5819, 5931, 10892, 131096, 4846, 161725, 168002, 2554, 27092, 65266, 3661, 100302736, 27065, 55227, 1232, 4624, 1119, 4627, 339231, 9093, 2335, 1124, 941, 942, 5603, 3667, 5725, 4878, 4879, 79690, 1381, 5618, 1139, 340205, 58515, 167359, 5977, 959, 5617, 124583, 83700, 29110, 10868, 84913, 2116, 1389, 80315, 2596, 6710, 845, 5502, 6954, 22938, 57560, 1281, 26056, 81552…
GO:0010950~positive regulation of endopeptidase activity	GO:0008015~blood circulation	2.22006	2.10383	0.252874	0.800365	0.993998	5371, 9026, 9447, 7498, 55081, 9093, 4804, 572, 4838, 444, 885, 666, 3146, 51024, 5468, 54205, 27018, 3329, 340485, 10541, 9647, 2934	9026, 7498, 55081, 9093, 4804, 572, 4838, 444, 885, 3146, 51024, 5468, 54205
GO:1990138~neuron projection extension	GO:0008016~regulation of heart contraction	2.40928	2.11691	0.350189	0.726197	0.993998	7473, 6794, 118813, 57154, 64218, 440275, 5590, 1954, 151835, 2335, 4137, 6405, 54437, 11344, 10631, 123904, 23028, 1855, 2932, 56920, 10501	118813, 57154, 64218, 440275, 5590, 1954, 2335, 4137, 6405, 54437, 123904
GO:0016049~cell growth	GO:0008037~cell recognition	0.28354	0.769732	-0.274048	0.784048	0.993998	6597, 6794, 5245, 64218, 440275, 1954, 10637, 4686, 6405, 11344, 93649, 978, 6548, 54437, 5931, 10631, 7473, 5371, 7298, 221937, 118813, 2023, 57154, 2064, 9472, 3273, 5590, 56963, 151835, 3249, 2335, 1785, 51176, 5468, 4137, 85004, 4897, 123904, 4878, 4879, 7046, 7040, 8692, 29948, 1855, 7919, 94, 10611, 3690, 6880, 9798, 3373, 79602, 3685, 84275, 10501, 8751, 136319, 23028, 5515, 7157, 2932, 36…	5245, 64218, 440275, 1954, 4686, 6405, 93649, 6548, 54437, 5931, 221937, 118813, 2023, 57154, 9472, 5590, 3249, 2335, 1785, 51176, 5468, 4137, 123904, 4878, 4879
GO:0051090~regulation of sequence-specific DNA binding transcription factor activity	GO:0008064~regulation of actin polymerization or depolymerization	-0.559695	0.193826	-0.560228	0.575324	0.993998	7341, 9464, 6597, 4693, 9447, 6233, 8995, 7984, 3066, 440275, 59307, 55227, 10935, 3399, 238, 93649, 10892, 4821, 959, 5319, 4869, 89870, 5195, 7311, 9093, 7292, 5590, 4914, 4838, 23373, 5468, 2958, 58509, 5649, 55859, 6672, 11060, 8091, 7040, 7480, 3162, 4092, 9817, 9830, 65018, 222487, 28984, 83860, 5987, 8431, 136319, 7466, 9324, 23028, 1432, 4041, 55072, 257397, 101, 5687, 5600, 5601, 54106, …	7341, 9464, 4693, 6233, 7984, 3066, 440275, 59307, 55227, 93649, 10892, 959, 89870, 7311, 9093, 7292, 5590, 4914, 4838, 5468, 5649, 55859
GO:0006637~acyl-CoA metabolic process	GO:0008104~protein localization	3.14805	3.85582	-0.151115	0.879885	0.993998	116285, 641372, 80221, 8694, 38, 341392, 6576, 6999, 25874, 81616, 23205, 10005, 5164, 641371, 5166, 137964, 10965, 54995, 55902, 84693, 2639, 32	116285, 8694, 25874, 81616, 23205, 10005
GO:0035383~thioester metabolic process	GO:0008152~metabolic process	0.501259	0.81749	-0.157917	0.874522	0.993998	116285, 641372, 80221, 8694, 38, 341392, 6576, 6999, 25874, 81616, 23205, 10005, 5164, 641371, 5166, 137964, 10965, 54995, 55902, 84693, 2639, 32	116285, 8694, 25874, 81616, 23205, 10005
GO:0051962~positive regulation of nervous system development	GO:0008154~actin polymerization or depolymerization	-0.356017	0.669204	-0.691088	0.48951	0.993998	5064, 9001, 6794, 22938, 4674, 22871, 3066, 7161, 8175, 9283, 4804, 1954, 10458, 575, 26011, 81532, 5754, 11344, 7516, 4821, 3975, 3976, 7473, 6663, 7058, 118813, 126520, 57154, 3572, 4914, 56963, 1600, 151835, 400746, 1523, 2335, 23373, 5468, 4137, 4897, 5649, 9921, 5365, 1482, 26259, 29904, 23028, 7162, 396, 5915, 1855, 1454, 23284, 5914, 22943, 11075, 9798, 2119, 2932, 79625, 869, 429	9001, 22938, 22871, 3066, 8175, 9283, 4804, 1954, 575, 26011, 81532, 7516, 3975, 3976, 6663, 7058, 118813, 57154, 4914, 1600, 2335, 5468, 4137, 5649
GO:0009612~response to mechanical stimulus	GO:0008213~protein alkylation	0.057359	0.0256442	0.0262607	0.979049	0.993998	6262, 342372, 3596, 1281, 4914, 572, 3249, 664, 125336, 2113, 25981, 1265, 56729, 5468, 6548, 1827, 10631, 4878, 50964, 6507, 3659, 136319, 7040, 396, 1432, 358, 1277, 9311, 5310, 5894, 6323, 10628, 2697, 26047, 4316, 6714, 54407	6262, 1281, 4914, 572, 3249, 664, 125336, 25981, 1265, 56729, 5468, 6548, 4878, 6507
GO:0051240~positive regulation of multicellular organismal process	GO:0008217~regulation of blood pressure	0.52828	1.32245	-0.426342	0.669859	0.993998	9464, 22871, 8092, 7161, 2301, 5896, 5897, 11344, 10892, 54997, 4846, 9475, 7058, 118813, 9472, 7292, 400746, 3249, 7849, 9001, 3661, 100302736, 6095, 26011, 1232, 55506, 658, 6886, 8823, 10631, 64170, 89870, 3659, 7473, 6262, 7475, 6663, 91543, 1131, 57496, 3273, 3270, 4914, 56963, 151835, 1523, 2335, 147, 115650, 941, 3146, 942, 56729, 947, 5603, 4878, 4879, 5064, 6794, 8175, 9261, 4804, 1139, …	9464, 22871, 5896, 5897, 10892, 54997, 4846, 9475, 7058, 118813, 9472, 7292, 3249, 9001, 3661, 100302736, 6095, 26011, 1232, 55506, 658, 6886, 8823, 89870, 6262, 7475, 6663, 57496, 3270, 4914, 2335, 941, 3146, 942, 56729, 5603, 4878, 4879, 8175, 4804, 1139, 54795, 81532, 7516, 6548, 959, 57154, 23414, 5590, 84913, 29110, 51176, 196527, 4137, 5468, 10347, 22938, 3066, 9283, 147372, 572, 1954, 575,…
GO:0043280~positive regulation of cysteine-type endopeptidase activity involved in apoptotic process	GO:0008283~cell proliferation	1.54498	2.46483	-0.427693	0.668875	0.993998	5371, 9026, 7498, 55081, 9093, 4804, 572, 4838, 885, 666, 3146, 51024, 5468, 54205, 27018, 3329, 340485, 10541, 9647, 2934	9026, 7498, 55081, 9093, 4804, 572, 4838, 885, 3146, 51024, 5468, 54205
GO:0048511~rhythmic process	GO:0008285~negative regulation of cell proliferation	1.92553	2.44845	-0.144122	0.885404	0.993998	8893, 5582, 5187, 5066, 9468, 22871, 3066, 6095, 4804, 2767, 1139, 3399, 658, 9757, 4846, 5371, 7298, 9475, 9612, 8864, 402055, 4914, 5608, 2113, 23373, 79723, 107, 56729, 5468, 9607, 6532, 6928, 598, 1454, 2309, 7153, 7157, 4783, 9611, 3131, 2932, 3624, 3623, 5601, 1408, 4316, 10765	8893, 5582, 5187, 9468, 22871, 3066, 6095, 4804, 2767, 1139, 658, 9757, 4846, 9475, 9612, 8864, 402055, 4914, 107, 56729, 5468
GO:0007018~microtubule-based movement	GO:0008360~regulation of cell shape	0.525004	1.05777	-0.273183	0.784713	0.993998	5195, 9001, 93233, 347240, 1770, 23299, 55081, 221421, 201625, 5590, 4914, 200373, 10239, 320, 54820, 144535, 1201, 200162, 25981, 147700, 4137, 8636, 80173, 9742, 118426, 1062, 63915, 26256, 8943, 54777, 1639, 63971, 161, 55811, 1768	9001, 1770, 55081, 221421, 201625, 5590, 4914, 200373, 320, 144535, 1201, 200162, 25981, 4137, 80173
GO:0044249~cellular biosynthetic process	GO:0008361~regulation of cell size	0.757205	0.818897	0.0290994	0.976785	0.993998	81608, 22992, 8092, 348093, 1455, 2301, 79776, 2300, 284697, 5931, 10892, 6901, 3636, 4846, 5935, 4861, 54480, 79885, 1468, 55693, 27097, 55699, 55577, 54487, 140801, 3661, 56676, 10637, 1478, 26097, 1477, 55227, 2200, 27068, 283464, 55229, 4624, 64170, 6923, 1119, 10632, 3659, 4869, 333929, 9095, 9093, 81616, 6939, 5608, 941, 942, 55239, 5603, 3667, 947, 5725, 4878, 58509, 4879, 100529855, 14799…	81608, 22992, 5931, 10892, 6901, 4846, 5935, 4861, 1468, 27097, 55699, 54487, 140801, 3661, 56676, 26097, 55227, 55229, 4624, 6923, 1119, 10632, 9093, 81616, 941, 942, 55239, 5603, 3667, 5725, 4878, 4879, 100529855, 79690, 79693, 5977, 959, 5990, 5631, 353497, 80306, 124583, 57677, 29110, 84913, 2116, 341405, 1389, 80315, 22938, 5763, 3221, 81669, 83733, 148979, 81552, 55149, 4302, 255919, 93649,…
GO:0002697~regulation of immune effector process	GO:0008380~RNA splicing	0.491626	0.447174	0.0738927	0.941096	0.993998	9447, 5585, 5245, 8995, 55061, 440275, 8907, 5819, 54795, 10892, 959, 89870, 5272, 5371, 6461, 339390, 130340, 6223, 91543, 100507436, 3596, 200558, 7292, 5094, 5590, 721, 941, 3146, 942, 5788, 5627, 56253, 7040, 3162, 80762, 10417, 51561, 3598, 5654, 613, 7855, 5914, 161, 3329, 3426, 3600	5585, 5245, 440275, 5819, 54795, 10892, 959, 89870, 5272, 339390, 130340, 6223, 200558, 7292, 5094, 5590, 941, 3146, 942, 5788
GO:0006725~cellular aromatic compound metabolic process	GO:0008406~gonad development	0.481604	1.59366	-0.618242	0.536416	0.993998	81608, 22992, 8092, 348093, 170685, 2301, 79776, 2300, 55687, 284697, 5931, 10892, 6901, 4846, 5935, 1339, 4861, 51095, 79885, 201299, 55693, 27097, 55699, 55577, 150962, 54487, 10785, 3661, 3420, 56676, 10637, 1478, 26097, 1477, 55227, 2200, 27068, 55229, 4624, 4625, 6923, 10632, 3659, 4869, 333929, 9095, 9093, 169355, 6939, 5608, 941, 942, 5603, 5725, 4878, 58509, 10523, 4879, 64062, 100529855,…	81608, 22992, 170685, 5931, 10892, 6901, 4846, 5935, 1339, 4861, 51095, 201299, 27097, 55699, 150962, 54487, 3661, 3420, 56676, 26097, 55227, 55229, 4624, 6923, 10632, 9093, 941, 942, 5603, 5725, 4878, 10523, 4879, 64062, 100529855, 79693, 58511, 5977, 959, 284131, 5990, 5631, 353497, 80306, 57677, 29110, 84913, 2116, 341405, 1389, 22938, 5763, 3221, 81669, 148979, 10713, 81552, 55149, 4302, 9364…
GO:0043170~macromolecule metabolic process	GO:0008544~epidermis development	-1.08727	-0.63276	-0.445076	0.656265	0.993998	22870, 81608, 22992, 8092, 348093, 203100, 1455, 2301, 79776, 2300, 55687, 2542, 92979, 284697, 90678, 5931, 10892, 131096, 3636, 5935, 161725, 4861, 54480, 51095, 79885, 1468, 201299, 55693, 27097, 81844, 55699, 150962, 54487, 4973, 340351, 140801, 10785, 283471, 65266, 65268, 3661, 56676, 27065, 10637, 1478, 26097, 1477, 55227, 2200, 27068, 283464, 4624, 64170, 6923, 4627, 3659, 4869, 333929, 6…	81608, 22992, 203100, 2542, 92979, 5931, 10892, 131096, 5935, 161725, 4861, 51095, 1468, 201299, 27097, 81844, 55699, 150962, 54487, 4973, 340351, 140801, 283471, 65266, 3661, 56676, 27065, 26097, 55227, 4624, 6923, 4627, 64066, 91544, 9093, 27074, 3425, 2335, 941, 942, 55239, 5603, 3667, 5725, 4878, 10523, 64062, 100529855, 79690, 79693, 5618, 1139, 167359, 344805, 58511, 81532, 5977, 959, 28413…
GO:0061337~cardiac conduction	GO:0008584~male gonad development	0.430469	1.55873	-0.621264	0.534426	0.993998	781, 6262, 6331, 6330, 3760, 54795, 845, 6548, 481, 27092, 59284, 3270, 30819, 2697, 3784, 3777	781, 6262, 6331, 6330, 54795, 845, 6548, 481, 27092, 59284, 3270
GO:0044093~positive regulation of molecular function	GO:0008637~apoptotic mitochondrial changes	0.525621	1.55886	-0.552201	0.580811	0.993998	8893, 9464, 4693, 6597, 5662, 6233, 55160, 57186, 27006, 7161, 4607, 54874, 10935, 57620, 79658, 2542, 238, 3993, 119, 4324, 10892, 54997, 1616, 4846, 4188, 353299, 28988, 23179, 9472, 481, 55693, 885, 5788, 51776, 8658, 2958, 55859, 7341, 6251, 9001, 65266, 65268, 7984, 6370, 894, 26097, 51024, 2200, 1917, 10595, 8823, 5319, 4869, 89870, 6262, 113622, 9491, 2064, 27237, 9093, 781, 4914, 57139, 5…	8893, 9464, 4693, 6233, 27006, 4607, 54874, 2542, 10892, 54997, 4846, 9472, 481, 885, 5788, 51776, 55859, 7341, 6251, 9001, 65266, 7984, 26097, 51024, 8823, 89870, 6262, 9093, 781, 4914, 2335, 1124, 3146, 10486, 3667, 4878, 285590, 3702, 2979, 23526, 9026, 5585, 55081, 4804, 5618, 1139, 155, 4929, 55802, 6548, 959, 7498, 5590, 255426, 444, 1785, 6710, 5468, 4931, 54205, 54848, 81669, 81704, 572, …
GO:0007589~body fluid secretion	GO:0008643~carbohydrate transport	1.61374	0.694301	0.672207	0.501452	0.993998	5618, 6175, 7376, 65266, 5066, 9612, 7498, 1131, 2979, 4879, 5617, 137964, 358	5618, 6175, 65266, 9612, 7498, 2979, 4879, 5617
GO:1902589~single-organism organelle organization	GO:0008645~hexose transport	1.16997	0.747416	0.346091	0.729274	0.993998	6232, 219402, 9985, 9501, 55160, 7161, 9066, 85409, 5819, 54874, 115201, 79933, 25981, 3993, 11188, 119, 11344, 6867, 91807, 6901, 3636, 3911, 9475, 23299, 79003, 79884, 80115, 11078, 415117, 54801, 79925, 8658, 345643, 5824, 9001, 158866, 7984, 56270, 7184, 55102, 84902, 23383, 100287171, 51024, 2288, 50853, 84101, 4624, 5317, 5319, 4869, 4627, 1515, 125170, 401541, 79784, 23271, 54820, 664, 545…	6232, 9501, 9066, 85409, 5819, 54874, 115201, 79933, 25981, 11188, 6867, 6901, 9475, 79003, 79884, 80115, 79925, 345643, 9001, 158866, 7984, 56270, 7184, 55102, 23383, 100287171, 51024, 2288, 84101, 4624, 4627, 1515, 125170, 401541, 23271, 664, 10486, 9026, 55081, 81532, 10297, 7516, 6548, 2901, 5592, 7013, 5990, 256364, 57154, 5190, 5590, 83700, 23130, 200162, 57159, 1265, 11155, 4137, 6710, 845…
GO:0010952~positive regulation of peptidase activity	GO:0008654~phospholipid biosynthetic process	-0.376006	-0.194652	-0.160974	0.872114	0.993998	5371, 9026, 9447, 7498, 55081, 9093, 4804, 572, 4838, 444, 2335, 885, 666, 3146, 51024, 5468, 54205, 27018, 65018, 3329, 23198, 340485, 10541, 9647, 2934	9026, 7498, 55081, 9093, 4804, 572, 4838, 444, 2335, 885, 3146, 51024, 5468, 54205
GO:0007009~plasma membrane organization	GO:0009056~catabolic process	2.32162	4.25384	-0.953059	0.34056	0.993998	23207, 5064, 22979, 9066, 85409, 10458, 54874, 4620, 54997, 3911, 10434, 50636, 9475, 26509, 118813, 57154, 27237, 481, 582, 5590, 286, 121601, 1445, 29098, 1785, 196527, 80115, 23208, 9788, 257364, 7040, 26119, 6708, 10139, 598, 51763, 1739, 27183, 25837, 6342, 10580, 63971, 27230, 6711	23207, 22979, 9066, 85409, 54874, 54997, 10434, 50636, 9475, 118813, 57154, 481, 582, 5590, 286, 1445, 1785, 196527, 80115
GO:0048522~positive regulation of cellular process	GO:0009057~macromolecule catabolic process	1.81474	3.3315	-0.746018	0.455656	0.993998	8893, 6472, 6597, 6233, 9501, 22871, 8092, 9066, 348093, 85409, 231, 5819, 2301, 57620, 238, 284697, 90678, 10892, 4846, 5935, 4604, 404672, 3090, 5396, 4188, 28988, 222643, 481, 400746, 55693, 11078, 8538, 51654, 11198, 51776, 8658, 4194, 7341, 65266, 65268, 3661, 6257, 100302736, 6370, 27065, 10637, 26097, 2200, 1232, 1917, 9757, 10750, 10631, 64170, 4627, 3659, 4869, 125170, 7473, 6262, 7593, …	8893, 6233, 9501, 22871, 9066, 85409, 231, 5819, 10892, 4846, 5935, 404672, 5396, 481, 51654, 11198, 51776, 4194, 7341, 65266, 3661, 6257, 100302736, 27065, 26097, 1232, 9757, 4627, 125170, 6262, 7593, 7475, 220001, 9093, 2335, 1124, 941, 942, 3667, 4878, 285590, 139285, 5187, 5618, 1139, 155, 81532, 959, 2901, 5617, 7013, 9794, 9557, 7498, 64764, 124583, 200558, 286, 84913, 29110, 2116, 1389, 11…
GO:0006919~activation of cysteine-type endopeptidase activity involved in apoptotic process	GO:0009058~biosynthetic process	0.721355	0.48164	0.225027	0.821958	0.993998	4804, 5371, 572, 9026, 885, 7498, 666, 5468, 55081, 9093, 54205, 27018, 3329, 340485, 10541	4804, 572, 9026, 885, 7498, 5468, 55081, 9093, 54205
GO:0048598~embryonic morphogenesis	GO:0009059~macromolecule biosynthetic process	0.811529	-0.017907	0.618998	0.535917	0.993998	9464, 55081, 126695, 221322, 8092, 348093, 124590, 4324, 11146, 3911, 3714, 50515, 5396, 6201, 4188, 6169, 3206, 84913, 3249, 2116, 51176, 79925, 51776, 7849, 58495, 3221, 3066, 1954, 57167, 26011, 2200, 6886, 5754, 3975, 89870, 7473, 6262, 7475, 9132, 121643, 56963, 4838, 2335, 57453, 340419, 2299, 6657, 1848, 7704, 54903, 9620, 7046, 390992, 23322, 8091, 7040, 1855, 10139, 5898, 5216, 1739, 464…	9464, 55081, 221322, 3714, 50515, 5396, 6201, 6169, 84913, 3249, 2116, 51176, 79925, 51776, 3221, 3066, 1954, 57167, 26011, 6886, 3975, 89870, 6262, 7475, 9132, 121643, 4838, 2335, 57453, 6657, 7704, 54903
GO:0044271~cellular nitrogen compound biosynthetic process	GO:0009062~fatty acid catabolic process	1.4526	2.41086	-0.39729	0.691154	0.993998	8893, 6232, 6231, 6234, 6597, 6233, 81608, 57187, 22992, 23169, 8092, 348093, 2301, 79776, 2300, 238, 284697, 6229, 5931, 10892, 4846, 5935, 404672, 6122, 3090, 5396, 9513, 8666, 6124, 4188, 4861, 63876, 3097, 79885, 1468, 55693, 27097, 55699, 55577, 54487, 8538, 51654, 11198, 51655, 8658, 140801, 4194, 7341, 9400, 6135, 6134, 3661, 6137, 6257, 6015, 6136, 64978, 64859, 56676, 10637, 1478, 26097,…	8893, 6232, 6233, 81608, 22992, 6229, 5931, 10892, 4846, 5935, 404672, 6122, 5396, 6124, 4861, 1468, 27097, 55699, 54487, 51654, 11198, 140801, 4194, 7341, 9400, 6135, 6134, 3661, 6257, 6136, 56676, 26097, 55227, 9757, 55229, 1915, 4624, 6923, 10632, 7352, 6262, 7593, 7475, 9093, 126382, 941, 942, 55239, 5603, 5725, 4878, 4879, 6152, 6155, 5187, 9425, 100529855, 79693, 155, 5977, 959, 6164, 7013,…
GO:0031098~stress-activated protein kinase signaling cascade	GO:0009100~glycoprotein metabolic process	0.147185	-0.457091	0.417223	0.676515	0.993998	5187, 9464, 5585, 6233, 7984, 64853, 7161, 9261, 231, 10913, 55504, 10595, 1616, 64170, 959, 7498, 7311, 4188, 6500, 222643, 28988, 2950, 3146, 51776, 54986, 9064, 2324, 1432, 7855, 1739, 9611, 22881, 65018, 257397, 5601, 54106	5187, 9464, 5585, 6233, 7984, 64853, 231, 10913, 55504, 959, 7498, 7311, 6500, 2950, 3146, 51776, 54986
GO:0008033~tRNA processing	GO:0009101~glycoprotein biosynthetic process	0.190438	-0.768792	0.667341	0.504554	0.993998	345630, 25821, 79693, 23536, 51095, 10557, 1478, 55621, 55687, 150962, 51654, 79979, 10785, 54913, 55520, 79876, 283742	25821, 79693, 23536, 51095, 150962, 51654, 79979, 54913
GO:0001944~vasculature development	GO:0009108~coenzyme biosynthetic process	-0.030271	1.359	-0.837999	0.402032	0.993998	9784, 9464, 4693, 6794, 4804, 1139, 81575, 11146, 3911, 4846, 9475, 5396, 6443, 7058, 7498, 23414, 83700, 2876, 2116, 1785, 51176, 2113, 6678, 4897, 9289, 58495, 64218, 221981, 1281, 147372, 6095, 1954, 144455, 575, 1232, 6886, 5754, 93649, 8823, 3976, 4627, 6461, 5371, 2064, 3273, 4914, 4838, 2335, 57178, 3146, 947, 4879, 56848, 4052, 7046, 6672, 7763, 2034, 116844, 7040, 91010, 3162, 4092, 7965…	9464, 4693, 4804, 1139, 4846, 9475, 5396, 6443, 7058, 7498, 23414, 83700, 2116, 1785, 51176, 9289, 64218, 1281, 147372, 6095, 1954, 575, 1232, 6886, 93649, 8823, 3976, 4627, 4914, 4838, 2335, 3146, 4879
GO:1901701~cellular response to oxygen-containing compound	GO:0009117~nucleotide metabolic process	0.260521	1.68226	-0.857353	0.39125	0.993998	6597, 4804, 231, 5618, 10458, 4929, 10935, 54795, 3399, 51764, 6548, 11344, 54997, 4846, 2901, 5617, 652968, 266743, 9475, 25874, 9472, 7292, 5590, 80315, 1785, 2950, 2113, 80115, 5468, 6175, 9400, 22938, 3661, 100302736, 3066, 490, 1281, 23545, 9283, 7184, 6095, 572, 2767, 2645, 59307, 10518, 26056, 59345, 3015, 2200, 337, 54658, 5754, 8503, 6528, 10631, 5319, 2769, 7473, 6262, 7475, 11093, 1131…	4804, 231, 5618, 4929, 54795, 51764, 6548, 54997, 4846, 2901, 5617, 652968, 266743, 9475, 25874, 9472, 7292, 5590, 80315, 1785, 2950, 80115, 5468, 6175, 9400, 22938, 3661, 100302736, 3066, 1281, 23545, 9283, 7184, 6095, 572, 2767, 59307, 10518, 26056, 59345, 337, 54658, 6528, 2769, 6262, 7475, 10919, 1445, 664, 941, 942, 107, 1728, 3667
GO:0048736~appendage development	GO:0009141~nucleoside triphosphate metabolic process	-0.204687	1.18351	-0.886939	0.375112	0.993998	7473, 5066, 5396, 9464, 126695, 3066, 221322, 8092, 1954, 3206, 57167, 51176, 340419, 658, 51776, 7704, 54903, 50515, 130497, 9742, 23322, 5915, 27164, 4621, 64093, 5914, 22943, 4041, 26005, 157506, 2697, 28982	5396, 9464, 3066, 221322, 1954, 57167, 51176, 658, 51776, 7704, 54903, 50515
GO:1901360~organic cyclic compound metabolic process	GO:0009150~purine ribonucleotide metabolic process	0.0428603	1.64704	-0.989194	0.322568	0.993998	81608, 22992, 8092, 348093, 170685, 2301, 79776, 2300, 55687, 2542, 284697, 5931, 10892, 6901, 4846, 5935, 1339, 4861, 51095, 79885, 201299, 55693, 27097, 55699, 55577, 150962, 54487, 10785, 3661, 3420, 56676, 10637, 1478, 26097, 1477, 55227, 2200, 27068, 55229, 4624, 4625, 6923, 10632, 3659, 4869, 333929, 9095, 9093, 169355, 6939, 5608, 941, 942, 5603, 5725, 4878, 58509, 10523, 4879, 64062, 1005…	81608, 22992, 170685, 2542, 5931, 10892, 6901, 4846, 5935, 1339, 4861, 51095, 201299, 27097, 55699, 150962, 54487, 3661, 3420, 56676, 26097, 55227, 55229, 4624, 6923, 10632, 9093, 941, 942, 5603, 5725, 4878, 10523, 4879, 64062, 100529855, 79693, 5618, 58511, 5977, 959, 284131, 5990, 5631, 353497, 80306, 57677, 29110, 84913, 2116, 341405, 1389, 22938, 5763, 3221, 81669, 148979, 10713, 81552, 55149…
GO:0043408~regulation of MAPK cascade	GO:0009152~purine ribonucleotide biosynthetic process	1.06908	2.2249	-0.573996	0.565971	0.993998	5187, 9464, 5585, 6233, 7161, 9261, 4804, 155, 1139, 238, 959, 1616, 7498, 4188, 222643, 28988, 5590, 27330, 2950, 3487, 51776, 10347, 65268, 5245, 7984, 64853, 9283, 23624, 6370, 10637, 10913, 78986, 2244, 55504, 10595, 8823, 7936, 3976, 64170, 5319, 7311, 2064, 25778, 2261, 3626, 4914, 4838, 5608, 1445, 3589, 147, 2335, 51231, 3146, 6657, 54986, 1848, 9607, 7046, 5781, 10174, 7040, 8692, 9064, …	5187, 9464, 5585, 6233, 4804, 155, 1139, 959, 7498, 5590, 2950, 3487, 51776, 10347, 5245, 7984, 64853, 9283, 10913, 78986, 2244, 55504, 8823, 7936, 3976, 7311, 4914, 4838, 1445, 2335, 51231, 3146, 6657, 54986
GO:0050777~negative regulation of immune response	GO:0009163~nucleoside biosynthetic process	0.282406	0.994689	-0.405484	0.685122	0.993998	5272, 339390, 7376, 6223, 8995, 100507436, 55061, 9093, 1281, 7292, 2876, 5468, 5788, 58509, 7040, 3162, 80762, 3598, 613, 5987	5272, 339390, 6223, 9093, 1281, 7292, 5468, 5788
GO:0046483~heterocycle metabolic process	GO:0009165~nucleotide biosynthetic process	0.585677	1.73486	-0.636094	0.524715	0.993998	81608, 22992, 8092, 348093, 170685, 2301, 79776, 2300, 55687, 284697, 5931, 10892, 6901, 4846, 5935, 1339, 4861, 51095, 79885, 201299, 55693, 27097, 55699, 55577, 150962, 54487, 10785, 3661, 3420, 56676, 10637, 1478, 26097, 1477, 55227, 2200, 27068, 55229, 4624, 4625, 6923, 10632, 3659, 4869, 333929, 9095, 9093, 169355, 6939, 5608, 941, 942, 5603, 5725, 4878, 58509, 10523, 4879, 64062, 100529855,…	81608, 22992, 170685, 5931, 10892, 6901, 4846, 5935, 1339, 4861, 51095, 201299, 27097, 55699, 150962, 54487, 3661, 3420, 56676, 26097, 55227, 55229, 4624, 6923, 10632, 9093, 941, 942, 5603, 5725, 4878, 10523, 4879, 64062, 100529855, 79693, 58511, 5977, 959, 284131, 5990, 5631, 353497, 80306, 57677, 29110, 84913, 2116, 341405, 1389, 22938, 5763, 3221, 81669, 148979, 10713, 81552, 55149, 4302, 9364…
GO:0034645~cellular macromolecule biosynthetic process	GO:0009187~cyclic nucleotide metabolic process	0.41257	0.865235	-0.24066	0.809818	0.993998	8893, 6232, 6231, 6234, 6597, 6233, 81608, 57187, 22992, 23169, 8092, 348093, 2301, 79776, 2300, 238, 284697, 6229, 5931, 10892, 5935, 404672, 6122, 3090, 5396, 9513, 8666, 6124, 4188, 4861, 63876, 3097, 54480, 79885, 1468, 55693, 27097, 55699, 54487, 8538, 51654, 11198, 152586, 51655, 8658, 140801, 4194, 7341, 9400, 11041, 6135, 6134, 3661, 6137, 6257, 6015, 6136, 29800, 64978, 64859, 56676, 106…	8893, 6232, 6233, 81608, 22992, 6229, 5931, 10892, 5935, 404672, 6122, 5396, 6124, 4861, 1468, 27097, 55699, 54487, 51654, 11198, 152586, 140801, 4194, 7341, 9400, 6135, 6134, 3661, 6257, 6136, 29800, 56676, 26097, 55227, 9757, 1915, 4624, 6923, 7352, 6262, 7593, 7475, 9093, 126382, 941, 942, 55239, 3667, 5603, 5725, 4878, 6152, 6155, 5187, 9425, 100529855, 79690, 79693, 84126, 5977, 959, 6164, 7…
GO:0007254~JNK cascade	GO:0009190~cyclic nucleotide biosynthetic process	1.01523	1.4356	-0.158397	0.874144	0.993998	5187, 7311, 5585, 6233, 4188, 7984, 222643, 64853, 28988, 7161, 10913, 2950, 3146, 55504, 51776, 10595, 64170, 1616, 959, 9611, 22881, 65018, 257397, 9064, 2324, 7855, 5601, 54106	5187, 7311, 5585, 6233, 7984, 64853, 10913, 2950, 3146, 55504, 51776, 959
GO:0002286~T cell activation involved in immune response	GO:0009260~ribonucleotide biosynthetic process	0.840588	2.12816	-0.676204	0.498911	0.993998	6461, 51176, 941, 8995, 3146, 942, 64218, 7292, 440275, 5590, 6095, 51561, 6556, 5914	51176, 941, 3146, 942, 64218, 7292, 440275, 5590, 6095
GO:0090501~RNA phosphodiester bond hydrolysis	GO:0009266~response to temperature stimulus	2.21407	2.46422	0.0312574	0.975064	0.993998	6037, 25996, 27340, 10557, 563, 1478, 1477, 54487, 192669, 4686, 56915, 65080, 10595, 284131, 54913, 55520, 8909, 23283, 55720, 29883, 6039, 79707	6037, 25996, 27340, 563, 54487, 4686, 284131, 54913
GO:0035107~appendage morphogenesis	GO:0009308~amine metabolic process	0.401754	0.330775	0.0811511	0.935322	0.993998	7473, 5396, 9464, 3066, 221322, 8092, 1954, 3206, 57167, 51176, 340419, 658, 51776, 7704, 54903, 50515, 22943, 4041, 130497, 9742, 26005, 157506, 23322, 5915, 27164, 2697, 28982, 4621	5396, 9464, 3066, 221322, 1954, 57167, 51176, 658, 51776, 7704, 54903, 50515
GO:0035108~limb morphogenesis	GO:0009314~response to radiation	0.258927	0.775376	-0.302041	0.762621	0.993998	7473, 5396, 9464, 3066, 221322, 8092, 1954, 3206, 57167, 51176, 340419, 658, 51776, 7704, 54903, 50515, 22943, 4041, 130497, 9742, 26005, 157506, 23322, 5915, 27164, 2697, 28982, 4621	5396, 9464, 3066, 221322, 1954, 57167, 51176, 658, 51776, 7704, 54903, 50515
GO:0044238~primary metabolic process	GO:0009408~response to heat	1.4526	2.41086	-0.39729	0.691154	0.993998	22870, 81608, 22992, 8092, 348093, 203100, 170685, 1455, 2301, 79776, 2300, 55687, 2542, 92979, 284697, 90678, 5931, 10892, 131096, 6901, 3636, 4846, 5935, 1339, 161725, 4861, 1592, 51095, 79885, 1468, 201299, 55693, 27097, 81844, 55699, 55577, 150962, 54487, 4973, 340351, 140801, 10785, 283471, 65266, 22979, 65268, 3661, 3420, 56676, 10637, 1478, 26097, 1477, 55227, 2200, 27068, 283464, 55229, 4…	81608, 22992, 203100, 170685, 2542, 92979, 5931, 10892, 131096, 6901, 4846, 5935, 1339, 161725, 4861, 51095, 1468, 201299, 27097, 81844, 55699, 150962, 54487, 4973, 340351, 140801, 283471, 65266, 22979, 3661, 3420, 56676, 26097, 55227, 55229, 4624, 6923, 1119, 10632, 4627, 64066, 91544, 9093, 81616, 27074, 3425, 2335, 80896, 941, 942, 55239, 5603, 3667, 5725, 4878, 10523, 4879, 64062, 100529855, …
GO:0022607~cellular component assembly	GO:0009410~response to xenobiotic stimulus	2.0331	1.269	0.577095	0.563875	0.993998	6472, 6232, 6234, 79090, 6597, 6233, 9985, 22870, 22871, 9066, 5819, 90678, 119, 5931, 10892, 6901, 3636, 404672, 6122, 8666, 28988, 56666, 400746, 79884, 11078, 54801, 53834, 8658, 140801, 4194, 7341, 6135, 6134, 6136, 55102, 27065, 84902, 4624, 6923, 4869, 125170, 38, 54820, 2335, 85302, 57533, 1807, 7106, 54943, 55239, 947, 285590, 139285, 6152, 5064, 5066, 8694, 9780, 5618, 55920, 7915, 5195,…	6232, 6233, 22871, 9066, 5819, 5931, 10892, 6901, 404672, 6122, 56666, 79884, 53834, 140801, 4194, 7341, 6135, 6134, 6136, 55102, 27065, 4624, 6923, 125170, 2335, 1807, 7106, 54943, 55239, 285590, 139285, 6152, 8694, 5618, 7915, 7013, 5990, 9557, 6169, 23130, 2596, 55814, 11155, 6710, 845, 8339, 57560, 2006, 10713, 2244, 7139, 50810, 5892, 79585, 1968, 386617, 130951, 6193, 282679, 54874, 115201,…
GO:0030162~regulation of proteolysis	GO:0009411~response to UV	0.30593	1.02347	-0.405347	0.685222	0.993998	9026, 5582, 6233, 55081, 85409, 339745, 4804, 10935, 10816, 5896, 11146, 5272, 12, 7376, 7498, 57154, 221476, 3053, 2876, 3249, 444, 115992, 51176, 885, 721, 5269, 5468, 54205, 5627, 7341, 8996, 4671, 9447, 6695, 5245, 55061, 3066, 147372, 572, 117166, 51024, 4627, 50859, 5371, 5055, 7311, 6500, 9491, 9093, 3273, 4838, 27074, 2335, 1201, 666, 3146, 53339, 6657, 5327, 6613, 11065, 1263, 257364, 74…	9026, 5582, 6233, 55081, 85409, 339745, 4804, 10816, 5896, 5272, 7498, 57154, 221476, 3249, 444, 115992, 51176, 885, 5269, 5468, 54205, 7341, 8996, 4671, 5245, 3066, 147372, 572, 117166, 51024, 4627, 50859, 5055, 7311, 6500, 9093, 4838, 27074, 2335, 1201, 3146, 6657, 6613
GO:0045580~regulation of T cell differentiation	GO:0009416~response to light stimulus	0.413659	0.538693	-0.0405471	0.967657	0.993998	6461, 8995, 2064, 7292, 5590, 572, 51043, 941, 3146, 942, 5896, 7704, 3659, 7040, 101, 3600, 51561, 8943, 5914	7292, 5590, 572, 941, 3146, 942, 5896, 7704
GO:0030516~regulation of axon extension	GO:0009451~RNA modification	0.212835	-0.151152	0.25899	0.795643	0.993998	7473, 1954, 1785, 2335, 118813, 4137, 11344, 4897, 6405, 54437, 64218, 2932, 56920, 10501	1954, 1785, 2335, 118813, 4137, 6405, 54437, 64218
GO:0022603~regulation of anatomical structure morphogenesis	GO:0009566~fertilization	0.356661	0.286629	0.0773674	0.938331	0.993998	5064, 54829, 9464, 6794, 5585, 6233, 22871, 8092, 128272, 4804, 10458, 1139, 1455, 55920, 54873, 79734, 54437, 11344, 91807, 4846, 9475, 7058, 7498, 118813, 57154, 254065, 2239, 3249, 1785, 25791, 51176, 2113, 6678, 11078, 4137, 4897, 7849, 9001, 58495, 64218, 3066, 147372, 1954, 575, 26011, 2244, 1232, 51024, 5754, 6405, 4666, 8823, 10631, 3975, 3976, 4627, 7473, 125170, 5371, 7475, 7311, 64423,…	9464, 5585, 6233, 22871, 4804, 1139, 54437, 4846, 9475, 7058, 7498, 118813, 57154, 254065, 3249, 1785, 51176, 4137, 9001, 64218, 3066, 147372, 1954, 575, 26011, 2244, 1232, 51024, 6405, 8823, 3975, 3976, 4627, 125170, 7475, 7311, 64423, 4914, 4838, 1600, 664, 2335, 51231, 226, 3146, 55679, 4879, 5649, 54903
GO:0044237~cellular metabolic process	GO:0009581~detection of external stimulus	0.876363	1.32261	-0.184552	0.853581	0.993998	22870, 81608, 22992, 8092, 348093, 170685, 1455, 2301, 79776, 2300, 55687, 2542, 92979, 284697, 90678, 5931, 10892, 131096, 6901, 3636, 4846, 5935, 1339, 161725, 4861, 1592, 54480, 51095, 79885, 1468, 201299, 55693, 27097, 81844, 55699, 55577, 150962, 54487, 340351, 140801, 10785, 10786, 65266, 22979, 65268, 3661, 3420, 56676, 27065, 10637, 1478, 26097, 1477, 55227, 2200, 27068, 283464, 55229, 46…	81608, 22992, 170685, 2542, 92979, 5931, 10892, 131096, 6901, 4846, 5935, 1339, 161725, 4861, 51095, 1468, 201299, 27097, 81844, 55699, 150962, 54487, 340351, 140801, 65266, 22979, 3661, 3420, 56676, 27065, 26097, 55227, 55229, 4624, 6923, 1119, 10632, 4627, 91544, 9093, 81616, 27074, 3425, 2335, 80896, 941, 942, 55239, 5603, 3667, 5725, 4878, 285590, 10523, 4879, 64062, 100529855, 2595, 79690, 1…
GO:0007389~pattern specification process	GO:0009582~detection of abiotic stimulus	0.797921	1.23063	-0.184777	0.853404	0.993998	9289, 9464, 6015, 58495, 3221, 64853, 55081, 221322, 8092, 1954, 10637, 10297, 658, 6405, 7516, 54778, 4821, 3975, 7473, 7475, 4188, 2186, 6939, 121643, 4838, 3206, 57453, 51176, 23770, 80114, 5986, 1848, 50964, 7704, 199699, 5649, 80173, 54903, 7849, 9620, 7046, 130497, 9742, 80319, 390992, 1482, 23322, 6928, 1952, 3234, 7855, 22943, 25914, 4041, 26005, 85407, 2697, 4776, 429, 4855	9289, 9464, 3221, 64853, 55081, 221322, 1954, 10297, 658, 6405, 7516, 54778, 3975, 7475, 2186, 121643, 4838, 57453, 51176, 80114, 7704, 5649, 80173, 54903
GO:0030509~BMP signaling pathway	GO:0009593~detection of chemical stimulus	-4.03871	-4.97376	0.657808	0.510662	0.993998	6262, 57154, 348093, 1954, 56963, 4838, 2116, 51176, 2200, 23770, 658, 283375, 4624, 50964, 199699, 22943, 10140, 1482, 4092, 353500, 5654, 94	6262, 57154, 1954, 4838, 2116, 51176, 658, 283375, 4624
GO:0002456~T cell mediated immunity	GO:0009605~response to external stimulus	0.494404	1.81769	-0.790815	0.429052	0.993998	339390, 5819, 91543, 100507436, 3146, 54795, 5788, 10892, 7292, 5590, 56253, 3329, 51561, 7855, 6556, 1739	339390, 5819, 3146, 54795, 5788, 10892, 7292, 5590
GO:0000122~negative regulation of transcription from RNA polymerase II promoter	GO:0009607~response to biotic stimulus	0.399656	1.10607	-0.409092	0.682472	0.993998	5187, 128553, 6597, 6233, 3166, 8092, 25822, 7161, 4929, 3399, 5931, 8328, 7376, 3090, 5396, 8864, 4188, 5993, 4861, 23650, 23414, 341405, 51176, 79723, 8538, 5468, 4194, 9400, 22938, 5245, 3066, 9242, 56676, 144455, 10637, 148979, 29842, 57167, 78986, 55506, 6886, 4666, 93649, 7936, 100125288, 6208, 333929, 7593, 9612, 7311, 2186, 9093, 10919, 64426, 4838, 57459, 1523, 23152, 54862, 864, 3146, 6…	5187, 6233, 4929, 5931, 5396, 8864, 4861, 23414, 341405, 51176, 5468, 4194, 9400, 22938, 5245, 3066, 9242, 56676, 148979, 29842, 57167, 78986, 55506, 6886, 93649, 7936, 100125288, 6208, 7593, 9612, 7311, 2186, 9093, 10919, 64426, 4838, 57459, 864, 3146, 6657, 7704
GO:1905114~cell surface receptor signaling pathway involved in cell-cell signaling	GO:0009611~response to wounding	0.856715	2.36022	-0.827992	0.407675	0.993998	6597, 4693, 6794, 6233, 147495, 57560, 22871, 130612, 128272, 85409, 4929, 1455, 54795, 10297, 5754, 4624, 2901, 7473, 266743, 6262, 7475, 3090, 6663, 7311, 4188, 6500, 9491, 57154, 26108, 5590, 2239, 2116, 10009, 27130, 51176, 340419, 192669, 3487, 80114, 9209, 6657, 8658, 50964, 5649, 139285, 54903, 9620, 2870, 80319, 8091, 7480, 6591, 57787, 1855, 1456, 85458, 1454, 10497, 5216, 2309, 2869, 22…	4693, 6233, 57560, 22871, 85409, 4929, 54795, 10297, 4624, 2901, 266743, 6262, 7475, 6663, 7311, 6500, 57154, 26108, 5590, 2116, 27130, 51176, 3487, 80114, 6657, 5649, 139285, 54903
GO:0016054~organic acid catabolic process	GO:0009612~response to mechanical stimulus	1.6928	2.27906	-0.192384	0.847441	0.993998	38, 1891, 3067, 80724, 1592, 166785, 1381, 3030, 169355, 593, 883, 1376, 80896, 55577, 51302, 6999, 3667, 10455, 30, 4846, 7915, 10005, 4552, 3242, 594, 275, 56898, 51, 2805, 32, 66002, 5053, 6342, 37, 3991, 2184, 10449, 23175, 84693, 5625, 2639	1891, 3067, 1381, 3030, 593, 883, 1376, 80896, 51302, 3667, 10455, 4846, 7915, 10005
GO:0030098~lymphocyte differentiation	GO:0009615~response to virus	0.817161	1.26959	-0.201587	0.84024	0.993998	6794, 8995, 64218, 6095, 572, 51043, 2841, 5896, 5897, 10892, 959, 3714, 3659, 6461, 91543, 27434, 9093, 2064, 7292, 5590, 4914, 3589, 51176, 941, 3146, 942, 5788, 7704, 3702, 7040, 51561, 7855, 8943, 5914, 56262, 222487, 101, 3624, 3623, 3600	64218, 6095, 572, 2841, 5896, 5897, 10892, 959, 3714, 9093, 7292, 5590, 4914, 51176, 941, 3146, 942, 5788, 7704, 3702
GO:0022411~cellular component disassembly	GO:0009617~response to bacterium	-0.527173	-0.231722	-0.252163	0.800915	0.993998	219402, 6597, 347240, 64978, 56270, 23107, 64928, 55102, 51263, 2006, 115201, 100287171, 58511, 51024, 2200, 65080, 10297, 4324, 255919, 119, 11344, 50853, 10595, 50810, 1515, 5195, 57154, 51073, 3249, 664, 2335, 23130, 54543, 666, 57159, 3146, 11078, 5644, 6710, 11132, 11198, 55239, 285590, 139285, 7046, 65005, 65008, 1263, 7040, 6591, 6708, 1855, 6709, 5654, 8729, 11075, 9798, 92259, 65018, 649…	56270, 55102, 51263, 2006, 115201, 100287171, 58511, 51024, 10297, 255919, 50810, 1515, 57154, 3249, 664, 2335, 23130, 57159, 3146, 5644, 6710, 11198, 55239, 285590, 139285
GO:0031399~regulation of protein modification process	GO:0009628~response to abiotic stimulus	2.40528	3.63572	-0.515279	0.606358	0.993998	9464, 6233, 3364, 22870, 7161, 55600, 633, 57467, 238, 10892, 54997, 1616, 9475, 4188, 28988, 222643, 9472, 55693, 885, 2950, 3487, 51654, 5788, 51776, 65268, 5564, 7984, 64853, 7184, 440275, 6370, 10637, 894, 26097, 10913, 100287171, 78986, 2200, 9757, 55504, 54778, 10595, 8823, 84101, 64170, 5319, 4869, 9491, 2064, 9093, 10919, 3273, 9891, 3270, 4914, 5608, 2335, 147, 941, 3146, 6657, 139285, 5…	9464, 6233, 3364, 57467, 10892, 54997, 9475, 9472, 885, 2950, 3487, 51654, 5788, 51776, 5564, 7984, 64853, 7184, 440275, 26097, 10913, 100287171, 78986, 9757, 55504, 54778, 8823, 84101, 9093, 10919, 3270, 4914, 2335, 941, 3146, 6657, 139285, 5582, 5187, 5585, 339745, 4804, 5618, 1139, 155, 26472, 81532, 959, 8189, 8864, 7498, 57154, 5590, 29110, 1389, 57718, 5502, 10347, 54969, 5245, 22938, 3066,…
GO:0065004~protein-DNA complex assembly	GO:0009636~response to toxic substance	0.68915	1.43804	-0.384212	0.700821	0.993998	404672, 8366, 7013, 5892, 9557, 7311, 6233, 8125, 4674, 401541, 25842, 23523, 79003, 3146, 55814, 55506, 5931, 7516, 8339, 2958, 1616, 2968, 4869, 6873, 1062, 7480, 2071, 6928, 79711, 6880, 9733, 51112, 6117, 10541	404672, 7013, 5892, 9557, 7311, 6233, 401541, 25842, 79003, 3146, 55814, 55506, 5931, 7516, 8339
GO:0032970~regulation of actin filament-based process	GO:0009653~anatomical structure morphogenesis	1.76536	3.20752	-0.728719	0.466174	0.993998	7341, 9026, 6331, 5066, 7984, 55160, 128272, 10458, 4607, 2006, 100287171, 79933, 54795, 7139, 119, 11344, 6548, 50853, 91807, 4627, 1515, 6262, 7134, 9475, 3273, 83700, 29098, 80115, 1265, 11078, 6710, 9620, 7046, 136319, 57180, 90102, 10174, 1440, 29109, 7040, 4070, 396, 6708, 6709, 85458, 51763, 5216, 1739, 28984, 6711, 9647, 56907, 5987, 130271, 2934	7341, 9026, 6331, 7984, 4607, 2006, 100287171, 79933, 54795, 7139, 6548, 4627, 1515, 6262, 7134, 9475, 83700, 80115, 1265, 6710
GO:0035295~tube development	GO:0009719~response to endogenous stimulus	2.48289	3.9129	-0.633784	0.526222	0.993998	9464, 9985, 55081, 221322, 8092, 348093, 231, 282679, 2300, 11146, 3911, 4846, 7298, 6201, 23414, 168002, 84913, 51176, 23770, 6678, 7849, 9289, 65266, 58495, 1281, 147372, 1954, 57167, 10913, 5754, 93649, 4821, 3975, 3976, 5371, 6262, 7475, 6663, 38, 3596, 121643, 56963, 4838, 1600, 3622, 23152, 340419, 3146, 3988, 54903, 9620, 9788, 9742, 2034, 390992, 23322, 8091, 7040, 4092, 1855, 7917, 5898,…	9464, 55081, 221322, 231, 282679, 4846, 6201, 23414, 168002, 84913, 51176, 9289, 65266, 1281, 147372, 1954, 57167, 10913, 93649, 3975, 3976, 6262, 7475, 6663, 121643, 4838, 1600, 3146, 3988, 54903
GO:0098754~detoxification	GO:0009725~response to hormone	0.925556	2.69704	-0.984664	0.324789	0.993998	50506, 2876, 2950, 10935, 9588, 337, 9446, 4025, 1728, 7779, 4846, 8288, 140809, 3240, 2944, 213, 5742, 4258	50506, 2950, 9588, 337, 1728, 7779, 4846
GO:0097164~ammonium ion metabolic process	GO:0009743~response to carbohydrate	0.260128	1.32217	-0.618143	0.536481	0.993998	81579, 1201, 255189, 337, 9468, 151056, 11145, 8681, 5319, 2171, 1119, 137964, 1120, 57153, 64600, 162466, 10908, 1071, 23175	1201, 255189, 337, 9468, 8681, 2171, 1119
GO:0000902~cell morphogenesis	GO:0009746~response to hexose	0.0177323	1.37313	-0.816661	0.414122	0.993998	22871, 221322, 8092, 57622, 79414, 1455, 54874, 54873, 25981, 11344, 3911, 6507, 23218, 118813, 28988, 168002, 3249, 885, 11078, 53834, 79925, 345643, 7849, 9001, 11041, 64218, 440275, 200373, 84902, 26011, 658, 6886, 6405, 10631, 4627, 7473, 2064, 6939, 4914, 79784, 56963, 151835, 1523, 2335, 85302, 57533, 10486, 6152, 5064, 93233, 6674, 347240, 6794, 55081, 4804, 10458, 4929, 55920, 79734, 5443…	22871, 221322, 57622, 54874, 25981, 6507, 23218, 118813, 168002, 3249, 885, 53834, 79925, 345643, 9001, 64218, 440275, 200373, 26011, 658, 6886, 6405, 4627, 4914, 2335, 10486, 6152, 55081, 4804, 4929, 54437, 5990, 4146, 57154, 254065, 5590, 1785, 51176, 200162, 2596, 4137, 6710, 57560, 3066, 221421, 1954, 575, 29842, 144535, 2244, 3975, 3976, 6101, 582, 4838, 1600, 57453, 51231, 226, 107, 123904,…
GO:0002526~acute inflammatory response	GO:0009749~response to glucose	0.117637	1.27252	-0.687226	0.49194	0.993998	12, 5245, 55061, 3572, 7292, 59307, 2335, 2950, 196527, 721, 1672, 54658, 5468, 91807, 5627, 7442, 9332, 2683, 3240, 6291, 3426, 101, 1991	5245, 7292, 59307, 2335, 2950, 196527, 1672, 54658, 5468
GO:0009987~cellular process	GO:0009755~hormone-mediated signaling pathway	0.336782	1.21544	-0.503942	0.614302	0.993998	22870, 81608, 22871, 8092, 170685, 5819, 1455, 2301, 79776, 2300, 2542, 92979, 284697, 10892, 131096, 6901, 3636, 115827, 161725, 9194, 54480, 56666, 201299, 1468, 27097, 81844, 55337, 2554, 55577, 54487, 4973, 140801, 5824, 27092, 3661, 3420, 27065, 56676, 55102, 10637, 84902, 1478, 1477, 27068, 1232, 10631, 6923, 10632, 3659, 333929, 90332, 113622, 339231, 55351, 81616, 6939, 79784, 5608, 81622…	81608, 22871, 170685, 5819, 2542, 92979, 10892, 131096, 6901, 161725, 9194, 56666, 201299, 1468, 27097, 81844, 2554, 54487, 4973, 140801, 27092, 3661, 3420, 27065, 56676, 55102, 1232, 6923, 10632, 90332, 339231, 81616, 27074, 3425, 2335, 5603, 3667, 285590, 64062, 2595, 5618, 340205, 5617, 375387, 5631, 80306, 84909, 124583, 10868, 84913, 2116, 80315, 55139, 2596, 1265, 6710, 845, 6954, 57560, 32…
GO:0048644~muscle organ morphogenesis	GO:0009790~embryo development	0.52694	1.7506	-0.712426	0.476201	0.993998	6939, 6262, 4607, 7134, 7139, 4624, 4625, 1281, 3976, 23414, 7046, 7137, 1482, 7040, 4092, 27230	6262, 4607, 7134, 7139, 4624, 1281, 3976, 23414
GO:0006508~proteolysis	GO:0009799~specification of symmetry	1.29411	1.08163	0.228554	0.819215	0.993998	6472, 6233, 25862, 57188, 85409, 203100, 10935, 115201, 10816, 5896, 4324, 89853, 10892, 9476, 5272, 12, 161725, 222643, 54760, 3249, 885, 90701, 5269, 4973, 340351, 1506, 283471, 7341, 55061, 7064, 7184, 9361, 147968, 117166, 26011, 51024, 51029, 54778, 79716, 84101, 4627, 1515, 50859, 64066, 5055, 91544, 373509, 9491, 9093, 3273, 23436, 84735, 5608, 27074, 2335, 666, 83886, 3146, 53339, 8836, 6…	6233, 25862, 57188, 85409, 203100, 115201, 10816, 5896, 89853, 10892, 5272, 161725, 54760, 3249, 885, 5269, 4973, 340351, 1506, 283471, 7341, 7184, 117166, 26011, 51024, 54778, 84101, 4627, 1515, 50859, 64066, 5055, 91544, 373509, 9093, 23436, 84735, 27074, 2335, 3146, 8836, 6657, 50624, 139285, 9026, 5582, 345062, 9789, 4012, 55081, 339745, 4804, 60676, 344805, 7498, 57154, 221476, 84909, 78990,…
GO:0061448~connective tissue development	GO:0009855~determination of bilateral symmetry	1.32083	1.11101	0.228462	0.819287	0.993998	7298, 9321, 5396, 9464, 38, 64764, 4146, 3221, 57560, 8092, 2261, 55790, 389125, 864, 340419, 54795, 8538, 658, 947, 285590, 7704, 139285, 50515, 7046, 65985, 130497, 57561, 8091, 7040, 7480, 8692, 353500, 6591, 5915, 871, 1432, 1277, 2828, 94, 5914, 4041, 6660, 5310, 3373, 5447	5396, 9464, 64764, 4146, 3221, 57560, 389125, 864, 54795, 658, 285590, 7704, 139285, 50515
GO:0006875~cellular metal ion homeostasis	GO:0009887~organ morphogenesis	1.10475	2.12067	-0.522147	0.601568	0.993998	9001, 10590, 8996, 9446, 490, 7184, 80024, 1139, 475, 58515, 10518, 2841, 57620, 479, 2542, 54795, 1232, 51024, 79734, 6548, 7779, 64072, 5319, 2847, 2769, 5371, 286133, 6262, 3596, 9472, 481, 3270, 781, 27032, 147, 444, 1201, 3146, 845, 5788, 8614, 283375, 10523, 7442, 30061, 7040, 3163, 3162, 80762, 796, 5335, 2828, 3954, 5310, 6368, 9633, 7137, 1230, 25998, 64924, 84239, 10989, 2358, 28982, 94…	9001, 8996, 7184, 80024, 1139, 475, 58515, 10518, 2841, 2542, 54795, 1232, 51024, 6548, 7779, 2847, 2769, 286133, 6262, 9472, 481, 3270, 781, 27032, 444, 1201, 3146, 845, 5788, 8614, 283375, 10523
GO:0048514~blood vessel morphogenesis	GO:0009888~tissue development	2.10781	3.07907	-0.402266	0.687489	0.993998	9289, 9464, 58495, 64218, 221981, 1281, 147372, 6095, 4804, 144455, 1139, 575, 81575, 1232, 6886, 11146, 93649, 8823, 3911, 4846, 4627, 5371, 6461, 9475, 5396, 7498, 7058, 3273, 23414, 4914, 4838, 83700, 2876, 2116, 57178, 2335, 51176, 2113, 3146, 6678, 4897, 947, 4879, 7046, 2034, 116844, 7040, 91010, 3162, 4092, 51162, 10855, 358, 10451, 5335, 2828, 94, 3690, 8742, 7137, 2683, 3373, 28984, 7960…	9289, 9464, 64218, 1281, 147372, 6095, 4804, 1139, 575, 1232, 6886, 93649, 8823, 4846, 4627, 9475, 5396, 7498, 7058, 23414, 4914, 4838, 83700, 2116, 2335, 51176, 3146, 4879
GO:0009892~negative regulation of metabolic process	GO:0009889~regulation of biosynthetic process	-0.616331	-0.417135	-0.193018	0.846945	0.993998	8893, 6231, 6597, 6233, 8092, 5931, 3636, 5272, 12, 3090, 5396, 9513, 4188, 4861, 337867, 55693, 54487, 5269, 8538, 51654, 51655, 8658, 4194, 7341, 9400, 65268, 6015, 64853, 56676, 10637, 9757, 84101, 10199, 3659, 4869, 333929, 7593, 5055, 9093, 27074, 23152, 947, 5725, 58509, 64062, 5064, 54829, 5187, 9425, 11146, 8328, 5195, 7376, 7013, 7375, 7498, 5993, 221476, 84913, 29110, 341405, 80315, 259…	8893, 6233, 5931, 5272, 5396, 4861, 337867, 54487, 5269, 51654, 4194, 7341, 9400, 64853, 56676, 9757, 84101, 10199, 7593, 5055, 9093, 27074, 5725, 64062, 5187, 9425, 7013, 7498, 221476, 84913, 29110, 341405, 80315, 5502, 4671, 22938, 148979, 93649, 7936, 54737, 221937, 2023, 64426, 57459, 51231, 864, 100134934, 7704, 9464, 3364, 10933, 10816, 57467, 4686, 5896, 54997, 9475, 9472, 7292, 2950, 5788…
GO:0042476~odontogenesis	GO:0009890~negative regulation of biosynthetic process	0.872057	1.05293	-0.0335454	0.97324	0.993998	7475, 6331, 5066, 54829, 9464, 3066, 10913, 51176, 340419, 3399, 947, 3911, 3714, 130497, 7040, 6382, 3624, 1278, 358, 1277, 5654	7475, 6331, 9464, 3066, 10913, 51176, 3714
GO:0090288~negative regulation of cellular response to growth factor stimulus	GO:0009892~negative regulation of metabolic process	1.06262	1.8142	-0.375656	0.707172	0.993998	23625, 54829, 7498, 7311, 6233, 57154, 3273, 348093, 203100, 1785, 2200, 50964, 199699, 50515, 22943, 4052, 7046, 10140, 7040, 4092, 5654	7498, 7311, 6233, 57154, 203100, 1785, 50515
GO:0007267~cell-cell signaling	GO:0009952~anterior/posterior pattern specification	-0.54597	-0.225466	-0.276604	0.782084	0.993998	4693, 6597, 6233, 3760, 9501, 22871, 9066, 85409, 57622, 79414, 1455, 2300, 11188, 8927, 6507, 2703, 729993, 266743, 3090, 4188, 25874, 27130, 2554, 3487, 80114, 415117, 8658, 50964, 7849, 9001, 130612, 440275, 80024, 84902, 777, 10750, 8823, 4624, 7473, 6262, 7475, 6663, 9019, 9491, 1131, 3550, 781, 4914, 10009, 147, 941, 942, 56729, 6657, 6536, 3667, 947, 139285, 2979, 5582, 6794, 4012, 79690, …	4693, 6233, 9501, 22871, 9066, 85409, 57622, 11188, 8927, 6507, 266743, 25874, 27130, 2554, 3487, 80114, 9001, 440275, 80024, 777, 8823, 4624, 6262, 7475, 6663, 781, 4914, 941, 942, 56729, 6657, 6536, 3667, 139285, 2979, 5582, 4012, 79690, 1139, 155, 4929, 54795, 10297, 2901, 8864, 57154, 5590, 320, 2116, 51176, 845, 9289, 6331, 6330, 57560, 293, 572, 26056, 2244, 7779, 7416, 3975, 3976, 7311, 65…
GO:0006310~DNA recombination	GO:0009966~regulation of signal transduction	2.05178	2.86998	-0.319995	0.748972	0.993998	9400, 9985, 3364, 64859, 10933, 5896, 5897, 7516, 959, 7156, 5892, 353497, 27434, 200558, 7292, 201299, 55693, 51176, 283677, 3146, 119392, 5424, 55317, 5426, 124817, 93973, 7040, 23028, 2072, 80762, 401720, 7153, 4361, 92797, 2067, 3329, 6117, 5985, 10721	9400, 3364, 10933, 5896, 5897, 7516, 959, 5892, 353497, 200558, 7292, 201299, 51176, 283677, 3146, 119392, 55317
GO:0032872~regulation of stress-activated MAPK cascade	GO:0009967~positive regulation of signal transduction	1.92242	1.71591	0.299168	0.764812	0.993998	5187, 9464, 7498, 5585, 4188, 7984, 222643, 64853, 28988, 7161, 10913, 2950, 3146, 55504, 51776, 10595, 54986, 64170, 1616, 959, 9611, 22881, 65018, 9064, 2324, 7855, 1739, 54106	5187, 9464, 7498, 5585, 7984, 64853, 10913, 2950, 3146, 55504, 51776, 54986, 959
GO:0048588~developmental cell growth	GO:0009987~cellular process	0.233723	0.150655	0.0771012	0.938543	0.993998	7473, 6794, 118813, 57154, 64218, 9472, 440275, 5590, 1954, 56963, 151835, 2335, 4137, 6405, 54437, 11344, 10631, 123904, 4878, 9798, 23028, 1855, 2932, 56920, 7919, 10501, 10611	118813, 57154, 64218, 9472, 440275, 5590, 1954, 2335, 4137, 6405, 54437, 123904, 4878
GO:0043085~positive regulation of catalytic activity	GO:0010033~response to organic substance	1.97394	3.89059	-0.994543	0.319959	0.993998	8893, 5662, 6233, 55160, 57186, 27006, 7161, 4607, 54874, 79658, 2542, 238, 3993, 4324, 10892, 1616, 4846, 4188, 353299, 28988, 23179, 9472, 481, 885, 5788, 51776, 8658, 7341, 6251, 7984, 6370, 894, 26097, 51024, 2200, 1917, 10595, 8823, 5319, 4869, 6262, 113622, 9491, 2064, 27237, 9093, 4914, 57139, 5608, 29098, 2335, 1124, 666, 3146, 57533, 10486, 3667, 285590, 3702, 2979, 23526, 9026, 6794, 55…	8893, 6233, 27006, 4607, 54874, 2542, 10892, 4846, 9472, 481, 885, 5788, 51776, 7341, 6251, 7984, 26097, 51024, 8823, 6262, 9093, 4914, 2335, 1124, 3146, 10486, 3667, 285590, 3702, 2979, 23526, 9026, 5585, 55081, 4804, 5618, 1139, 155, 4929, 55802, 959, 7498, 5590, 255426, 444, 1785, 6710, 5468, 4931, 54205, 54848, 81669, 81704, 572, 337, 7139, 2769, 6187, 7311, 6742, 6500, 4838, 1600, 1445, 5123…
GO:0002706~regulation of lymphocyte mediated immunity	GO:0010212~response to ionizing radiation	0.547785	0.331604	0.184427	0.853678	0.993998	5272, 339390, 91543, 100507436, 55061, 200558, 7292, 5590, 5819, 3146, 54795, 5788, 10892, 56253, 7040, 3329, 80762, 51561, 7855	5272, 339390, 200558, 7292, 5590, 5819, 3146, 54795, 5788, 10892
GO:0070304~positive regulation of stress-activated protein kinase signaling cascade	GO:0010256~endomembrane system organization	0.529959	1.87306	-0.771126	0.440632	0.993998	9464, 7498, 5585, 4188, 7984, 222643, 28988, 10913, 3146, 55504, 51776, 10595, 64170, 1616, 959, 22881, 9064, 2324, 7855, 54106	9464, 7498, 5585, 7984, 10913, 3146, 55504, 51776, 959
GO:0016055~Wnt signaling pathway	GO:0010466~negative regulation of peptidase activity	1.25608	0.678142	0.458902	0.646305	0.993998	6597, 4693, 6794, 6233, 147495, 57560, 130612, 128272, 85409, 4929, 1455, 54795, 10297, 5754, 4624, 7473, 6262, 7475, 3090, 6663, 7311, 4188, 6500, 9491, 57154, 26108, 2239, 2116, 10009, 27130, 51176, 340419, 192669, 3487, 80114, 9209, 6657, 8658, 50964, 139285, 54903, 9620, 2870, 80319, 8091, 7480, 6591, 57787, 1855, 1456, 85458, 1454, 5216, 2309, 2869, 22881, 166336, 161, 85407, 4776, 6714, 964…	4693, 6233, 57560, 85409, 4929, 54795, 10297, 4624, 6262, 7475, 6663, 7311, 6500, 57154, 26108, 2116, 27130, 51176, 3487, 80114, 6657, 139285, 54903
GO:0071897~DNA biosynthetic process	GO:0010467~gene expression	1.34316	0.482129	0.684025	0.49396	0.993998	5371, 7013, 7156, 7298, 5892, 7311, 6233, 5245, 353497, 225689, 1791, 27434, 286826, 100134934, 5424, 5468, 7516, 4931, 8658, 5426, 11284, 54552, 56897, 7919, 94, 4361, 7157, 1843, 54984, 2697, 28984, 6117, 5985, 54921, 6714, 10721	7013, 5892, 7311, 6233, 5245, 353497, 1791, 286826, 100134934, 5468, 7516, 4931
GO:0070302~regulation of stress-activated protein kinase signaling cascade	GO:0010468~regulation of gene expression	-0.191221	-0.483053	0.174501	0.861472	0.993998	5187, 9464, 7498, 5585, 4188, 7984, 222643, 64853, 28988, 7161, 10913, 2950, 3146, 55504, 51776, 10595, 54986, 64170, 1616, 959, 9611, 22881, 65018, 9064, 2324, 7855, 1739, 54106	5187, 9464, 7498, 5585, 7984, 64853, 10913, 2950, 3146, 55504, 51776, 54986, 959
GO:0007010~cytoskeleton organization	GO:0010506~regulation of autophagy	0.655337	0.632545	0.0734695	0.941433	0.993998	9026, 5064, 93233, 5066, 6674, 347240, 1264, 55160, 22871, 128272, 10458, 5819, 79658, 79933, 25981, 81532, 3993, 11188, 10297, 119, 6548, 11344, 6867, 7516, 91807, 3636, 3911, 5195, 5592, 7013, 9475, 256364, 23299, 23255, 254065, 5590, 286, 83700, 79884, 2597, 200162, 80115, 1266, 57159, 1265, 11155, 11078, 54801, 4137, 6710, 845, 283431, 7846, 79925, 51776, 8658, 7984, 5202, 221421, 7184, 2006,…	9026, 22871, 5819, 79933, 25981, 81532, 11188, 10297, 6548, 6867, 7516, 5592, 7013, 9475, 256364, 254065, 5590, 286, 83700, 79884, 200162, 80115, 57159, 1265, 11155, 4137, 6710, 845, 7846, 79925, 51776, 7984, 221421, 7184, 2006, 100287171, 2288, 7139, 4624, 50810, 4627, 1515, 165904, 6101, 64423, 9578, 27032, 79585, 23271, 23031, 226, 10486, 54986, 3866
GO:0097553~calcium ion transmembrane import into cytosol	GO:0010522~regulation of calcium ion transport into cytosol	1.41933	0.529962	0.629549	0.52899	0.993998	781, 6262, 9001, 8996, 444, 9446, 3596, 845, 5788, 9472, 10523, 3270, 7442, 3352, 7040, 25998, 53373, 3708, 5335	781, 6262, 9001, 8996, 444, 845, 5788, 9472, 10523, 3270
GO:1902656~calcium ion import into cytosol	GO:0010556~regulation of macromolecule biosynthetic process	-0.565878	-0.558732	-0.0605271	0.951736	0.993998	781, 6262, 9001, 8996, 444, 9446, 3596, 845, 5788, 9472, 10523, 3270, 7442, 3352, 7040, 25998, 53373, 3708, 5335	781, 6262, 9001, 8996, 444, 845, 5788, 9472, 10523, 3270
GO:0007517~muscle organ development	GO:0010558~negative regulation of macromolecule biosynthetic process	0.906789	1.33331	-0.184683	0.853478	0.993998	7161, 1281, 9242, 4607, 2006, 3399, 7139, 93649, 1938, 4666, 4624, 3976, 4625, 6901, 3911, 6262, 7134, 6443, 9456, 221937, 57496, 401265, 9472, 26548, 23414, 6939, 79784, 2876, 341405, 51176, 53834, 1827, 79828, 94104, 7046, 136319, 1482, 57462, 7040, 7480, 4092, 1831, 51460, 7919, 59269, 1432, 1134, 11023, 4621, 22943, 7137, 3131, 1271, 375190, 27230, 2932, 2697, 3908, 5600, 5925	1281, 9242, 4607, 2006, 7139, 93649, 4624, 3976, 6901, 6262, 7134, 6443, 9456, 221937, 57496, 9472, 26548, 23414, 341405, 51176, 53834
GO:0006631~fatty acid metabolic process	GO:0010562~positive regulation of phosphorus metabolic process	1.07019	1.0281	0.124515	0.900908	0.993998	5066, 5564, 166785, 23205, 9261, 1558, 80221, 1376, 337, 54658, 10455, 30, 5319, 10434, 7915, 7352, 7376, 4363, 8864, 38, 341392, 1891, 80724, 3030, 8681, 81616, 116285, 2876, 2950, 255189, 5468, 3667, 10005, 56898, 85414, 54995, 51, 641371, 4023, 58526, 23175, 79602, 5742, 4258, 2639, 5164, 5166, 137964, 65985, 10998, 57761, 1432, 55902, 32, 66002, 6342, 37, 3991, 3992, 1571, 8560, 10965, 1646, …	5564, 23205, 1558, 1376, 337, 54658, 10455, 10434, 7915, 7352, 4363, 8864, 1891, 3030, 8681, 81616, 116285, 2950, 255189, 5468, 3667, 10005
GO:0010605~negative regulation of macromolecule metabolic process	GO:0010605~negative regulation of macromolecule metabolic process	1.03143	1.52565	-0.216842	0.828331	0.993998	8893, 6231, 9464, 6597, 6233, 3364, 8092, 7161, 10933, 10935, 633, 10816, 57467, 5896, 65080, 4686, 5931, 54997, 1616, 3636, 5272, 12, 9475, 3090, 5396, 9513, 4188, 4861, 7292, 337867, 55693, 2950, 54487, 8538, 5269, 51654, 5788, 51655, 8658, 4194, 7341, 9400, 9001, 65268, 6015, 55061, 64853, 25842, 9242, 440275, 56676, 144455, 10637, 59307, 117166, 79039, 3015, 78986, 55506, 6886, 9757, 10595, 8…	8893, 9464, 6233, 3364, 10933, 10816, 57467, 5896, 4686, 5931, 54997, 5272, 9475, 5396, 4861, 7292, 337867, 2950, 54487, 5269, 51654, 5788, 4194, 7341, 9400, 9001, 64853, 25842, 9242, 440275, 56676, 59307, 117166, 79039, 78986, 55506, 6886, 9757, 84101, 50859, 7593, 5055, 6663, 2186, 9093, 10919, 27074, 3146, 6657, 5725, 10005, 5582, 5187, 9425, 5585, 23521, 339745, 4804, 4929, 7013, 8864, 7498, …
GO:0097305~response to alcohol	GO:0010608~posttranscriptional regulation of gene expression	1.88819	1.67002	0.289328	0.77233	0.993998	9400, 7298, 3596, 3066, 10919, 57578, 4914, 572, 1139, 116443, 2950, 6678, 54658, 8836, 1938, 1728, 1933, 7046, 65985, 1440, 19, 1571, 7040, 3624, 410, 598, 4129, 5914	9400, 3066, 10919, 57578, 4914, 572, 1139, 116443, 2950, 54658, 8836, 1728
GO:0045861~negative regulation of proteolysis	GO:0010629~negative regulation of gene expression	0.729966	0.741674	0.0609891	0.951368	0.993998	5582, 8996, 4671, 6695, 55061, 4804, 117166, 10935, 10816, 5896, 5272, 50859, 5371, 12, 7376, 5055, 9491, 9093, 221476, 3273, 3053, 27074, 2876, 51176, 1201, 721, 5269, 5327, 5627, 64215, 2272, 258010, 3416, 7917, 871, 79853, 358, 1718, 64780, 5273, 6880, 7078, 5894, 27018, 140686, 51499, 5447, 9709, 6714	5582, 8996, 4671, 4804, 117166, 10816, 5896, 5272, 50859, 5055, 9093, 221476, 27074, 51176, 1201, 5269
GO:0042127~regulation of cell proliferation	GO:0010638~positive regulation of organelle organization	-0.201233	0.973182	-0.769334	0.441695	0.993998	6472, 9464, 26038, 126695, 7161, 348093, 231, 150678, 10935, 2301, 54997, 3636, 3911, 4846, 5396, 7292, 3249, 885, 2950, 54487, 53834, 85004, 5788, 4194, 65268, 23026, 27340, 144455, 894, 26097, 1871, 1232, 658, 6886, 8823, 5319, 4869, 3659, 1515, 6663, 220001, 9095, 2064, 9093, 7073, 3273, 9891, 4914, 2335, 115650, 666, 941, 3146, 942, 56729, 6657, 1805, 3667, 10523, 3702, 56848, 8453, 8611, 679…	9464, 26038, 231, 54997, 4846, 5396, 7292, 3249, 885, 2950, 54487, 53834, 5788, 4194, 23026, 27340, 26097, 1871, 1232, 658, 6886, 8823, 1515, 6663, 220001, 9093, 4914, 2335, 941, 3146, 942, 56729, 6657, 1805, 3667, 10523, 3702, 5585, 55081, 4804, 1139, 2984, 54795, 959, 50515, 3714, 8864, 7498, 23414, 5590, 563, 84913, 51176, 1265, 5468, 9289, 6331, 5245, 57560, 3066, 9283, 572, 575, 54978, 93649…
GO:0060348~bone development	GO:0010639~negative regulation of organelle organization	0.384091	1.73486	-0.778368	0.436352	0.993998	9321, 4146, 57560, 2261, 55790, 1954, 387733, 60676, 196527, 2200, 6678, 6886, 658, 5788, 80263, 285590, 3636, 139285, 158326, 5781, 9249, 162466, 7040, 80739, 5915, 871, 1277, 5914, 4041, 5447, 171023, 6714	4146, 57560, 1954, 387733, 60676, 196527, 6886, 658, 5788, 80263, 285590, 139285
GO:0044272~sulfur compound biosynthetic process	GO:0010646~regulation of cell communication	2.01832	2.77107	-0.283809	0.776556	0.993998	641372, 11041, 9469, 38, 4166, 9446, 6576, 23169, 25874, 55790, 23205, 54480, 81616, 80221, 2950, 79369, 633, 2948, 50515, 10005, 5164, 5166, 2098, 222537, 2944, 55902, 2949, 32, 641371, 6487, 4144, 2683, 10965, 2137, 4258, 2639	9469, 4166, 25874, 23205, 81616, 2950, 79369, 50515, 10005
GO:0051607~defense response to virus	GO:0010647~positive regulation of cell communication	1.66864	1.48701	0.264178	0.791643	0.993998	5371, 130340, 9447, 25939, 3661, 91543, 100507436, 5094, 440275, 81622, 8907, 29110, 81844, 55337, 664, 942, 56915, 5788, 64170, 11128, 3659, 89870, 8692, 10417, 10955, 51561, 5654, 439996, 5551, 161, 54541, 4938, 3600, 665, 104, 3764	130340, 3661, 5094, 440275, 29110, 81844, 664, 942, 5788, 11128, 89870
GO:0009059~macromolecule biosynthetic process	GO:0010720~positive regulation of cell development	1.74486	0.695169	0.793302	0.427602	0.993998	8893, 6232, 6231, 6234, 6597, 6233, 81608, 57187, 22992, 23169, 8092, 348093, 2301, 79776, 2300, 238, 284697, 6229, 5931, 10892, 5935, 404672, 6122, 3090, 5396, 9513, 8666, 6124, 4188, 4861, 63876, 3097, 54480, 79885, 1468, 55693, 27097, 55699, 54487, 8538, 51654, 11198, 152586, 51655, 8658, 140801, 4194, 7341, 9400, 11041, 6135, 6134, 3661, 6137, 6257, 6015, 6136, 29800, 64978, 64859, 56676, 106…	8893, 6232, 6233, 81608, 22992, 6229, 5931, 10892, 5935, 404672, 6122, 5396, 6124, 4861, 1468, 27097, 55699, 54487, 51654, 11198, 152586, 140801, 4194, 7341, 9400, 6135, 6134, 3661, 6257, 6136, 29800, 56676, 26097, 55227, 9757, 1915, 4624, 6923, 7352, 6262, 7593, 7475, 9093, 126382, 941, 942, 55239, 3667, 5603, 5725, 4878, 6152, 6155, 5187, 9425, 100529855, 79690, 79693, 84126, 5977, 959, 6164, 7…
GO:0019395~fatty acid oxidation	GO:0010721~negative regulation of cell development	0.895155	2.03223	-0.590471	0.554875	0.993998	116285, 38, 1376, 1891, 5468, 80724, 3667, 10455, 3030, 30, 10005, 6342, 37, 56898, 10449, 1432, 79602, 5447, 51, 2639, 32	116285, 1376, 1891, 5468, 3667, 10455, 3030, 10005
GO:0006139~nucleobase-containing compound metabolic process	GO:0010769~regulation of cell morphogenesis involved in differentiation	1.35929	1.43196	0.0733726	0.94151	0.993998	81608, 22992, 8092, 348093, 170685, 2301, 79776, 2300, 55687, 284697, 5931, 10892, 6901, 4846, 5935, 1339, 4861, 51095, 79885, 201299, 55693, 27097, 55699, 55577, 150962, 54487, 10785, 3661, 3420, 56676, 10637, 1478, 26097, 1477, 55227, 2200, 27068, 55229, 4624, 4625, 6923, 10632, 3659, 4869, 333929, 9095, 9093, 6939, 5608, 941, 942, 5603, 5725, 4878, 58509, 10523, 4879, 64062, 100529855, 79693, …	81608, 22992, 170685, 5931, 10892, 6901, 4846, 5935, 1339, 4861, 51095, 201299, 27097, 55699, 150962, 54487, 3661, 3420, 56676, 26097, 55227, 55229, 4624, 6923, 10632, 9093, 941, 942, 5603, 5725, 4878, 10523, 4879, 64062, 100529855, 79693, 58511, 5977, 959, 284131, 5990, 5631, 353497, 80306, 57677, 29110, 84913, 2116, 341405, 1389, 22938, 5763, 3221, 81669, 148979, 10713, 81552, 55149, 4302, 9364…
GO:0051348~negative regulation of transferase activity	GO:0010770~positive regulation of cell morphogenesis involved in differentiation	2.0266	2.17833	0.072743	0.942011	0.993998	54829, 5585, 6233, 64853, 7161, 23624, 10935, 633, 100287171, 78986, 54658, 93649, 84101, 54997, 400916, 4869, 5371, 6461, 7013, 7311, 9491, 9093, 1445, 2950, 80059, 51654, 100134934, 5468, 5788, 30837, 5502, 1848, 11065, 79791, 8692, 4092, 1855, 2646, 57761, 51763, 5515, 4041, 5694, 7157, 80824, 25998, 1843, 2932, 54984, 104, 8835, 5687, 9647, 5987, 113791, 6714, 5903, 5925	5585, 6233, 64853, 100287171, 78986, 54658, 93649, 84101, 54997, 7013, 7311, 9093, 1445, 2950, 80059, 51654, 100134934, 5468, 5788, 5502
GO:0048534~hematopoietic or lymphoid organ development	GO:0010771~negative regulation of cell morphogenesis involved in differentiation	1.48525	1.02122	0.385282	0.700028	0.993998	9464, 6794, 5585, 51043, 10935, 3313, 2542, 2300, 5896, 5897, 119, 1938, 8328, 10892, 54997, 959, 6901, 3714, 23218, 7292, 168002, 5590, 10107, 83700, 54681, 2116, 51176, 2113, 1265, 5468, 5788, 8995, 64218, 401551, 6095, 572, 64806, 2841, 2200, 6886, 3976, 6208, 4627, 3659, 6461, 5371, 8366, 6223, 91543, 27434, 9093, 2064, 26108, 4914, 3589, 941, 864, 942, 3146, 10682, 947, 7704, 9607, 3702, 704…	9464, 5585, 3313, 2542, 5896, 5897, 10892, 54997, 959, 6901, 3714, 23218, 7292, 168002, 5590, 10107, 83700, 54681, 2116, 51176, 1265, 5468, 5788, 64218, 401551, 6095, 572, 64806, 2841, 6886, 3976, 6208, 4627, 6223, 9093, 26108, 4914, 941, 864, 942, 3146, 10682, 7704, 3702
GO:0002224~toll-like receptor signaling pathway	GO:0010810~regulation of cell-substrate adhesion	0.632153	1.34616	-0.368753	0.712312	0.993998	7311, 6233, 3661, 91543, 100302736, 9261, 7184, 81622, 29110, 3146, 942, 58509, 3659, 3329, 5289, 257397, 54106	7311, 6233, 3661, 100302736, 7184, 29110, 3146, 942
GO:0010771~negative regulation of cell morphogenesis involved in differentiation	GO:0010821~regulation of mitochondrion organization	1.13541	1.0444	0.152026	0.879166	0.993998	7473, 58495, 22871, 64218, 4804, 56963, 1600, 3249, 55920, 25791, 6405, 54437, 10631, 7533, 4070, 4092, 396, 56920, 4776, 5515, 10501	22871, 64218, 4804, 1600, 3249, 6405, 54437
GO:0044260~cellular macromolecule metabolic process	GO:0010822~positive regulation of mitochondrion organization	0.778431	0.381469	0.31478	0.752929	0.993998	22870, 81608, 22992, 8092, 348093, 1455, 2301, 79776, 2300, 55687, 2542, 92979, 284697, 90678, 5931, 10892, 131096, 5935, 161725, 4861, 54480, 51095, 79885, 1468, 201299, 55693, 27097, 81844, 55699, 150962, 54487, 340351, 140801, 10785, 65266, 65268, 3661, 56676, 27065, 10637, 1478, 26097, 1477, 55227, 2200, 27068, 283464, 4624, 64170, 6923, 4627, 3659, 4869, 333929, 113622, 91544, 1131, 9095, 90…	81608, 22992, 2542, 92979, 5931, 10892, 131096, 5935, 161725, 4861, 51095, 1468, 201299, 27097, 81844, 55699, 150962, 54487, 340351, 140801, 65266, 3661, 56676, 27065, 26097, 55227, 4624, 6923, 4627, 91544, 9093, 27074, 3425, 2335, 941, 942, 55239, 5603, 3667, 5725, 4878, 10523, 64062, 100529855, 79690, 79693, 5618, 1139, 167359, 58511, 81532, 5977, 959, 284131, 5617, 5990, 353497, 80306, 124583,…
GO:0016042~lipid catabolic process	GO:0010921~regulation of phosphatase activity	1.09469	0.735679	0.302709	0.762112	0.993998	9784, 9588, 166785, 1381, 2171, 81579, 1376, 337, 51302, 11145, 10455, 30, 5319, 38, 200879, 1891, 80724, 1592, 3030, 285848, 8681, 255189, 151056, 3667, 3988, 10005, 5408, 10908, 56898, 57104, 5335, 51, 32, 66002, 6342, 37, 4023, 113026, 5333, 3991, 7533, 64600, 10449, 344, 10825, 23175, 5346, 84693, 122618, 2639	9588, 1381, 2171, 1376, 337, 51302, 10455, 1891, 3030, 285848, 8681, 255189, 3667, 3988, 10005
GO:0030030~cell projection organization	GO:0010927~cellular component assembly involved in morphogenesis	1.69608	0.890171	0.624575	0.53225	0.993998	22871, 221322, 57622, 5819, 79414, 54874, 25981, 11344, 3636, 3911, 5396, 118813, 28988, 885, 79925, 345643, 9001, 11041, 64218, 440275, 200373, 84902, 100287171, 2288, 658, 6405, 10631, 4627, 7473, 1770, 2064, 3273, 4914, 56963, 151835, 1523, 23271, 2335, 85302, 3146, 57533, 6152, 5064, 93233, 6674, 347240, 6794, 55081, 8175, 124590, 4804, 10458, 4929, 55920, 79734, 81532, 54437, 10210, 64072, 5…	22871, 221322, 57622, 5819, 54874, 25981, 5396, 118813, 885, 79925, 345643, 9001, 64218, 440275, 200373, 100287171, 2288, 658, 6405, 4627, 1770, 4914, 23271, 2335, 3146, 6152, 55081, 8175, 4804, 4929, 81532, 54437, 5592, 5990, 57154, 5590, 83700, 116443, 1785, 196527, 200162, 2596, 4137, 6710, 57560, 3066, 221421, 1954, 575, 144535, 337, 3975, 50810, 9576, 6101, 582, 1600, 57453, 107, 54986, 1239…
GO:0009887~organ morphogenesis	GO:0010948~negative regulation of cell cycle process	-0.222104	1.20409	-0.906957	0.364429	0.993998	50506, 54829, 5066, 9464, 6233, 55081, 8092, 348093, 128272, 124590, 4607, 387733, 60676, 2301, 2300, 3399, 10210, 3636, 3911, 3714, 50515, 7134, 5396, 4188, 6169, 4146, 57154, 23414, 2239, 3249, 51176, 8538, 53834, 5986, 79925, 7849, 9245, 6331, 65266, 9321, 6015, 58495, 3221, 57560, 3066, 23424, 1281, 1954, 10637, 2006, 10913, 2200, 658, 7139, 5754, 4666, 8823, 3975, 4624, 3976, 4625, 5371, 626…	50506, 9464, 6233, 55081, 4607, 387733, 60676, 3714, 50515, 7134, 5396, 6169, 4146, 57154, 23414, 3249, 51176, 53834, 79925, 9245, 6331, 65266, 3221, 57560, 3066, 1281, 1954, 2006, 10913, 658, 7139, 8823, 3975, 4624, 3976, 6262, 7475, 7311, 6101, 9132, 121643, 4838, 57453, 55679, 54903
GO:0009058~biosynthetic process	GO:0010950~positive regulation of endopeptidase activity	1.7858	1.41519	0.349127	0.726994	0.993998	81608, 22992, 8092, 348093, 1455, 2301, 79776, 2300, 284697, 5931, 10892, 6901, 3636, 4846, 5935, 4861, 54480, 79885, 1468, 55693, 27097, 55699, 55577, 54487, 140801, 3661, 56676, 10637, 1478, 26097, 1477, 55227, 2200, 27068, 283464, 55229, 4624, 64170, 6923, 1119, 10632, 3659, 4869, 333929, 9095, 9093, 81616, 6939, 5608, 941, 942, 55239, 5603, 3667, 947, 5725, 4878, 58509, 4879, 100529855, 14799…	81608, 22992, 5931, 10892, 6901, 4846, 5935, 4861, 1468, 27097, 55699, 54487, 140801, 3661, 56676, 26097, 55227, 55229, 4624, 6923, 1119, 10632, 9093, 81616, 941, 942, 55239, 5603, 3667, 5725, 4878, 4879, 100529855, 79690, 79693, 5618, 5977, 959, 5990, 5631, 353497, 80306, 124583, 57677, 29110, 84913, 2116, 341405, 1389, 80315, 22938, 5763, 3221, 81669, 83733, 148979, 81552, 55149, 4302, 255919, …
GO:0032606~type I interferon production	GO:0010951~negative regulation of endopeptidase activity	1.25248	0.723177	0.427608	0.668936	0.993998	29110, 81844, 6233, 7311, 3661, 3146, 84265, 5094, 11128, 58509, 3659, 89870, 4361, 55593, 3329, 54106	29110, 81844, 6233, 7311, 3661, 3146, 5094, 11128, 89870
GO:0042592~homeostatic process	GO:0010952~positive regulation of peptidase activity	1.7108	1.74321	0.117046	0.906824	0.993998	6597, 9588, 9501, 126695, 64714, 231, 282679, 475, 10935, 56255, 57620, 479, 2542, 5896, 5897, 6229, 4846, 9476, 12, 286133, 4069, 25874, 9472, 285848, 481, 885, 2950, 5424, 5788, 5426, 8658, 9001, 65266, 10590, 65268, 115019, 490, 23545, 7184, 6095, 80024, 10518, 2841, 51024, 2200, 1232, 6886, 2847, 5319, 6262, 9093, 3270, 781, 29098, 147, 115650, 3146, 3667, 947, 4879, 10523, 8694, 6794, 5585, …	9588, 9501, 64714, 231, 282679, 475, 56255, 2542, 5896, 5897, 6229, 4846, 286133, 4069, 25874, 9472, 285848, 481, 885, 2950, 5788, 9001, 65266, 115019, 23545, 7184, 6095, 80024, 10518, 2841, 51024, 1232, 6886, 2847, 6262, 9093, 3270, 781, 3146, 3667, 4879, 10523, 8694, 5585, 4804, 1139, 155, 58515, 3313, 54795, 6548, 6549, 2901, 7013, 116285, 10107, 83700, 563, 2116, 54681, 115111, 444, 196527, 8…
GO:0045785~positive regulation of cell adhesion	GO:0010959~regulation of metal ion transport	2.19967	2.38248	0.0732788	0.941584	0.993998	9289, 6251, 8995, 9780, 6370, 572, 2244, 78986, 5896, 10892, 959, 6461, 136227, 3572, 9093, 2064, 3273, 7292, 5590, 4838, 1445, 115650, 2335, 1785, 51176, 2113, 941, 3146, 942, 11078, 5788, 6657, 7704, 80173, 9265, 5781, 8874, 7040, 4092, 6708, 51561, 1793, 1991, 10451, 8943, 10673, 5914, 10085, 2243, 3373, 3329, 2932, 101, 3600, 79625, 3685, 9647, 3987, 6714	9289, 6251, 572, 2244, 78986, 5896, 10892, 959, 9093, 7292, 5590, 4838, 1445, 2335, 1785, 51176, 941, 3146, 942, 5788, 6657, 7704, 80173
GO:0042493~response to drug	GO:0010970~establishment of localization by movement along microtubule	2.05867	1.05386	0.711872	0.476544	0.993998	8893, 6570, 9400, 5066, 9447, 5002, 9027, 9501, 3066, 7161, 1558, 572, 3939, 54658, 218, 6548, 64170, 6727, 6507, 6142, 7013, 7298, 4363, 10919, 3030, 4837, 4914, 5608, 1600, 942, 107, 10682, 8836, 5468, 1848, 10786, 8091, 1580, 7040, 358, 340485, 10451, 4129, 3291, 4023, 19, 3329, 123, 10628, 9429, 6714, 5244, 65985, 6532, 4192, 6928, 1277, 3777, 32, 1317, 3934, 7157, 1571, 3352, 3624, 1244, 100…	8893, 9400, 9027, 9501, 3066, 1558, 572, 3939, 54658, 6548, 6727, 6507, 7013, 4363, 10919, 3030, 4837, 4914, 1600, 942, 107, 10682, 8836, 5468
GO:0046395~carboxylic acid catabolic process	GO:0010975~regulation of neuron projection development	0.846896	-0.196536	0.749817	0.453365	0.993998	38, 1891, 3067, 80724, 1592, 166785, 1381, 3030, 883, 1376, 80896, 55577, 51302, 3667, 10455, 30, 4846, 7915, 10005, 3242, 275, 56898, 51, 2805, 32, 5053, 6342, 37, 3991, 2184, 10449, 23175, 84693, 5625, 2639	1891, 3067, 1381, 3030, 883, 1376, 80896, 51302, 3667, 10455, 4846, 7915, 10005
GO:0071417~cellular response to organonitrogen compound	GO:0010977~negative regulation of neuron projection development	0.882887	1.22604	-0.125693	0.899975	0.993998	6175, 9400, 3066, 1281, 23545, 7184, 4804, 231, 5618, 572, 10458, 2645, 4929, 10518, 59345, 2200, 51764, 6548, 8503, 6528, 5319, 5617, 652968, 6262, 10919, 9472, 5590, 4914, 343, 1445, 1785, 80315, 2950, 2554, 80115, 107, 845, 5468, 11132, 30837, 3667, 7442, 5781, 1583, 7040, 7480, 29904, 598, 358, 51763, 2309, 10580, 23175, 84275, 10661, 6714, 196883, 5164, 5166, 6532, 23028, 890, 3416, 57761, 3…	6175, 9400, 3066, 1281, 23545, 7184, 4804, 231, 5618, 572, 4929, 10518, 59345, 51764, 6548, 6528, 5617, 652968, 6262, 10919, 9472, 5590, 4914, 1445, 1785, 80315, 2950, 2554, 80115, 107, 845, 5468, 3667
GO:0044242~cellular lipid catabolic process	GO:0014013~regulation of gliogenesis	1.22645	0.646623	0.438744	0.660847	0.993998	38, 1891, 80724, 1592, 166785, 1381, 8681, 3030, 285848, 2171, 1376, 255189, 337, 3667, 10455, 30, 5408, 10005, 10908, 56898, 57104, 5335, 51, 32, 6342, 37, 4023, 3991, 10449, 344, 10825, 23175, 84693, 2639	1891, 1381, 8681, 3030, 285848, 2171, 1376, 255189, 337, 3667, 10455, 10005
GO:0043244~regulation of protein complex disassembly	GO:0014020~primary neural tube formation	1.19536	0.613863	0.438974	0.66068	0.993998	664, 57159, 11078, 10297, 6710, 119, 11344, 50853, 55239, 50810, 136319, 11075, 6708, 6709, 58526, 246176, 6711, 130271, 2934	664, 57159, 10297, 6710, 55239, 50810
GO:0043154~negative regulation of cysteine-type endopeptidase activity involved in apoptotic process	GO:0014070~response to organic cyclic compound	1.96766	3.09738	-0.497589	0.618774	0.993998	4804, 5272, 27074, 2876, 8996, 4671, 10935, 51176, 5896, 9093, 64780, 5894, 27018, 358, 51499, 5447, 1718, 9709, 6714	4804, 5272, 27074, 8996, 4671, 51176, 5896, 9093
GO:0048585~negative regulation of response to stimulus	GO:0014074~response to purine-containing compound	1.78506	2.96517	-0.494495	0.620957	0.993998	6597, 6233, 9501, 7161, 348093, 85409, 203100, 633, 4846, 5272, 3090, 161725, 4188, 1592, 7292, 337867, 168002, 9908, 27130, 885, 2950, 3487, 80114, 5788, 50964, 9400, 65268, 55061, 64853, 100302736, 64218, 6095, 59307, 2841, 78986, 2200, 6405, 7473, 5055, 6663, 9491, 9093, 3273, 56963, 6657, 5327, 3667, 947, 139285, 58509, 5064, 54829, 5187, 6794, 1139, 155, 4929, 10297, 54437, 50515, 652968, 55…	6233, 9501, 85409, 203100, 4846, 5272, 161725, 7292, 337867, 168002, 27130, 885, 2950, 3487, 80114, 5788, 9400, 64853, 100302736, 64218, 6095, 59307, 2841, 78986, 6405, 5055, 6663, 9093, 6657, 3667, 139285, 5187, 1139, 155, 4929, 10297, 54437, 50515, 652968, 5592, 7498, 57154, 5590, 116443, 1785, 51176, 845, 5468, 8996, 5245, 57560, 1281, 9283, 2244, 54978, 3976, 339390, 6223, 9612, 7311, 5094, 4…
GO:0007613~memory	GO:0014706~striated muscle tissue development	1.00511	1.87447	-0.427971	0.668672	0.993998	266743, 1139, 23373, 107, 9757, 10919, 5923, 5649, 10347, 440275, 5590, 6532, 164312, 4192	266743, 1139, 107, 9757, 10919, 5923, 5649, 10347, 440275, 5590
GO:0034440~lipid oxidation	GO:0015031~protein transport	3.23951	3.76512	-0.0342552	0.972674	0.993998	116285, 38, 1376, 1891, 5468, 80724, 3667, 10455, 3030, 30, 10005, 6342, 37, 56898, 10449, 1432, 79602, 5447, 51, 2639, 32	116285, 1376, 1891, 5468, 3667, 10455, 3030, 10005
GO:0010562~positive regulation of phosphorus metabolic process	GO:0015672~monovalent inorganic cation transport	1.54921	2.65826	-0.513973	0.607271	0.993998	9464, 6794, 5585, 6233, 7161, 9261, 4804, 5618, 155, 1139, 55600, 238, 81532, 11146, 10892, 959, 1616, 4846, 8189, 9475, 7498, 4188, 222643, 28988, 3572, 9472, 5590, 29110, 1389, 885, 3487, 5788, 51776, 10347, 6176, 6453, 5245, 8995, 7984, 3066, 81669, 9283, 6370, 572, 10637, 894, 10913, 78986, 2200, 2244, 255919, 1917, 55504, 10595, 7936, 3976, 64170, 5319, 4161, 7311, 7434, 3596, 2064, 25778, 2…	9464, 5585, 6233, 4804, 5618, 155, 1139, 81532, 10892, 959, 4846, 8189, 9475, 7498, 9472, 5590, 29110, 1389, 885, 3487, 5788, 51776, 10347, 5245, 7984, 3066, 81669, 9283, 572, 10913, 78986, 2244, 255919, 55504, 7936, 3976, 7311, 4914, 4838, 1600, 1445, 51231, 941, 3146, 107, 10486, 6657, 3667, 5649, 2979
GO:0045937~positive regulation of phosphate metabolic process	GO:0015698~inorganic anion transport	1.30041	1.19443	0.16857	0.866135	0.993998	9464, 6794, 5585, 6233, 7161, 9261, 4804, 5618, 155, 1139, 55600, 238, 81532, 11146, 10892, 959, 1616, 4846, 8189, 9475, 7498, 4188, 222643, 28988, 3572, 9472, 5590, 29110, 1389, 885, 3487, 5788, 51776, 10347, 6176, 6453, 5245, 8995, 7984, 3066, 81669, 9283, 6370, 572, 10637, 894, 10913, 78986, 2200, 2244, 255919, 1917, 55504, 10595, 7936, 3976, 64170, 5319, 4161, 7311, 7434, 3596, 2064, 25778, 2…	9464, 5585, 6233, 4804, 5618, 155, 1139, 81532, 10892, 959, 4846, 8189, 9475, 7498, 9472, 5590, 29110, 1389, 885, 3487, 5788, 51776, 10347, 5245, 7984, 3066, 81669, 9283, 572, 10913, 78986, 2244, 255919, 55504, 7936, 3976, 7311, 4914, 4838, 1600, 1445, 51231, 941, 3146, 107, 10486, 6657, 3667, 5649, 2979
GO:0051216~cartilage development	GO:0015718~monocarboxylic acid transport	0.407315	1.02673	-0.336707	0.736338	0.993998	7298, 9321, 5396, 9464, 64764, 4146, 3221, 57560, 8092, 2261, 55790, 389125, 864, 340419, 8538, 658, 7704, 50515, 7046, 130497, 8091, 7040, 7480, 8692, 353500, 6591, 5915, 871, 1432, 1277, 94, 5914, 6660, 5310, 3373, 5447	5396, 9464, 64764, 4146, 3221, 57560, 389125, 864, 658, 7704, 50515
GO:0048584~positive regulation of response to stimulus	GO:0015749~monosaccharide transport	1.16997	0.747416	0.346091	0.729274	0.993998	9464, 6597, 6233, 26038, 22871, 10809, 7161, 231, 5819, 238, 90678, 10892, 1616, 3090, 5396, 4188, 28988, 222643, 25874, 9472, 7292, 3927, 55693, 3487, 5788, 51776, 8658, 9001, 3661, 7984, 55061, 100302736, 130612, 3384, 7184, 440275, 6370, 10637, 2841, 10913, 51024, 4620, 658, 55504, 54778, 10750, 10595, 8823, 64170, 5319, 89870, 3659, 7473, 91543, 9491, 2064, 3273, 4914, 81622, 5608, 147, 664, …	9464, 6233, 26038, 22871, 231, 5819, 10892, 5396, 25874, 9472, 7292, 3927, 3487, 5788, 51776, 9001, 3661, 7984, 100302736, 3384, 7184, 440275, 2841, 10913, 51024, 658, 55504, 54778, 8823, 89870, 4914, 664, 1124, 941, 3146, 942, 6657, 3667, 5603, 139285, 3702, 9026, 5582, 5585, 116449, 4804, 5618, 1139, 155, 54795, 51324, 6548, 959, 3714, 5617, 7498, 124583, 5590, 29110, 444, 196527, 10347, 9289, …
GO:0051345~positive regulation of hydrolase activity	GO:0015758~glucose transport	1.22471	0.80643	0.345805	0.72949	0.993998	8893, 23526, 9026, 5662, 55160, 57186, 55081, 27006, 128272, 4804, 4607, 55920, 54874, 79658, 3993, 6305, 57706, 7376, 7498, 353299, 23255, 23179, 9472, 481, 5590, 255426, 444, 1785, 25791, 885, 5863, 6710, 5468, 54205, 54848, 7341, 6251, 9447, 6453, 7984, 81704, 6370, 572, 26097, 51024, 337, 50650, 7139, 8823, 5319, 153020, 2769, 5371, 6262, 113622, 6742, 9093, 2064, 27237, 2261, 4914, 57139, 48…	8893, 23526, 9026, 55081, 27006, 4804, 4607, 54874, 7498, 9472, 481, 5590, 255426, 444, 1785, 885, 6710, 5468, 54205, 54848, 7341, 6251, 7984, 81704, 572, 26097, 51024, 337, 7139, 8823, 2769, 6262, 6742, 9093, 4914, 4838, 2335, 51231, 1124, 3146, 84253, 3667, 5923, 3702
GO:0051129~negative regulation of cellular component organization	GO:0015850~organic hydroxy compound transport	-0.200453	1.18038	-0.872026	0.383194	0.993998	9026, 22871, 23521, 4804, 55920, 10297, 90678, 119, 54437, 11344, 5195, 7376, 7013, 9475, 5590, 2876, 55693, 3249, 1785, 25791, 57159, 1265, 11078, 6710, 8658, 50964, 8996, 6695, 58495, 64218, 25842, 3066, 23063, 2288, 54978, 6405, 50853, 84101, 10631, 3976, 50810, 4869, 10434, 7473, 5371, 10919, 3273, 56963, 1600, 1445, 664, 3146, 23208, 257364, 7040, 258010, 4092, 2072, 396, 54552, 6708, 6709, …	9026, 22871, 23521, 4804, 10297, 54437, 7013, 9475, 5590, 3249, 1785, 57159, 1265, 6710, 8996, 64218, 25842, 3066, 2288, 54978, 6405, 84101, 3976, 50810, 10434, 10919, 1600, 1445, 664, 3146
GO:0045185~maintenance of protein location	GO:0015931~nucleobase-containing compound transport	-0.225075	-0.0168892	-0.160738	0.8723	0.993998	5371, 9908, 4188, 6500, 23230, 2200, 11344, 10210, 64714, 199699, 2901, 4052, 5310, 65018, 83860, 2934, 9817	6500, 23230, 64714, 2901
GO:0010466~negative regulation of peptidase activity	GO:0015980~energy derivation by oxidation of organic compounds	0.405778	1.50366	-0.626319	0.531106	0.993998	50859, 5272, 12, 5055, 8996, 4671, 6695, 9491, 9093, 221476, 3273, 3053, 4804, 27074, 2876, 117166, 51176, 10935, 721, 10816, 5896, 5269, 5627, 871, 358, 1718, 64780, 5273, 7078, 5894, 27018, 140686, 51499, 5447, 9709, 6714	50859, 5272, 5055, 8996, 4671, 9093, 221476, 4804, 27074, 117166, 51176, 10816, 5896, 5269
GO:0007423~sensory organ development	GO:0015992~proton transport	0.636347	1.08789	-0.214146	0.830434	0.993998	6152, 50506, 9321, 9464, 6597, 4693, 6015, 3066, 221322, 490, 23424, 9261, 124590, 2301, 2200, 658, 5754, 10210, 343035, 3975, 64072, 3714, 2703, 7475, 5396, 6101, 6169, 9132, 6939, 121643, 3249, 51176, 3146, 23770, 2299, 3982, 6678, 6657, 283375, 285590, 54903, 1427, 7849, 9620, 7046, 5781, 9742, 25861, 23322, 7040, 7480, 2823, 1855, 1411, 11023, 1739, 94, 4647, 157506, 85407, 10541, 4810, 13049…	6152, 50506, 9464, 4693, 3066, 221322, 658, 343035, 3975, 3714, 7475, 5396, 6101, 6169, 9132, 121643, 3249, 51176, 3146, 3982, 6657, 283375, 285590, 54903
GO:0043086~negative regulation of catalytic activity	GO:0016032~viral process	3.17948	3.39027	0.14126	0.887665	0.993998	5064, 54829, 5585, 6233, 7161, 23523, 4804, 26472, 55920, 10935, 633, 10816, 5896, 9814, 54997, 400916, 4846, 5272, 12, 7013, 9475, 221476, 3053, 5590, 2876, 2950, 51176, 721, 1266, 5269, 51654, 57718, 5468, 5788, 5502, 5627, 8996, 4671, 6695, 64853, 23624, 117166, 100287171, 78986, 54658, 7139, 93649, 84101, 10199, 4869, 50859, 6461, 5371, 5055, 7311, 3596, 9491, 9093, 3273, 27074, 1445, 1201, 8…	5585, 6233, 4804, 26472, 10816, 5896, 54997, 4846, 5272, 7013, 9475, 221476, 5590, 2950, 51176, 5269, 51654, 57718, 5468, 5788, 5502, 8996, 4671, 64853, 117166, 100287171, 78986, 54658, 7139, 93649, 84101, 10199, 50859, 5055, 7311, 9093, 27074, 1445, 1201, 80059, 100134934, 1728, 64062
GO:0030003~cellular cation homeostasis	GO:0016042~lipid catabolic process	1.2914	1.75585	-0.162713	0.870744	0.993998	9001, 10590, 8996, 9446, 115019, 490, 23545, 7184, 80024, 1139, 475, 282679, 58515, 10518, 2841, 57620, 479, 2542, 54795, 1232, 51024, 79734, 6548, 7779, 64072, 6549, 5319, 2847, 2769, 5371, 286133, 6262, 3596, 9472, 481, 3270, 781, 27032, 147, 115111, 444, 1201, 3146, 845, 5788, 8614, 283375, 10523, 4097, 7442, 30061, 7040, 3163, 3162, 80762, 796, 5335, 2828, 3954, 5310, 6368, 9633, 7137, 1230, …	9001, 8996, 115019, 23545, 7184, 80024, 1139, 475, 282679, 58515, 10518, 2841, 2542, 54795, 1232, 51024, 6548, 7779, 6549, 2847, 2769, 286133, 6262, 9472, 481, 3270, 781, 27032, 115111, 444, 1201, 3146, 845, 5788, 8614, 283375, 10523
GO:0019722~calcium-mediated signaling	GO:0016043~cellular component organization	2.09091	3.02926	-0.398168	0.690507	0.993998	6262, 9001, 9446, 9472, 481, 8681, 3270, 340205, 444, 1672, 54795, 51024, 845, 6548, 1827, 185, 3708, 5335, 4776	6262, 9001, 9472, 481, 8681, 3270, 340205, 444, 1672, 54795, 51024, 845, 6548
GO:0071773~cellular response to BMP stimulus	GO:0016049~cell growth	1.55763	1.51481	0.159467	0.873301	0.993998	6262, 57154, 348093, 1954, 56963, 4838, 2116, 51176, 2200, 23770, 658, 283375, 4624, 50964, 199699, 22943, 10140, 1482, 4092, 353500, 5654, 94	6262, 57154, 1954, 4838, 2116, 51176, 658, 283375, 4624
GO:0042325~regulation of phosphorylation	GO:0016051~carbohydrate biosynthetic process	0.553196	0.729248	-0.058626	0.95325	0.993998	9464, 6233, 3364, 7161, 55600, 10935, 633, 238, 10892, 54997, 1616, 9475, 4188, 28988, 222643, 55693, 885, 2950, 3487, 51654, 5788, 51776, 65268, 5564, 7984, 64853, 440275, 6370, 10637, 894, 10913, 100287171, 78986, 2200, 1917, 55504, 10595, 8823, 64170, 5319, 4869, 2064, 9093, 3273, 3270, 4914, 5608, 2335, 147, 941, 3146, 6657, 3667, 58509, 54829, 5187, 6794, 5585, 9261, 4804, 5618, 1139, 155, 2…	9464, 6233, 3364, 10892, 54997, 9475, 885, 2950, 3487, 51654, 5788, 51776, 5564, 7984, 64853, 440275, 10913, 100287171, 78986, 55504, 8823, 9093, 3270, 4914, 2335, 941, 3146, 6657, 3667, 5187, 5585, 4804, 5618, 1139, 155, 26472, 81532, 959, 7498, 5590, 29110, 1389, 5502, 10347, 5245, 3066, 81669, 9283, 572, 2244, 93649, 7936, 3976, 7311, 4838, 1600, 1445, 51231, 80059, 107, 54986, 5649
GO:0010951~negative regulation of endopeptidase activity	GO:0016054~organic acid catabolic process	1.50174	2.36725	-0.365133	0.715012	0.993998	50859, 5272, 12, 5055, 8996, 4671, 6695, 9491, 9093, 3273, 3053, 4804, 27074, 2876, 117166, 51176, 10935, 721, 10816, 5896, 5269, 5627, 871, 358, 1718, 64780, 5273, 7078, 5894, 27018, 140686, 51499, 5447, 9709, 6714	50859, 5272, 5055, 8996, 4671, 9093, 4804, 27074, 117166, 51176, 10816, 5896, 5269
GO:0009062~fatty acid catabolic process	GO:0016055~Wnt signaling pathway	1.30069	2.40308	-0.535822	0.592082	0.993998	38, 1376, 1891, 80724, 166785, 3667, 10455, 3030, 30, 10005, 6342, 37, 3991, 56898, 10449, 23175, 84693, 51, 2639, 32	1376, 1891, 3667, 10455, 3030, 10005
GO:1990748~cellular detoxification	GO:0016070~RNA metabolic process	0.690529	0.0673562	0.472716	0.636416	0.993998	50506, 2876, 2950, 10935, 9588, 337, 9446, 4025, 1728, 4846, 8288, 140809, 3240, 2944, 213, 5742, 4258	50506, 2950, 9588, 337, 1728, 4846
GO:0016485~protein processing	GO:0016197~endosomal transport	0.0781963	1.37704	-0.786462	0.431597	0.993998	25825, 11093, 8996, 9789, 5245, 55061, 85409, 147372, 572, 54760, 3249, 444, 1201, 115201, 721, 2244, 90701, 5327, 50624, 5627, 1515, 4627, 5289, 3416, 1718, 30968, 64285, 7113, 2243, 26005, 3426, 101, 6714, 2934	8996, 9789, 5245, 85409, 147372, 572, 54760, 3249, 444, 1201, 115201, 2244, 50624, 1515, 4627
GO:0070372~regulation of ERK1 and ERK2 cascade	GO:0016236~macroautophagy	0.669858	0.78731	-0.0121994	0.990267	0.995041	9464, 65268, 5245, 7984, 2064, 25778, 2261, 6370, 5590, 4914, 27330, 4838, 1445, 2335, 2950, 51231, 2244, 3146, 78986, 7936, 1848, 3976, 10347, 5781, 7040, 57447, 1411, 2324, 55885, 1739, 5151, 7078, 6368, 2243, 1230, 55294, 1843, 6714	9464, 5245, 7984, 5590, 4914, 4838, 1445, 2335, 2950, 51231, 2244, 3146, 78986, 7936, 3976, 10347
GO:2000026~regulation of multicellular organismal development	GO:0016310~phosphorylation	0.617087	2.05499	-0.848767	0.396011	0.993998	9464, 6233, 22871, 126695, 8092, 7161, 387733, 2301, 81575, 5896, 11344, 54997, 3911, 4846, 9475, 5396, 7058, 118813, 9472, 7292, 400746, 3249, 51654, 50964, 7849, 9001, 64218, 440275, 26011, 2200, 1232, 2288, 55506, 658, 6886, 6405, 8823, 4624, 3659, 7473, 7475, 6663, 9491, 2064, 57496, 3273, 4914, 56963, 151835, 1523, 2335, 941, 3146, 942, 56729, 6657, 947, 4879, 5064, 54829, 6794, 8175, 128272…	9464, 6233, 22871, 387733, 5896, 54997, 4846, 9475, 5396, 7058, 118813, 9472, 7292, 3249, 51654, 9001, 64218, 440275, 26011, 1232, 2288, 55506, 658, 6886, 6405, 8823, 4624, 7475, 6663, 57496, 4914, 2335, 941, 3146, 942, 56729, 6657, 4879, 8175, 4804, 5618, 1139, 3313, 54795, 81532, 7516, 54437, 8864, 7498, 4146, 57154, 200558, 23414, 5590, 84913, 2116, 54681, 1785, 51176, 196527, 4137, 5468, 9289…
GO:0050821~protein stabilization	GO:0016311~dephosphorylation	0.183429	0.24462	-0.022086	0.982379	0.993998	4194, 7341, 5371, 9026, 5245, 9093, 5190, 481, 58525, 1389, 2597, 54997, 10103, 5824, 89781, 6880, 7466, 11186, 65018, 7480, 4092, 55294, 3329, 1855, 7917, 338328, 5216, 51512	4194, 7341, 9026, 5245, 9093, 5190, 481, 1389, 54997
GO:0046683~response to organophosphorus	GO:0016331~morphogenesis of embryonic epithelium	1.30041	0.456889	0.615285	0.538367	0.993998	6175, 50506, 7298, 5187, 1791, 9472, 7184, 343, 3939, 10518, 444, 6678, 218, 6528, 7442, 6532, 7480, 29904, 23028, 6382, 3329, 1843, 358, 1277, 3784, 51763	6175, 50506, 5187, 1791, 9472, 7184, 3939, 10518, 444, 6528
GO:0002831~regulation of response to biotic stimulus	GO:0016337~single organismal cell-cell adhesion	0.236791	0.561187	-0.185794	0.852606	0.993998	5371, 130340, 9447, 3273, 5094, 440275, 8907, 29110, 59307, 5819, 3146, 90678, 58509, 89870, 23208, 56253, 161, 3329, 3600, 51561, 5654	130340, 5094, 440275, 29110, 59307, 5819, 3146, 89870
GO:0048705~skeletal system morphogenesis	GO:0016358~dendrite development	-0.373712	-0.0181556	-0.276122	0.782454	0.993998	9321, 5396, 4188, 4146, 57560, 8092, 2261, 55790, 1954, 6939, 4838, 387733, 60676, 57453, 8538, 658, 79925, 3975, 3636, 50515, 158326, 7046, 7763, 9249, 130497, 9742, 162466, 7040, 7480, 8692, 5915, 871, 1432, 1277, 3234, 1739, 5914, 4041, 5310, 157506, 3373, 28982	5396, 4146, 57560, 1954, 4838, 387733, 60676, 57453, 658, 79925, 3975, 50515
GO:0010469~regulation of receptor activity	GO:0016458~gene silencing	-0.88349	-0.793623	-0.161701	0.871541	0.993998	729993, 9001, 9446, 22871, 9472, 3270, 23624, 59284, 444, 845, 5923, 5649, 27092, 55294	9001, 22871, 9472, 3270, 59284, 444, 845, 5923, 5649, 27092
GO:1901700~response to oxygen-containing compound	GO:0016482~cytosolic transport	-0.030271	0.862877	-0.556649	0.577768	0.993998	8893, 6597, 9588, 231, 10935, 2542, 51764, 4324, 11344, 54997, 3636, 4846, 266743, 9475, 7298, 25874, 9472, 7292, 2950, 80115, 9400, 3661, 100302736, 490, 23545, 7184, 6095, 59307, 10518, 3939, 3015, 2200, 54658, 6528, 10631, 64170, 5319, 1515, 7473, 7352, 6262, 7475, 1131, 10919, 3030, 4914, 5608, 664, 941, 942, 8836, 56729, 3667, 4878, 58509, 50506, 5187, 5066, 8170, 9261, 4804, 5618, 1139, 104…	8893, 9588, 231, 2542, 51764, 54997, 4846, 266743, 9475, 25874, 9472, 7292, 2950, 80115, 9400, 3661, 100302736, 23545, 7184, 6095, 59307, 10518, 3939, 54658, 6528, 1515, 7352, 6262, 7475, 10919, 3030, 4914, 664, 941, 942, 8836, 56729, 3667, 4878, 50506, 5187, 4804, 5618, 1139, 4929, 54795, 6548, 2901, 5617, 652968, 1791, 5590, 80315, 444, 116443, 1785, 5468, 8614, 54205, 6175, 4671, 22938, 3066, …
GO:0032479~regulation of type I interferon production	GO:0016485~protein processing	1.23382	0.899015	0.306916	0.758907	0.993998	29110, 81844, 6233, 7311, 3661, 3146, 84265, 5094, 11128, 58509, 3659, 89870, 4361, 55593, 3329, 54106	29110, 81844, 6233, 7311, 3661, 3146, 5094, 11128, 89870
GO:0051208~sequestering of calcium ion	GO:0016567~protein ubiquitination	-0.564097	0.296561	-0.62379	0.532766	0.993998	6262, 9001, 8996, 444, 9446, 3596, 845, 5788, 9472, 10523, 7184, 3270, 7442, 3352, 7040, 25998, 53373, 3708, 5335, 1729	6262, 9001, 8996, 444, 845, 5788, 9472, 10523, 7184, 3270
GO:0030155~regulation of cell adhesion	GO:0016569~covalent chromatin modification	0.479291	0.602327	-0.0334313	0.973331	0.993998	9780, 5618, 51043, 55920, 5896, 11146, 6548, 10892, 54997, 959, 3911, 3714, 5592, 9475, 136227, 3572, 7292, 168002, 5590, 1785, 51176, 2113, 11078, 5788, 9289, 6251, 6695, 8995, 6370, 572, 78986, 2244, 10631, 3659, 6461, 349633, 5371, 339390, 9093, 2064, 3273, 9891, 4838, 1600, 1445, 2335, 115650, 941, 942, 3146, 6657, 7704, 80173, 9265, 5781, 7040, 4092, 6591, 396, 6708, 80762, 27289, 51561, 340…	5618, 5896, 6548, 10892, 54997, 959, 3714, 5592, 9475, 7292, 168002, 5590, 1785, 51176, 5788, 9289, 6251, 572, 78986, 2244, 339390, 9093, 4838, 1600, 1445, 2335, 941, 942, 3146, 6657, 7704, 80173
GO:0015698~inorganic anion transport	GO:0016570~histone modification	0.667257	0.598246	0.104694	0.916618	0.993998	65266, 115019, 9022, 56996, 10568, 121601, 115111, 2554, 196527, 2542, 26266, 6558, 6528, 10786, 50636, 9376, 6574, 25932, 83959, 57348, 6509, 2563, 6556, 1408	65266, 115019, 9022, 115111, 2554, 196527, 2542, 6558, 6528, 50636
GO:0016331~morphogenesis of embryonic epithelium	GO:0016571~histone methylation	0.548643	0.675599	-0.0287044	0.9771	0.993998	7475, 6201, 58495, 126695, 55081, 8092, 56963, 4838, 57167, 5754, 11146, 3911, 54903, 3714, 7849, 9620, 130497, 157506, 7040, 6928, 1855, 5216, 5898, 5914	7475, 6201, 55081, 4838, 57167, 54903, 3714
GO:0098732~macromolecule deacylation	GO:0016575~histone deacetylation	1.62409	1.38736	0.25321	0.800106	0.993998	5371, 79885, 5187, 10933, 8864, 3622, 5245, 3066, 5931, 64426, 10434, 7157, 65018, 7040, 23028, 51742, 10467	5187, 10933, 8864, 5245, 3066, 5931, 64426, 10434
GO:0010522~regulation of calcium ion transport into cytosol	GO:0017015~regulation of transforming growth factor beta receptor signaling pathway	2.70435	2.20066	0.451108	0.651912	0.993998	5371, 6262, 9001, 444, 9446, 3596, 845, 9472, 5319, 3270, 796, 5335, 1729, 7040	6262, 9001, 444, 845, 9472, 3270
GO:0010604~positive regulation of macromolecule metabolic process	GO:0017148~negative regulation of translation	1.06268	1.24863	-0.0193348	0.984574	0.993998	8893, 6597, 6233, 8092, 85409, 238, 284697, 10892, 5935, 5272, 5396, 4188, 28988, 222643, 55693, 8538, 51654, 11198, 51776, 8658, 7341, 6257, 115019, 6370, 27065, 10637, 26097, 2200, 9757, 64170, 4627, 3659, 4869, 7473, 7593, 7475, 9095, 9093, 5608, 27074, 147, 2335, 941, 942, 3667, 947, 139285, 5187, 5618, 1139, 155, 282996, 81532, 10297, 11146, 1938, 959, 7376, 9794, 7498, 64764, 3572, 200558, …	8893, 6233, 85409, 10892, 5935, 5272, 5396, 51654, 11198, 51776, 7341, 6257, 115019, 27065, 26097, 9757, 4627, 7593, 7475, 9093, 27074, 2335, 941, 942, 3667, 139285, 5187, 5618, 1139, 155, 81532, 10297, 959, 9794, 7498, 64764, 200558, 84913, 29110, 2116, 1389, 115992, 1265, 22938, 81669, 148979, 2244, 255919, 93649, 7936, 221937, 6500, 1600, 51231, 864, 84259, 55833, 283375, 6613, 7704, 5649, 946…
GO:0009855~determination of bilateral symmetry	GO:0017157~regulation of exocytosis	-0.666465	0.747198	-0.978467	0.327843	0.993998	9464, 58495, 64853, 55081, 221322, 1954, 121643, 4838, 10637, 80114, 80173, 199699, 54903, 25914, 9742, 26005, 1482, 23322, 2697	9464, 64853, 55081, 221322, 1954, 121643, 4838, 80114, 80173, 54903
GO:0003002~regionalization	GO:0018105~peptidyl-serine phosphorylation	-0.549102	0.697854	-0.859964	0.389809	0.993998	9289, 6015, 58495, 3221, 64853, 55081, 221322, 8092, 1954, 658, 6405, 7516, 4821, 3975, 7473, 4188, 2186, 6939, 121643, 4838, 3206, 57453, 51176, 23770, 1848, 50964, 7704, 5649, 7849, 9620, 7046, 130497, 9742, 80319, 390992, 1482, 23322, 6928, 1952, 3234, 7855, 22943, 4041, 85407, 429	9289, 3221, 64853, 55081, 221322, 1954, 658, 6405, 7516, 3975, 2186, 121643, 4838, 57453, 51176, 7704, 5649
GO:0051209~release of sequestered calcium ion into cytosol	GO:0018108~peptidyl-tyrosine phosphorylation	-0.12527	-0.199338	0.0370138	0.970474	0.993998	6262, 9001, 8996, 444, 9446, 3596, 845, 5788, 9472, 10523, 3270, 7442, 3352, 7040, 25998, 53373, 3708, 5335	6262, 9001, 8996, 444, 845, 5788, 9472, 10523, 3270
GO:0051283~negative regulation of sequestering of calcium ion	GO:0018130~heterocycle biosynthetic process	0.507262	0.13392	0.292453	0.769941	0.993998	6262, 9001, 8996, 444, 9446, 3596, 845, 5788, 9472, 10523, 3270, 7442, 3352, 7040, 25998, 53373, 3708, 5335	6262, 9001, 8996, 444, 845, 5788, 9472, 10523, 3270
GO:0002520~immune system development	GO:0018193~peptidyl-amino acid modification	-0.790017	-0.32864	-0.390239	0.69636	0.993998	9464, 6794, 5585, 51043, 10935, 3313, 2542, 2300, 5896, 5897, 119, 1938, 8328, 10892, 54997, 959, 6901, 3714, 23218, 7292, 168002, 5590, 10107, 83700, 54681, 2116, 51176, 2113, 1265, 5468, 5788, 79925, 8995, 64218, 401551, 6095, 572, 64806, 2841, 2200, 6886, 3976, 6208, 4627, 3659, 6461, 5371, 8366, 6223, 91543, 27434, 9093, 2064, 26108, 4914, 3589, 941, 864, 942, 3146, 10682, 947, 7704, 9607, 37…	9464, 5585, 3313, 2542, 5896, 5897, 10892, 54997, 959, 6901, 3714, 23218, 7292, 168002, 5590, 10107, 83700, 54681, 2116, 51176, 1265, 5468, 5788, 79925, 64218, 401551, 6095, 572, 64806, 2841, 6886, 3976, 6208, 4627, 6223, 9093, 26108, 4914, 941, 864, 942, 3146, 10682, 7704, 3702
GO:0030036~actin cytoskeleton organization	GO:0018205~peptidyl-lysine modification	-0.133011	0.342969	-0.322381	0.747164	0.993998	9026, 7984, 1264, 55160, 7184, 10458, 2006, 100287171, 79933, 81532, 3993, 11188, 7139, 119, 5754, 11344, 6548, 50853, 4624, 91807, 5319, 3636, 4627, 1515, 5592, 165904, 9475, 64423, 9578, 5590, 27032, 79784, 79585, 83700, 226, 80115, 1266, 1265, 11078, 11155, 845, 6710, 11132, 283431, 10486, 54509, 7046, 57180, 9788, 10174, 7126, 29109, 7040, 91010, 396, 6708, 121512, 6709, 27289, 358, 221692, 5…	9026, 7984, 7184, 2006, 100287171, 79933, 81532, 11188, 7139, 6548, 4624, 4627, 1515, 5592, 165904, 9475, 64423, 9578, 5590, 27032, 79585, 83700, 226, 80115, 1265, 11155, 845, 6710, 10486
GO:0051262~protein tetramerization	GO:0018209~peptidyl-serine modification	-0.290676	0.823139	-0.73646	0.461451	0.993998	6472, 5195, 8366, 6223, 25939, 22871, 7161, 80036, 80146, 226, 23373, 1807, 978, 7915, 23208, 7442, 7157, 3416, 23590, 79869, 32	6223, 22871, 80036, 80146, 226, 1807, 7915
GO:0031346~positive regulation of cell projection organization	GO:0018212~peptidyl-tyrosine modification	-0.152106	-0.230023	0.0370213	0.970468	0.993998	5064, 9001, 6794, 22871, 8175, 4804, 1954, 10458, 54874, 100287171, 79734, 81532, 5754, 11344, 7473, 118813, 126520, 57154, 4914, 56963, 151835, 1523, 2335, 1785, 23373, 4137, 5649, 7046, 5365, 8874, 26259, 29904, 23028, 2823, 396, 1855, 5898, 5216, 3934, 11075, 9798, 2932, 79625, 84299, 6714	9001, 22871, 8175, 4804, 1954, 54874, 100287171, 81532, 118813, 57154, 4914, 2335, 1785, 4137, 5649
GO:0044702~single organism reproductive process	GO:0018393~internal peptidyl-lysine acetylation	-0.17603	-0.0692187	-0.0887358	0.929292	0.993998	8893, 50506, 5066, 6674, 8611, 9425, 4693, 130951, 6794, 6159, 9985, 9468, 26038, 3364, 231, 5618, 1139, 51361, 5819, 10935, 7516, 6305, 54997, 51207, 4846, 3714, 7013, 5990, 4188, 29118, 23414, 2515, 54760, 83700, 3206, 2116, 1785, 51176, 283677, 2113, 5468, 151056, 8614, 6954, 79925, 140801, 124817, 84073, 9289, 157855, 353189, 58495, 147650, 8031, 23424, 572, 144455, 144535, 23063, 56111, 1672…	8893, 50506, 9425, 4693, 130951, 9468, 26038, 3364, 231, 5618, 1139, 5819, 7516, 54997, 51207, 4846, 3714, 7013, 5990, 23414, 54760, 83700, 2116, 1785, 51176, 283677, 5468, 8614, 6954, 79925, 140801, 9289, 157855, 8031, 572, 144535, 56111, 1672, 2288, 658, 9757, 93649, 3975, 100125288, 3976, 4627, 1515, 9576, 5892, 9612, 219793, 1770, 2186, 10919, 26108, 81616, 79980, 4914, 4838, 2057, 56729, 100…
GO:0051130~positive regulation of cellular component organization	GO:0018394~peptidyl-lysine acetylation	0.419366	0.357569	0.07731	0.938377	0.993998	23207, 9026, 5064, 6794, 55160, 225689, 22871, 8092, 9780, 7161, 8175, 85409, 4804, 10458, 54874, 79933, 79734, 81532, 90678, 11344, 91807, 4604, 404672, 7376, 7013, 9475, 9277, 9557, 7058, 118813, 126520, 23255, 57154, 286, 2876, 1785, 51176, 885, 196527, 23373, 721, 80115, 51654, 11078, 4137, 5468, 8658, 6836, 10103, 10347, 7849, 7341, 9001, 9447, 22938, 7984, 4674, 5202, 3066, 1954, 572, 575, …	23207, 9026, 22871, 8175, 85409, 4804, 54874, 79933, 81532, 404672, 7013, 9475, 9557, 7058, 118813, 57154, 286, 1785, 51176, 885, 196527, 80115, 51654, 4137, 5468, 10347, 7341, 9001, 22938, 7984, 3066, 1954, 572, 575, 26097, 100287171, 2244, 51024, 6886, 7936, 3976, 11128, 125170, 4914, 664, 2335, 5649
GO:0009799~specification of symmetry	GO:0018958~phenol-containing compound metabolic process	1.25783	1.88785	-0.246315	0.805438	0.993998	9464, 58495, 64853, 55081, 221322, 1954, 121643, 4838, 10637, 80114, 80173, 199699, 54903, 25914, 9742, 26005, 1482, 23322, 2697	9464, 64853, 55081, 221322, 1954, 121643, 4838, 80114, 80173, 54903
GO:0032845~negative regulation of homeostatic process	GO:0019058~viral life cycle	4.29075	4.56955	0.168308	0.866341	0.993998	5371, 6262, 7013, 9001, 8996, 9446, 3596, 9472, 3270, 1445, 444, 3313, 845, 5788, 8658, 9607, 10523, 7442, 57561, 7040, 2072, 54552, 1831, 796, 5335, 2067, 3352, 25998, 53373, 3708, 54984, 415116, 6714	6262, 7013, 9001, 8996, 9472, 3270, 1445, 444, 3313, 845, 5788, 10523
GO:0016070~RNA metabolic process	GO:0019083~viral transcription	6.2285	5.14436	0.899201	0.368546	0.993998	6232, 6231, 6234, 6597, 6233, 81608, 57187, 22992, 8092, 348093, 2301, 79776, 2300, 55687, 238, 284697, 6229, 5931, 10892, 5935, 54913, 404672, 11193, 6122, 3090, 5396, 6124, 4188, 4861, 63876, 3097, 51095, 79885, 55693, 27097, 55699, 150962, 54487, 8538, 51654, 11198, 51655, 8658, 10785, 4194, 7341, 9400, 6135, 6134, 3661, 6137, 6257, 6499, 6015, 6136, 64859, 56676, 10637, 1478, 26097, 55227, 14…	6232, 6233, 81608, 22992, 6229, 5931, 10892, 5935, 54913, 404672, 6122, 5396, 6124, 4861, 51095, 27097, 55699, 150962, 54487, 51654, 11198, 4194, 7341, 9400, 6135, 6134, 3661, 6257, 6136, 56676, 26097, 55227, 85437, 9757, 1915, 10199, 4624, 6923, 6262, 7593, 7475, 9093, 126382, 941, 942, 5603, 5725, 4878, 10523, 64062, 6152, 6155, 5187, 9425, 100529855, 6037, 79693, 55802, 5977, 959, 284131, 6164…
GO:0006793~phosphorus metabolic process	GO:0019219~regulation of nucleobase-containing compound metabolic process	-1.43445	-0.853205	-0.536219	0.591807	0.993998	6233, 22870, 170685, 1455, 238, 10892, 131096, 6901, 3636, 4846, 1339, 4188, 28988, 222643, 481, 55693, 55577, 51654, 51776, 8658, 65266, 22979, 65268, 3420, 64853, 6370, 10637, 2200, 27068, 1917, 55229, 10199, 4624, 4625, 64170, 1119, 4869, 10632, 344387, 38, 9093, 55351, 9891, 8681, 5608, 147, 2335, 23031, 941, 942, 3667, 5603, 4878, 58509, 4879, 64062, 5064, 54829, 5187, 130752, 29101, 5618, 1…	6233, 170685, 10892, 131096, 6901, 4846, 1339, 481, 51654, 51776, 65266, 22979, 3420, 64853, 55229, 10199, 4624, 1119, 10632, 344387, 9093, 8681, 2335, 23031, 941, 942, 3667, 5603, 4878, 4879, 64062, 5187, 130752, 5618, 1139, 155, 167359, 81532, 51207, 959, 7915, 9794, 161247, 7498, 5631, 29110, 1389, 6710, 5502, 81669, 1160, 169436, 2244, 255919, 93649, 7936, 6500, 9578, 2023, 1600, 51231, 864, …
GO:0098661~inorganic anion transmembrane transport	GO:0019220~regulation of phosphate metabolic process	1.13999	1.44271	-0.0851915	0.932109	0.993998	56996, 10568, 121601, 115111, 2554, 196527, 2542, 115019, 6558, 9022, 10786, 50636, 6574, 25932, 83959, 57348, 6509, 2563	115111, 2554, 196527, 2542, 115019, 6558, 9022, 50636
GO:1903510~mucopolysaccharide metabolic process	GO:0019221~cytokine-mediated signaling pathway	-0.171764	-0.223264	0.0173686	0.986143	0.993998	50859, 3425, 11041, 9469, 4166, 79369, 633, 6548, 23169, 55790, 54480, 50515, 6487, 2683, 3373, 7040, 8692, 3161, 3600, 79625, 10057, 10894	50859, 3425, 9469, 4166, 79369, 6548, 50515
GO:0051480~regulation of cytosolic calcium ion concentration	GO:0019222~regulation of metabolic process	-0.232105	0.092344	-0.235912	0.813501	0.993998	9001, 10590, 8996, 9446, 80024, 10518, 2841, 54795, 1232, 51024, 64072, 5319, 2847, 2769, 6262, 3596, 9472, 3270, 781, 147, 444, 1201, 3146, 845, 5788, 10523, 7442, 7040, 2843, 796, 5335, 2828, 3777, 5310, 1230, 3352, 25998, 185, 2358, 53373, 3708, 2697, 1729, 1903	9001, 8996, 80024, 10518, 2841, 54795, 1232, 51024, 2847, 2769, 6262, 9472, 3270, 781, 444, 1201, 3146, 845, 5788, 10523
GO:0007165~signal transduction	GO:0019395~fatty acid oxidation	1.54526	2.6651	-0.472516	0.636559	0.993998	22871, 348093, 203100, 5819, 1455, 2300, 79658, 3993, 5931, 10892, 131096, 4846, 115827, 161725, 1592, 168002, 2554, 27092, 65266, 65268, 3661, 100302736, 27065, 10637, 55227, 2200, 1232, 4620, 10750, 10631, 4624, 64170, 1119, 4627, 3659, 4869, 91543, 339231, 1131, 9093, 55351, 5608, 81622, 2335, 1124, 941, 942, 5603, 3667, 947, 5725, 4878, 58509, 4879, 828, 1381, 5618, 1139, 340205, 58515, 16735…	22871, 203100, 5819, 5931, 10892, 131096, 4846, 161725, 168002, 2554, 27092, 65266, 3661, 100302736, 27065, 55227, 1232, 4624, 1119, 4627, 339231, 9093, 2335, 1124, 941, 942, 5603, 3667, 5725, 4878, 4879, 1381, 5618, 1139, 340205, 58515, 167359, 5977, 959, 5617, 124583, 29110, 10868, 84913, 2116, 1389, 80315, 2596, 6710, 845, 5502, 6954, 22938, 57560, 1281, 81552, 2123, 2244, 5995, 93649, 7936, 6…
GO:0042327~positive regulation of phosphorylation	GO:0019438~aromatic compound biosynthetic process	0.510309	0.123877	0.301317	0.763173	0.993998	9464, 6794, 5585, 6233, 7161, 9261, 4804, 5618, 155, 1139, 55600, 238, 81532, 11146, 10892, 959, 1616, 9475, 7498, 4188, 222643, 28988, 3572, 5590, 29110, 1389, 885, 3487, 5788, 51776, 10347, 6176, 6453, 5245, 8995, 7984, 3066, 81669, 9283, 6370, 572, 10637, 894, 10913, 2200, 2244, 1917, 55504, 10595, 7936, 3976, 64170, 5319, 7311, 3596, 2064, 25778, 2261, 3626, 4914, 4838, 5608, 1600, 1445, 3589…	9464, 5585, 6233, 4804, 5618, 155, 1139, 81532, 10892, 959, 9475, 7498, 5590, 29110, 1389, 885, 3487, 5788, 51776, 10347, 5245, 7984, 3066, 81669, 9283, 572, 10913, 2244, 55504, 7936, 3976, 7311, 4914, 4838, 1600, 1445, 941, 3146, 107, 6657, 3667, 5649
GO:0045862~positive regulation of proteolysis	GO:0019439~aromatic compound catabolic process	5.09088	4.06868	0.906961	0.364427	0.993998	7341, 9026, 9447, 6233, 5245, 55081, 3066, 85409, 147372, 4804, 572, 51024, 4627, 5371, 7498, 7311, 6500, 9491, 57154, 9093, 4838, 3249, 2335, 444, 115992, 885, 666, 3146, 5468, 6613, 54205, 11065, 1263, 257364, 4092, 1855, 1454, 340485, 9817, 9798, 27018, 65018, 55294, 3329, 152503, 10541, 6714, 9709, 57761, 9733, 5694, 2932, 101, 255488, 23198, 5687, 9647, 2934	7341, 9026, 6233, 5245, 55081, 3066, 85409, 147372, 4804, 572, 51024, 4627, 7498, 7311, 6500, 57154, 9093, 4838, 3249, 2335, 444, 115992, 885, 3146, 5468, 6613, 54205
GO:0009890~negative regulation of biosynthetic process	GO:0019538~protein metabolic process	2.03876	2.24075	0.0613194	0.951105	0.993998	8893, 6597, 6233, 3364, 8092, 7161, 10933, 57467, 65080, 5931, 1616, 3090, 5396, 9513, 4188, 4861, 9472, 7292, 2950, 54487, 8538, 283871, 51655, 4194, 7341, 9400, 9001, 6015, 25842, 9242, 440275, 56676, 144455, 10637, 59307, 79039, 3015, 78986, 55506, 6886, 10595, 3659, 333929, 7593, 6663, 2186, 9093, 10919, 1523, 10009, 23152, 3146, 6657, 947, 10005, 5064, 25825, 5187, 128553, 9425, 6794, 3166, …	8893, 6233, 3364, 10933, 57467, 5931, 5396, 4861, 9472, 7292, 2950, 54487, 4194, 7341, 9400, 9001, 25842, 9242, 440275, 56676, 59307, 79039, 78986, 55506, 6886, 7593, 6663, 2186, 9093, 10919, 3146, 6657, 10005, 5187, 9425, 23521, 4929, 7013, 8864, 23414, 84913, 341405, 80315, 51176, 5468, 10347, 5245, 22938, 3066, 148979, 57167, 29842, 93649, 7936, 3975, 100125288, 6208, 54737, 9612, 7311, 221937…
GO:0006796~phosphate-containing compound metabolic process	GO:0019637~organophosphate metabolic process	0.289629	1.7377	-0.880733	0.378462	0.993998	6233, 22870, 170685, 1455, 238, 10892, 131096, 6901, 3636, 4846, 1339, 4188, 28988, 222643, 481, 55693, 55577, 51654, 51776, 8658, 65266, 22979, 65268, 3420, 64853, 6370, 10637, 2200, 27068, 1917, 55229, 10199, 4624, 4625, 64170, 1119, 4869, 10632, 344387, 38, 9093, 55351, 9891, 8681, 5608, 147, 2335, 23031, 941, 942, 3667, 5603, 4878, 58509, 4879, 64062, 5064, 54829, 5187, 130752, 29101, 5618, 1…	6233, 170685, 10892, 131096, 6901, 4846, 1339, 481, 51654, 51776, 65266, 22979, 3420, 64853, 55229, 10199, 4624, 1119, 10632, 344387, 9093, 8681, 2335, 23031, 941, 942, 3667, 5603, 4878, 4879, 64062, 5187, 130752, 5618, 1139, 155, 167359, 81532, 51207, 959, 7915, 9794, 161247, 7498, 5631, 29110, 1389, 6710, 5502, 81669, 1160, 169436, 2244, 255919, 93649, 7936, 6500, 9578, 2023, 1600, 51231, 864, …
GO:0048646~anatomical structure formation involved in morphogenesis	GO:0019722~calcium-mediated signaling	1.34916	0.756981	0.461246	0.644622	0.993998	93233, 9464, 6674, 347240, 55081, 8092, 4804, 1139, 5819, 54874, 81575, 25981, 79734, 4324, 11146, 7516, 10210, 91807, 3911, 4846, 23218, 9475, 5990, 6201, 7058, 83700, 84913, 2876, 400746, 2116, 51176, 2113, 200162, 11155, 6678, 845, 4897, 79925, 345643, 7849, 9289, 9001, 58495, 57560, 64218, 3066, 221981, 221421, 147372, 6095, 144455, 84902, 575, 144535, 57167, 26011, 10913, 1232, 6886, 5754, 8…	9464, 55081, 4804, 1139, 5819, 54874, 25981, 7516, 4846, 23218, 9475, 5990, 6201, 7058, 83700, 84913, 2116, 51176, 200162, 11155, 845, 79925, 345643, 9289, 9001, 57560, 64218, 3066, 221421, 147372, 6095, 575, 144535, 57167, 26011, 10913, 1232, 6886, 8823, 3975, 4624, 89870, 4627, 7475, 6101, 582, 121643, 4914, 4838, 2335, 3146, 6657, 4879, 5649, 80173, 54903
GO:0006333~chromatin assembly or disassembly	GO:0019752~carboxylic acid metabolic process	0.695305	2.2071	-0.860434	0.38955	0.993998	8366, 6597, 130951, 8125, 4674, 401541, 25842, 84629, 23523, 3146, 79723, 55506, 6886, 11198, 5931, 8339, 1616, 4869, 9733, 7157, 8091, 79711, 10541, 6602	130951, 401541, 25842, 3146, 55506, 6886, 11198, 5931, 8339
GO:0001764~neuron migration	GO:0019882~antigen processing and presentation	-0.97313	-0.740783	-0.277704	0.78124	0.993998	9289, 5592, 6695, 26468, 1281, 1600, 4929, 54820, 885, 4137, 4897, 3975, 5649, 9620, 8941, 2823, 54541, 2676, 2697, 23284, 79625, 11023, 429	9289, 5592, 1281, 1600, 4929, 885, 4137, 3975, 5649
GO:0009725~response to hormone	GO:0019932~second-messenger-mediated signaling	0.597648	0.366553	0.199716	0.841703	0.993998	8893, 5187, 5066, 8611, 6597, 23205, 4804, 231, 5618, 10458, 4929, 51764, 6548, 5931, 1616, 3636, 5617, 266743, 7376, 7298, 7292, 5590, 3249, 2950, 51176, 80115, 6678, 5468, 85004, 8614, 50964, 7849, 5245, 6257, 490, 8031, 23545, 9361, 6095, 572, 2645, 79039, 59345, 2200, 2244, 2288, 79957, 54658, 218, 8503, 4821, 6528, 5319, 1515, 7352, 138307, 38, 3030, 4838, 1445, 3146, 107, 8836, 56729, 11132…	8893, 5187, 23205, 4804, 231, 5618, 4929, 51764, 6548, 5931, 5617, 266743, 7292, 5590, 3249, 2950, 51176, 80115, 5468, 8614, 5245, 6257, 8031, 23545, 6095, 572, 79039, 59345, 2244, 2288, 54658, 6528, 1515, 7352, 138307, 3030, 4838, 1445, 3146, 107, 8836, 56729, 3667, 4878
GO:0072331~signal transduction by p53 class mediator	GO:0019953~sexual reproduction	-0.0492565	-0.248978	0.127582	0.898479	0.993998	4194, 5371, 3090, 6794, 7311, 6233, 22938, 26038, 7161, 27330, 144455, 3622, 666, 10210, 4869, 84460, 5164, 6672, 3190, 6880, 7157, 1263, 2272, 23028, 6591, 54541, 79750, 7917, 79698, 28984, 29883, 51499, 51512, 2309	4194, 7311, 6233, 22938, 26038, 84460
GO:0010628~positive regulation of gene expression	GO:0021543~pallium development	0.262376	1.22094	-0.553417	0.579978	0.993998	8893, 9464, 4693, 6597, 6233, 55160, 8092, 7161, 85409, 4686, 284697, 54997, 5935, 5272, 266743, 9475, 5396, 22807, 3249, 79800, 8538, 51654, 11198, 8658, 50964, 345643, 2958, 55859, 7849, 5564, 6257, 25842, 115019, 8031, 6095, 440275, 144455, 10913, 1871, 3015, 658, 6886, 9757, 54778, 5319, 4869, 4627, 3659, 7473, 7593, 7475, 9013, 6663, 9095, 2186, 2064, 57496, 121643, 11338, 56963, 27074, 2335…	8893, 9464, 4693, 6233, 85409, 4686, 54997, 5935, 5272, 266743, 9475, 5396, 3249, 79800, 51654, 11198, 345643, 55859, 5564, 6257, 25842, 115019, 8031, 6095, 440275, 10913, 1871, 658, 6886, 9757, 54778, 4627, 7593, 7475, 9013, 6663, 2186, 57496, 121643, 27074, 2335, 941, 3146, 942, 6657, 5187, 9027, 4804, 4929, 6787, 6548, 9794, 64764, 23414, 84913, 29110, 2116, 1389, 444, 1785, 51176, 1265, 5468,…
GO:0007368~determination of left/right symmetry	GO:0021915~neural tube development	0.178951	0.40552	-0.126879	0.899036	0.993998	1954, 121643, 4838, 10637, 9464, 80114, 58495, 55081, 221322, 199699, 54903, 80173, 25914, 9742, 26005, 1482, 23322, 2697	1954, 121643, 4838, 9464, 80114, 55081, 221322, 54903, 80173
GO:0007160~cell-matrix adhesion	GO:0021953~central nervous system neuron differentiation	-0.0602234	-0.58075	0.351456	0.725246	0.993998	349633, 9475, 11093, 3273, 26515, 1281, 6370, 5590, 83700, 55920, 2335, 25992, 2244, 4059, 6548, 10631, 947, 3911, 8751, 158326, 90102, 8874, 10855, 340706, 340485, 3674, 94, 10894, 3690, 5175, 5310, 10580, 2243, 2932, 3685, 7007, 9647, 3987, 6714	9475, 1281, 5590, 83700, 2335, 25992, 2244, 6548
GO:0045596~negative regulation of cell differentiation	GO:0021987~cerebral cortex development	0.871429	1.43182	-0.248045	0.804099	0.993998	9464, 22871, 7161, 348093, 4804, 55920, 3313, 2301, 54795, 3399, 54437, 7376, 7498, 80306, 7292, 23414, 3249, 25791, 5468, 1827, 9289, 6695, 8995, 58495, 64218, 3066, 1281, 9283, 6095, 440275, 2200, 2288, 6405, 93649, 4821, 10631, 3659, 7473, 6461, 8366, 3596, 2064, 56963, 27231, 4838, 1600, 84814, 3146, 6657, 7704, 5725, 9607, 58190, 7046, 7442, 6993, 8091, 7040, 7480, 4092, 6591, 396, 796, 8545…	9464, 22871, 4804, 3313, 54795, 54437, 7498, 80306, 7292, 23414, 3249, 5468, 9289, 64218, 3066, 1281, 9283, 6095, 440275, 2288, 6405, 93649, 4838, 1600, 84814, 3146, 6657, 7704, 5725
GO:0060560~developmental growth involved in morphogenesis	GO:0022008~neurogenesis	1.16329	1.41381	-0.05026	0.959915	0.993998	7473, 6794, 118813, 57154, 64218, 440275, 5590, 1954, 56963, 151835, 2335, 4137, 5754, 6405, 54437, 11344, 10631, 3975, 123904, 9798, 157506, 7040, 23028, 6928, 85407, 1855, 2932, 56920, 10501, 10765	118813, 57154, 64218, 440275, 5590, 1954, 2335, 4137, 6405, 54437, 3975, 123904
GO:0006820~anion transport	GO:0022407~regulation of cell-cell adhesion	0.498566	0.8141	-0.15152	0.879565	0.993998	65266, 23507, 6576, 353189, 115019, 10809, 9022, 56996, 81579, 1376, 2542, 7416, 6528, 5319, 50636, 6507, 162515, 4363, 8864, 345274, 9194, 25874, 320, 10568, 5608, 121601, 1468, 115111, 1201, 885, 2554, 255189, 196527, 26266, 89845, 5468, 6536, 6558, 10786, 7442, 57348, 6509, 358, 10497, 10057, 286256, 6005, 19, 56262, 64600, 123, 84879, 6556, 6515, 84230, 54407, 6574, 5244, 10998, 10955, 213, 2…	65266, 115019, 9022, 1376, 2542, 7416, 6528, 50636, 6507, 4363, 8864, 345274, 9194, 25874, 320, 1468, 115111, 1201, 885, 2554, 255189, 196527, 5468, 6536, 6558
GO:0051604~protein maturation	GO:0022408~negative regulation of cell-cell adhesion	0.18997	0.091683	0.0813796	0.93514	0.993998	25825, 131474, 11093, 8996, 9789, 5245, 55061, 85409, 147372, 572, 54760, 3249, 444, 1201, 115201, 721, 2244, 90701, 5327, 54997, 50624, 5627, 1515, 4627, 7466, 5289, 3416, 871, 1718, 30968, 64285, 7113, 2243, 26005, 3329, 3426, 101, 6714, 2934	8996, 9789, 5245, 85409, 147372, 572, 54760, 3249, 444, 1201, 115201, 2244, 54997, 50624, 1515, 4627
GO:0035148~tube formation	GO:0022409~positive regulation of cell-cell adhesion	1.01539	1.41821	-0.151495	0.879585	0.993998	7475, 6201, 58495, 55081, 8092, 56963, 4838, 84913, 57167, 10913, 5754, 11146, 54903, 7849, 9620, 130497, 7040, 6928, 1855, 5216, 5898, 5914	7475, 6201, 55081, 4838, 84913, 57167, 10913, 54903
GO:0015758~glucose transport	GO:0022412~cellular process involved in reproduction in multicellular organism	1.38714	0.912358	0.403327	0.686707	0.993998	4804, 2645, 11182, 1389, 55600, 2542, 11132, 8503, 3667, 5319, 2171, 5590, 5781, 10580, 79058, 1432, 79602, 81031, 51763, 6515	4804, 1389, 2542, 3667, 2171, 5590
GO:0071396~cellular response to lipid	GO:0022414~reproductive process	0.659635	1.14227	-0.244387	0.806931	0.993998	6175, 5187, 6597, 8611, 3661, 22938, 5245, 6257, 100302736, 3066, 490, 8031, 6095, 572, 59307, 4929, 79039, 3015, 3399, 2288, 79957, 54658, 5754, 11344, 54997, 1616, 4846, 7473, 266743, 7376, 7475, 9475, 11093, 7292, 4838, 2950, 51176, 941, 942, 107, 5468, 58509, 8091, 7040, 7480, 6591, 10417, 55885, 358, 2309, 7332, 7533, 19, 3600, 23097, 6714, 10424, 8431, 5166, 9646, 5244, 65985, 130497, 6532,…	6175, 5187, 3661, 22938, 5245, 6257, 100302736, 3066, 8031, 6095, 572, 59307, 4929, 79039, 2288, 54658, 54997, 4846, 266743, 7475, 9475, 7292, 4838, 2950, 51176, 941, 942, 107, 5468
GO:0034249~negative regulation of cellular amide metabolic process	GO:0022603~regulation of anatomical structure morphogenesis	1.26745	2.27129	-0.498523	0.618116	0.993998	5371, 8893, 9001, 9513, 9612, 340719, 23521, 440275, 2886, 80315, 2597, 54487, 192669, 65080, 10347, 9611, 10140, 23112, 7040, 64506, 55095, 57690, 57721, 57510, 29883, 6726, 5914	8893, 9001, 9612, 23521, 440275, 80315, 54487, 10347
GO:0090304~nucleic acid metabolic process	GO:0022604~regulation of cell morphogenesis	0.728091	1.0064	-0.106995	0.914793	0.993998	6232, 6231, 6234, 6597, 6233, 9985, 81608, 57187, 22992, 8092, 348093, 2301, 79776, 2300, 55687, 238, 284697, 6229, 5931, 10892, 5935, 54913, 404672, 11193, 6122, 3090, 5396, 6124, 4188, 4861, 63876, 3097, 51095, 79885, 201299, 55693, 27097, 55699, 150962, 54487, 8538, 51654, 11198, 51655, 8658, 10785, 4194, 7341, 9400, 6135, 6134, 3661, 6137, 6257, 6499, 6015, 6136, 64859, 56676, 10637, 1478, 26…	6232, 6233, 81608, 22992, 6229, 5931, 10892, 5935, 54913, 404672, 6122, 5396, 6124, 4861, 51095, 201299, 27097, 55699, 150962, 54487, 51654, 11198, 4194, 7341, 9400, 6135, 6134, 3661, 6257, 6136, 56676, 26097, 55227, 85437, 9757, 1915, 10199, 4624, 6923, 6262, 7593, 7475, 9093, 126382, 941, 942, 5603, 5725, 4878, 10523, 64062, 6152, 6155, 5187, 9425, 100529855, 6037, 79693, 84126, 58511, 55802, 5…
GO:0010035~response to inorganic substance	GO:0022607~cellular component assembly	1.11974	2.58479	-0.812062	0.416756	0.993998	6175, 7341, 8893, 6331, 5066, 8170, 3066, 9283, 9361, 231, 572, 3939, 10935, 2244, 337, 7139, 1917, 1938, 7779, 4846, 7352, 6262, 7134, 11093, 9456, 7292, 4914, 2876, 664, 1785, 444, 2113, 942, 79800, 6678, 107, 8836, 845, 1728, 30819, 30061, 3240, 7480, 29904, 3162, 358, 4129, 51526, 2309, 5151, 4541, 9633, 2243, 65018, 64924, 3329, 10628, 4776, 55811, 6714, 9688, 890, 553115, 1277, 27101, 8428,…	6175, 7341, 8893, 6331, 3066, 9283, 231, 572, 3939, 2244, 337, 7139, 7779, 4846, 7352, 6262, 7134, 9456, 7292, 4914, 664, 1785, 444, 942, 79800, 107, 8836, 845, 1728
GO:0014706~striated muscle tissue development	GO:0022610~biological adhesion	1.45777	2.29785	-0.386739	0.69895	0.993998	7161, 9242, 4607, 2006, 26011, 7139, 93649, 1938, 6548, 4666, 4624, 4625, 91807, 6901, 6262, 7134, 9794, 6443, 9456, 57496, 401265, 9472, 23414, 79784, 2876, 341405, 51176, 1827, 4878, 79828, 7046, 1482, 57462, 7040, 7480, 4092, 5915, 1831, 7919, 59269, 1432, 1134, 27101, 11023, 10611, 5914, 22943, 7137, 3131, 205428, 375190, 2932, 2697, 5600, 5925	9242, 4607, 2006, 26011, 7139, 93649, 6548, 4624, 6901, 6262, 7134, 9794, 6443, 9456, 57496, 9472, 23414, 341405, 51176, 4878
GO:0042698~ovulation cycle	GO:0022613~ribonucleoprotein complex biogenesis	3.92421	3.00981	0.807566	0.41934	0.993998	8893, 1139, 5608, 5066, 9612, 2113, 9468, 658, 56729, 9757, 4846, 3624, 3623, 598, 4316, 2309	8893, 1139, 9612, 9468, 658, 56729, 9757, 4846
GO:1901342~regulation of vasculature development	GO:0022618~ribonucleoprotein complex assembly	2.6283	2.21346	0.42768	0.668884	0.993998	5371, 9475, 7498, 7058, 64218, 2064, 3273, 147372, 4804, 4914, 4838, 1139, 575, 2113, 3146, 1232, 6678, 93649, 8823, 947, 4846, 4879, 6672, 116844, 3162, 55662, 358, 5335, 2828, 94, 8742, 3373, 28984	9475, 7498, 7058, 64218, 147372, 4804, 4914, 4838, 1139, 575, 3146, 1232, 93649, 8823, 4846, 4879
GO:0009152~purine ribonucleotide biosynthetic process	GO:0022898~regulation of transmembrane transporter activity	3.59399	2.95984	0.585454	0.558242	0.993998	4161, 5064, 38, 7434, 5631, 3000, 9472, 23545, 155, 2974, 2984, 226, 107, 516, 10486, 55229, 4878, 400916, 2979, 4846, 4879, 10632, 7466, 4157, 2550, 7040, 272, 796, 80347, 358, 535, 30968, 50617, 5894, 19, 65018, 10606, 109, 55811, 51314, 196883	5631, 3000, 9472, 23545, 155, 2984, 226, 107, 516, 10486, 55229, 4878, 2979, 4846, 4879, 10632
GO:0032504~multicellular organism reproduction	GO:0023014~signal transduction by protein phosphorylation	0.721055	1.56363	-0.457343	0.647425	0.993998	8893, 5066, 8611, 9425, 130951, 6794, 9985, 9468, 26038, 231, 1139, 51361, 5819, 10935, 6305, 51207, 4846, 3714, 5990, 4861, 29118, 2515, 54760, 83700, 3206, 1785, 2113, 8614, 6954, 79925, 140801, 124817, 84073, 353189, 147650, 23424, 572, 144535, 56111, 1672, 658, 9757, 100125288, 3976, 1515, 7473, 6461, 9576, 9612, 219793, 1770, 149685, 10919, 7073, 26108, 81616, 4838, 5608, 3622, 57178, 2057, …	8893, 9425, 130951, 9468, 26038, 231, 1139, 5819, 51207, 4846, 3714, 5990, 4861, 54760, 83700, 1785, 8614, 6954, 79925, 140801, 572, 144535, 56111, 1672, 658, 9757, 100125288, 3976, 1515, 9576, 9612, 219793, 1770, 10919, 26108, 81616, 4838, 2057, 56729, 7704
GO:0031099~regeneration	GO:0023051~regulation of signaling	2.08512	2.80649	-0.258215	0.796241	0.993998	7298, 5631, 4837, 56963, 83700, 2876, 2950, 389125, 2596, 337, 54658, 5468, 6229, 4666, 6657, 10631, 8431, 8751, 136319, 9315, 7040, 7480, 3162, 890, 2697, 1432, 23175, 8428, 1719	5631, 4837, 83700, 2950, 389125, 2596, 337, 54658, 5468, 6229, 6657
GO:0032147~activation of protein kinase activity	GO:0023052~signaling	1.00508	1.52604	-0.239872	0.81043	0.993998	6176, 6794, 5585, 6233, 7161, 9261, 5618, 1139, 2200, 238, 10892, 10595, 1616, 959, 5319, 7311, 4188, 28988, 5590, 4914, 5608, 3146, 107, 51776, 1848, 9607, 7046, 5781, 9064, 796, 1432, 51561, 5335, 1739, 3690, 4342, 5894, 65018, 257397, 101, 28984, 84231, 6556, 5600, 109, 6714, 196883	5585, 6233, 5618, 1139, 10892, 959, 7311, 5590, 4914, 3146, 107, 51776
GO:0048878~chemical homeostasis	GO:0023056~positive regulation of signaling	1.70127	1.5004	0.278914	0.780311	0.993998	8694, 6597, 6794, 9501, 126695, 4804, 1139, 282679, 475, 58515, 57620, 479, 2542, 54795, 79734, 6548, 64072, 6549, 2901, 9476, 286133, 7376, 25874, 9472, 285848, 481, 116285, 115111, 444, 2950, 51297, 885, 5424, 845, 5468, 5788, 8614, 9001, 6331, 65266, 8996, 10590, 9446, 115019, 490, 23545, 7184, 6095, 572, 80024, 2645, 10518, 2841, 26056, 2200, 1232, 51024, 337, 7779, 2847, 5319, 2769, 5371, 62…	8694, 9501, 4804, 1139, 282679, 475, 58515, 2542, 54795, 6548, 6549, 2901, 286133, 25874, 9472, 285848, 481, 116285, 115111, 444, 2950, 885, 845, 5468, 5788, 8614, 9001, 6331, 65266, 8996, 115019, 23545, 7184, 6095, 572, 80024, 10518, 2841, 26056, 1232, 51024, 337, 7779, 2847, 2769, 6262, 9456, 3270, 781, 27032, 1201, 3146, 107, 283375, 3667, 4879, 10523
GO:0001704~formation of primary germ layer	GO:0030001~metal ion transport	2.13776	3.93402	-0.855455	0.392299	0.993998	7473, 4838, 84913, 2116, 2335, 51176, 4324, 6886, 6657, 3975, 1848, 89870, 22943, 3690, 9646, 2001, 8091, 6928, 1843, 3624, 3685	4838, 84913, 2116, 2335, 51176, 6886, 6657, 3975, 89870
GO:0048608~reproductive structure development	GO:0030029~actin filament-based process	2.09549	2.85433	-0.265973	0.79026	0.993998	9289, 8893, 4693, 6794, 9985, 9468, 58495, 8031, 5618, 144455, 10935, 2288, 658, 93649, 9757, 54997, 3975, 3976, 4846, 1515, 4188, 2186, 23414, 4914, 4838, 3206, 2116, 3622, 51176, 666, 2057, 56729, 5468, 10046, 8614, 7046, 5781, 2034, 8091, 598, 5654, 1739, 2309, 5310, 157506, 6714, 7022, 8751, 130497, 26259, 6928, 1432, 51742, 7855, 1718, 5914, 113026, 5333, 2067, 6382, 3624, 3623, 7942, 128637…	9289, 8893, 4693, 9468, 8031, 5618, 2288, 658, 93649, 9757, 54997, 3975, 3976, 4846, 1515, 2186, 23414, 4914, 4838, 2116, 51176, 2057, 56729, 5468, 10046, 8614
GO:0071805~potassium ion transmembrane transport	GO:0030030~cell projection organization	1.07011	1.72897	-0.312092	0.754971	0.993998	7341, 53828, 3760, 157855, 9472, 481, 9132, 56996, 3249, 1785, 196527, 479, 845, 6548, 4878, 6549, 131096, 11060, 30819, 358, 3773, 1739, 3777, 3758, 79041, 3784, 3764, 3769	7341, 53828, 157855, 9472, 481, 9132, 3249, 1785, 196527, 845, 6548, 4878, 6549, 131096
GO:0071804~cellular potassium ion transport	GO:0030031~cell projection assembly	0.767585	1.05374	-0.107266	0.914578	0.993998	7341, 53828, 3760, 157855, 9472, 481, 9132, 56996, 3249, 1785, 196527, 479, 845, 6548, 4878, 6549, 131096, 11060, 30819, 358, 3773, 1739, 3777, 3758, 79041, 3784, 3764, 3769	7341, 53828, 157855, 9472, 481, 9132, 3249, 1785, 196527, 845, 6548, 4878, 6549, 131096
GO:0055082~cellular chemical homeostasis	GO:0030036~actin cytoskeleton organization	1.04626	2.449	-0.741611	0.458323	0.993998	6597, 1139, 282679, 475, 58515, 57620, 479, 2542, 54795, 79734, 6548, 64072, 6549, 2901, 286133, 25874, 9472, 481, 115111, 444, 845, 5788, 8614, 9001, 8996, 10590, 9446, 115019, 490, 23545, 7184, 572, 80024, 2645, 10518, 2841, 26056, 1232, 51024, 7779, 2847, 5319, 2769, 5371, 6262, 3596, 3270, 781, 27032, 10568, 343, 147, 1201, 3146, 283375, 9607, 10523, 7442, 7040, 80762, 358, 10497, 2828, 2309,…	1139, 282679, 475, 58515, 2542, 54795, 6548, 6549, 2901, 286133, 25874, 9472, 481, 115111, 444, 845, 5788, 8614, 9001, 8996, 115019, 23545, 7184, 572, 80024, 10518, 2841, 26056, 1232, 51024, 7779, 2847, 2769, 6262, 3270, 781, 27032, 1201, 3146, 283375, 10523
GO:0051049~regulation of transport	GO:0030041~actin filament polymerization	-0.315532	0.503052	-0.55865	0.576401	0.993998	3760, 9501, 22871, 7161, 9066, 4607, 55600, 255057, 57620, 3993, 90678, 54997, 131096, 4846, 4604, 115827, 729993, 53828, 4188, 25874, 9472, 7292, 337867, 481, 9908, 885, 27092, 10786, 7849, 7341, 9001, 65266, 65268, 3661, 7984, 80024, 283229, 10913, 777, 51024, 10631, 9917, 5319, 89870, 125170, 6262, 113622, 91543, 2064, 9132, 3270, 781, 11338, 5608, 29098, 2335, 54543, 666, 3146, 57533, 56729, …	9501, 22871, 9066, 4607, 255057, 54997, 131096, 4846, 53828, 25874, 9472, 7292, 337867, 481, 885, 27092, 7341, 9001, 65266, 3661, 7984, 80024, 10913, 777, 51024, 89870, 125170, 6262, 9132, 3270, 781, 2335, 3146, 56729, 3667, 4878, 4879, 10523, 9026, 5582, 5187, 9022, 79693, 59284, 4804, 1139, 54795, 10297, 6548, 959, 2901, 7134, 8864, 5590, 1389, 444, 1785, 196527, 1265, 4137, 845, 5468, 8614, 10…
GO:0006476~protein deacetylation	GO:0030048~actin filament-based movement	2.88002	2.41791	0.447274	0.654677	0.993998	5371, 79885, 5187, 10933, 8864, 3622, 5245, 3066, 5931, 64426, 7157, 65018, 7040, 23028, 51742, 10467	5187, 10933, 8864, 5245, 3066, 5931, 64426
GO:0008645~hexose transport	GO:0030097~hemopoiesis	1.14154	1.82893	-0.316999	0.751244	0.993998	4804, 2645, 11182, 1389, 55600, 2542, 11132, 8503, 3667, 5319, 2171, 5590, 5781, 10580, 79058, 1432, 79602, 81031, 51763, 6515	4804, 1389, 2542, 3667, 2171, 5590
GO:0015749~monosaccharide transport	GO:0030098~lymphocyte differentiation	1.43025	0.260617	0.846467	0.397292	0.993998	4804, 2645, 11182, 1389, 55600, 2542, 11132, 8503, 3667, 5319, 2171, 5590, 5781, 10580, 79058, 1432, 79602, 81031, 51763, 6515	4804, 1389, 2542, 3667, 2171, 5590
GO:0042110~T cell activation	GO:0030100~regulation of endocytosis	0.68915	1.02044	-0.139478	0.889072	0.993998	6794, 8995, 64218, 81704, 6095, 440275, 5618, 572, 1139, 51043, 2841, 5896, 5897, 11146, 10892, 959, 3714, 3659, 4627, 6461, 339390, 91543, 100507436, 3572, 9093, 2064, 7292, 5590, 1445, 115650, 51176, 941, 3146, 942, 5788, 7704, 3702, 5781, 56253, 7040, 6708, 80762, 51561, 7855, 8943, 10673, 1739, 30968, 5914, 64600, 3329, 101, 3600, 10385, 8934, 6556, 6714, 2934, 2615	64218, 81704, 6095, 440275, 5618, 572, 1139, 2841, 5896, 5897, 10892, 959, 3714, 4627, 339390, 9093, 7292, 5590, 1445, 51176, 941, 3146, 942, 5788, 7704, 3702
GO:0051259~protein oligomerization	GO:0030111~regulation of Wnt signaling pathway	0.939179	1.67962	-0.358715	0.719808	0.993998	6472, 5066, 8996, 9447, 5564, 27348, 22871, 7161, 9361, 80146, 282679, 51024, 79734, 7139, 978, 6548, 10892, 4869, 2703, 7915, 5195, 125170, 8366, 286133, 7013, 6223, 25939, 38, 5590, 58525, 80036, 56666, 885, 23373, 666, 226, 53834, 1807, 386617, 23208, 7442, 7126, 3162, 94, 5551, 4144, 3604, 4938, 5589, 5987, 6714, 6532, 3416, 340706, 1278, 1277, 30968, 32, 3934, 7157, 23590, 79026, 2697, 79869…	8996, 5564, 27348, 22871, 80146, 282679, 51024, 7139, 6548, 10892, 7915, 125170, 286133, 7013, 6223, 5590, 80036, 56666, 885, 226, 53834, 1807, 386617
GO:0030522~intracellular receptor signaling pathway	GO:0030154~cell differentiation	1.40445	2.34561	-0.462874	0.643454	0.993998	5371, 7376, 5187, 8611, 6597, 7311, 6233, 3661, 22938, 5245, 6257, 1592, 10809, 8031, 6095, 4838, 5608, 4929, 79039, 2288, 5468, 1616, 89870, 6672, 9249, 8091, 2494, 6591, 23426, 5915, 79876, 55885, 5914, 7533, 257397, 1408, 171023, 6714, 5925	5187, 7311, 6233, 3661, 22938, 5245, 6257, 8031, 6095, 4838, 4929, 79039, 2288, 5468, 89870
GO:0022409~positive regulation of cell-cell adhesion	GO:0030155~regulation of cell adhesion	1.05772	2.20765	-0.598006	0.549836	0.993998	6461, 3572, 9093, 9780, 7292, 5590, 572, 4838, 1445, 115650, 51176, 2113, 941, 2244, 3146, 942, 5896, 5788, 6657, 10892, 7704, 959, 5781, 7040, 4092, 6708, 51561, 1991, 8943, 10673, 5914, 2243, 3329, 101, 3600, 6714	9093, 7292, 5590, 572, 4838, 1445, 51176, 941, 2244, 3146, 942, 5896, 5788, 6657, 10892, 7704, 959
GO:0045765~regulation of angiogenesis	GO:0030162~regulation of proteolysis	1.32257	3.16493	-0.96825	0.33292	0.993998	5371, 9475, 7058, 64218, 2064, 3273, 147372, 4804, 4914, 4838, 1139, 575, 2113, 3146, 1232, 6678, 8823, 947, 4846, 4879, 6672, 8742, 116844, 3373, 3162, 28984, 358, 5335, 2828, 94	9475, 7058, 64218, 147372, 4804, 4914, 4838, 1139, 575, 3146, 1232, 8823, 4846, 4879
GO:0071593~lymphocyte aggregation	GO:0030177~positive regulation of Wnt signaling pathway	-0.256478	0.0855482	-0.252037	0.801012	0.993998	6794, 8995, 64218, 81704, 6095, 440275, 5618, 572, 1139, 51043, 2841, 5896, 5897, 11146, 10892, 959, 3714, 3659, 4627, 6461, 339390, 91543, 100507436, 3572, 9093, 2064, 7292, 5590, 1445, 115650, 51176, 941, 3146, 942, 5788, 7704, 3702, 5781, 56253, 7040, 6708, 80762, 51561, 7855, 8943, 10673, 1739, 30968, 5914, 64600, 3329, 101, 3600, 10385, 8934, 6556, 6714, 2934, 2615	64218, 81704, 6095, 440275, 5618, 572, 1139, 2841, 5896, 5897, 10892, 959, 3714, 4627, 339390, 9093, 7292, 5590, 1445, 51176, 941, 3146, 942, 5788, 7704, 3702
GO:0006082~organic acid metabolic process	GO:0030178~negative regulation of Wnt signaling pathway	0.708529	2.07699	-0.728592	0.466251	0.993998	6472, 10170, 5066, 130752, 5464, 166785, 1381, 23205, 9261, 593, 1376, 2542, 10455, 4846, 6507, 7915, 7376, 8864, 4025, 5631, 1592, 25874, 116285, 2876, 883, 2950, 55699, 55577, 2597, 255189, 5468, 6999, 10786, 7263, 5564, 9446, 3420, 3067, 1558, 2645, 80221, 81034, 3939, 27068, 337, 51302, 54658, 30, 5319, 10434, 7352, 55907, 4363, 38, 341392, 1891, 2023, 80724, 57176, 3030, 8681, 55152, 169355,…	10170, 130752, 5464, 1381, 23205, 593, 1376, 2542, 10455, 4846, 6507, 7915, 8864, 5631, 25874, 116285, 883, 2950, 55699, 255189, 5468, 5564, 3420, 3067, 1558, 3939, 337, 51302, 54658, 10434, 7352, 55907, 4363, 1891, 2023, 3030, 8681, 81616, 1201, 80896, 226, 8836, 1807, 3667, 10005
GO:0044282~small molecule catabolic process	GO:0030182~neuron differentiation	0.639394	1.46263	-0.458135	0.646856	0.993998	9784, 3067, 166785, 1381, 593, 572, 2645, 1376, 217, 51302, 10455, 30, 4846, 7915, 38, 1891, 2023, 80724, 1592, 3030, 169355, 883, 80896, 55577, 226, 2597, 6999, 3667, 10005, 4552, 3242, 2098, 594, 275, 56898, 26330, 216, 51763, 51, 2805, 32, 66002, 4041, 5053, 6342, 37, 3991, 2184, 25953, 10449, 23175, 84693, 5625, 2639, 5209	3067, 1381, 593, 572, 1376, 217, 51302, 10455, 4846, 7915, 1891, 2023, 3030, 883, 80896, 226, 3667, 10005
GO:0051172~negative regulation of nitrogen compound metabolic process	GO:0030198~extracellular matrix organization	0.0807151	1.35748	-0.780471	0.435114	0.993998	8893, 6231, 6597, 6233, 3364, 8092, 7161, 10933, 65080, 5931, 1616, 3090, 5396, 9513, 4188, 4861, 9472, 7292, 54487, 8538, 51655, 8658, 4194, 7341, 9400, 9001, 6015, 25842, 9242, 440275, 56676, 144455, 10637, 79039, 3015, 78986, 55506, 6886, 10595, 3659, 333929, 7593, 6663, 2186, 9093, 10919, 11338, 1523, 10009, 23152, 3146, 6657, 947, 5725, 5064, 5187, 128553, 9425, 3166, 23521, 25822, 4929, 339…	8893, 6233, 3364, 10933, 5931, 5396, 4861, 9472, 7292, 54487, 4194, 7341, 9400, 9001, 25842, 9242, 440275, 56676, 79039, 78986, 55506, 6886, 7593, 6663, 2186, 9093, 10919, 3146, 6657, 5725, 5187, 9425, 23521, 4929, 7013, 8864, 23414, 84913, 341405, 80315, 51176, 5468, 10347, 5245, 22938, 3066, 148979, 57167, 29842, 6207, 93649, 7936, 3975, 100125288, 6208, 54737, 9612, 7311, 221937, 2023, 64426, …
GO:0009611~response to wounding	GO:0030203~glycosaminoglycan metabolic process	0.720155	1.55472	-0.425282	0.670631	0.993998	5582, 9066, 128272, 340205, 3399, 959, 4846, 6507, 9630, 286133, 5592, 3053, 23414, 83700, 2876, 196527, 2113, 2596, 1265, 6678, 79803, 5627, 8996, 4671, 3066, 1281, 81704, 2171, 2767, 2244, 4620, 5754, 4666, 10631, 4627, 3659, 2769, 349633, 26509, 5055, 11093, 2186, 2064, 3273, 4914, 56963, 2335, 389125, 3146, 6657, 5327, 947, 9620, 23208, 4097, 7046, 5781, 7040, 7480, 3162, 10019, 10855, 10451,…	5582, 9066, 340205, 959, 4846, 6507, 286133, 5592, 23414, 83700, 196527, 2596, 1265, 8996, 4671, 3066, 1281, 81704, 2171, 2767, 2244, 4627, 2769, 5055, 2186, 4914, 2335, 389125, 3146, 6657
GO:0014020~primary neural tube formation	GO:0030217~T cell differentiation	2.34189	0.975636	0.968782	0.332654	0.993998	56963, 4838, 6201, 57167, 58495, 5754, 55081, 11146, 8092, 54903, 1855, 9620, 5216, 5898, 7040, 5914	4838, 6201, 57167, 55081, 54903
GO:0048729~tissue morphogenesis	GO:0030258~lipid modification	1.42265	1.68424	-0.0332297	0.973491	0.993998	9464, 6233, 55081, 126695, 8092, 128272, 4607, 2300, 11146, 3911, 3714, 7134, 6201, 4146, 57154, 23414, 2239, 2116, 51176, 1427, 7849, 9245, 65266, 58495, 1281, 1954, 57167, 7139, 6886, 5754, 3975, 4624, 3976, 4625, 89870, 1515, 7473, 349633, 5371, 6262, 7475, 6663, 7311, 9491, 6939, 121643, 56963, 4838, 340419, 54903, 9620, 7046, 9788, 23322, 8091, 7040, 4092, 6591, 1855, 5898, 5216, 1739, 94, 3…	9464, 6233, 55081, 4607, 3714, 7134, 6201, 4146, 57154, 23414, 2116, 51176, 9245, 65266, 1281, 1954, 57167, 7139, 6886, 3975, 4624, 3976, 89870, 1515, 6262, 7475, 6663, 7311, 121643, 4838, 54903
GO:0001818~negative regulation of cytokine production	GO:0030307~positive regulation of cell growth	0.899071	1.06164	-0.0193779	0.98454	0.993998	5371, 7311, 6233, 3661, 3596, 100302736, 7292, 5094, 1139, 29110, 1445, 59307, 2841, 2335, 2950, 51176, 2542, 3146, 947, 58509, 23208, 4157, 7040, 3162, 80762, 57447, 1411, 51561, 1991, 5914, 8288, 55593, 3604, 3624, 3623, 28984, 1001, 10385, 6556, 54106, 5987, 10204, 2615	7311, 6233, 3661, 100302736, 7292, 5094, 1139, 29110, 1445, 59307, 2841, 2335, 2950, 51176, 2542, 3146
GO:0051092~positive regulation of NF-kappaB transcription factor activity	GO:0030308~negative regulation of cell growth	1.59858	1.54709	0.158275	0.87424	0.993998	9447, 7311, 6233, 8995, 5590, 4914, 10935, 238, 10892, 959, 5319, 4869, 89870, 136319, 9830, 55072, 257397, 7040, 101, 5687, 54106	7311, 6233, 5590, 4914, 10892, 959, 89870
GO:0060401~cytosolic calcium ion transport	GO:0030323~respiratory tube development	0.345478	0.199384	0.125359	0.900239	0.993998	6262, 9001, 8996, 9446, 3596, 9472, 3270, 781, 444, 845, 5788, 5319, 10523, 7442, 3352, 7040, 25998, 53373, 796, 3708, 5335, 1729	6262, 9001, 8996, 9472, 3270, 781, 444, 845, 5788, 10523
GO:0052652~cyclic purine nucleotide metabolic process	GO:0030324~lung development	0.425657	0.28949	0.125246	0.900329	0.993998	4161, 5064, 7434, 3000, 9472, 155, 2974, 2984, 107, 10486, 4878, 2979, 4846, 4879, 7466, 5894, 4157, 19, 2550, 796, 358, 109, 55811, 196883	3000, 9472, 155, 2984, 107, 10486, 4878, 2979, 4846, 4879
GO:0010629~negative regulation of gene expression	GO:0030326~embryonic limb morphogenesis	1.84419	2.29913	-0.105634	0.915873	0.993998	8893, 6231, 9464, 6597, 6233, 8092, 7161, 10933, 65080, 4686, 5931, 1616, 3636, 3090, 5396, 9513, 4188, 4861, 7292, 54487, 8538, 51655, 4194, 7341, 9400, 9001, 6015, 55061, 25842, 9242, 440275, 56676, 144455, 10637, 3015, 78986, 55506, 6886, 9757, 10595, 3659, 333929, 7593, 6663, 2186, 9093, 10919, 11338, 1523, 10009, 23152, 3146, 6657, 947, 5725, 5187, 128553, 3166, 23521, 25822, 4929, 3399, 832…	8893, 9464, 6233, 10933, 4686, 5931, 5396, 4861, 7292, 54487, 4194, 7341, 9400, 9001, 25842, 9242, 440275, 56676, 78986, 55506, 6886, 9757, 7593, 6663, 2186, 9093, 10919, 3146, 6657, 5725, 5187, 23521, 4929, 8864, 7498, 23414, 84913, 29110, 341405, 80315, 51176, 5468, 8614, 8996, 5245, 22938, 3066, 148979, 57167, 29842, 6207, 93649, 7936, 3975, 100125288, 6208, 54737, 9612, 7311, 221937, 2023, 64…
GO:0001894~tissue homeostasis	GO:0030509~BMP signaling pathway	1.60216	0.771246	0.612791	0.540014	0.993998	9476, 12, 6794, 6101, 9456, 4069, 340719, 582, 124590, 231, 563, 1445, 10518, 64072, 947, 9607, 3988, 54903, 5781, 8842, 2034, 25861, 7031, 101, 340547, 213, 796, 84059, 1001, 54106, 6714, 5925	6101, 9456, 4069, 582, 231, 563, 1445, 10518, 3988, 54903
GO:0048699~generation of neurons	GO:0030512~negative regulation of transforming growth factor beta receptor signaling pathway	2.19845	1.67094	0.430202	0.667049	0.993998	9464, 26038, 22871, 57187, 7161, 57622, 79414, 238, 11344, 6507, 5396, 118813, 28988, 885, 51654, 9001, 11041, 64218, 6095, 440275, 26011, 2288, 658, 6886, 6405, 10631, 7473, 7475, 6663, 2064, 10919, 121643, 4914, 56963, 151835, 1523, 23271, 2335, 54820, 3146, 6657, 6152, 5064, 6794, 8175, 124590, 4804, 10458, 4929, 3399, 81532, 7516, 54437, 10210, 64072, 3714, 5592, 8864, 126520, 57154, 340719, …	9464, 26038, 22871, 57622, 6507, 5396, 118813, 885, 51654, 9001, 64218, 6095, 440275, 26011, 2288, 658, 6886, 6405, 7475, 6663, 10919, 121643, 4914, 23271, 2335, 3146, 6657, 6152, 8175, 4804, 4929, 81532, 7516, 54437, 3714, 5592, 8864, 57154, 5590, 83700, 116443, 1785, 51176, 2596, 4137, 6710, 5468, 9289, 22938, 3066, 1281, 9283, 1954, 575, 337, 3975, 50810, 3976, 6101, 1600, 57453, 864, 107, 549…
GO:0003279~cardiac septum development	GO:0030516~regulation of axon extension	1.7094	0.780821	0.657533	0.510839	0.993998	9784, 9794, 9321, 1785, 57167, 78987, 53834, 5754, 199699, 23414, 5915, 4052, 7046, 9249, 1482, 4092, 5914	9794, 1785, 57167, 53834, 23414
GO:0031056~regulation of histone modification	GO:0030522~intracellular receptor signaling pathway	1.00782	1.15565	-0.00111977	0.999107	0.999108	5371, 22938, 4674, 10919, 26108, 55693, 26097, 3622, 93649, 9757, 8328, 7936, 3976, 94104, 9733, 9646, 7157, 65018, 7040, 23028, 6591, 10467	22938, 10919, 26108, 26097, 93649, 9757, 7936, 3976
GO:0034622~cellular macromolecular complex assembly	GO:0030534~adult behavior	0.293834	-0.13311	0.30607	0.759552	0.993998	6152, 9026, 6232, 93233, 6674, 6234, 6233, 23521, 6193, 23523, 8175, 5618, 10458, 25981, 119, 5931, 11344, 7516, 1616, 6901, 404672, 7013, 6122, 7375, 9557, 8666, 6169, 79003, 1785, 80115, 55814, 11078, 4137, 6710, 845, 6636, 8339, 100131801, 140801, 2958, 6892, 8996, 6135, 6134, 4674, 6136, 10907, 25842, 23545, 9361, 27065, 2886, 2006, 10713, 100287171, 2244, 2288, 55506, 50853, 6209, 6208, 5081…	6152, 9026, 6232, 6233, 23521, 6193, 8175, 5618, 25981, 5931, 7516, 6901, 404672, 7013, 6122, 9557, 6169, 79003, 1785, 80115, 55814, 4137, 6710, 845, 6636, 8339, 140801, 8996, 6135, 6134, 6136, 25842, 23545, 27065, 2006, 10713, 100287171, 2244, 2288, 55506, 6208, 50810, 5892, 6223, 7311, 401541, 79585, 3146, 54943, 55239, 1968
GO:0061458~reproductive system development	GO:0030595~leukocyte chemotaxis	-0.705365	-0.102254	-0.488281	0.625351	0.993998	9289, 8893, 4693, 6794, 9985, 9468, 58495, 8031, 5618, 144455, 10935, 2288, 658, 93649, 9757, 54997, 3975, 3976, 4846, 1515, 4188, 2186, 23414, 4914, 4838, 3206, 2116, 3622, 51176, 666, 2057, 56729, 5468, 10046, 8614, 7046, 5781, 2034, 8091, 598, 5654, 1739, 2309, 5310, 157506, 6714, 7022, 8751, 130497, 26259, 6928, 1432, 51742, 7855, 1718, 5914, 113026, 5333, 2067, 6382, 3624, 3623, 7942, 128637…	9289, 8893, 4693, 9468, 8031, 5618, 2288, 658, 93649, 9757, 54997, 3975, 3976, 4846, 1515, 2186, 23414, 4914, 4838, 2116, 51176, 2057, 56729, 5468, 10046, 8614
GO:0007159~leukocyte cell-cell adhesion	GO:0030705~cytoskeleton-dependent intracellular transport	1.8885	0.613863	0.868075	0.385353	0.993998	6794, 8995, 64218, 81704, 6095, 440275, 6370, 5618, 572, 1139, 51043, 2841, 337, 5896, 5897, 11146, 10892, 959, 3714, 3659, 4627, 6461, 339390, 91543, 100507436, 3572, 9093, 2064, 7292, 5590, 1445, 115650, 51176, 2113, 941, 3146, 942, 5788, 7704, 3702, 5781, 56253, 7040, 6708, 80762, 796, 51561, 1739, 64600, 3329, 3600, 10385, 8934, 6556, 6714, 1991, 7855, 10673, 8943, 30968, 5914, 101, 4478, 261…	64218, 81704, 6095, 440275, 5618, 572, 1139, 2841, 337, 5896, 5897, 10892, 959, 3714, 4627, 339390, 9093, 7292, 5590, 1445, 51176, 941, 3146, 942, 5788, 7704, 3702
GO:0017148~negative regulation of translation	GO:0030832~regulation of actin filament length	-0.577736	0.170935	-0.56034	0.575248	0.993998	5371, 8893, 9001, 9513, 9612, 340719, 23521, 440275, 2886, 80315, 2597, 54487, 192669, 65080, 9611, 10140, 23112, 7040, 64506, 55095, 57690, 57721, 57510, 29883, 6726, 5914	8893, 9001, 9612, 23521, 440275, 80315, 54487
GO:1902275~regulation of chromatin organization	GO:0030833~regulation of actin filament polymerization	-0.216503	0.381851	-0.408158	0.683157	0.993998	5371, 22938, 4674, 25842, 10919, 26108, 55693, 26097, 3622, 6886, 93649, 9757, 8328, 7936, 3976, 94104, 9733, 9646, 7157, 65018, 7040, 23028, 6591, 10467	22938, 25842, 10919, 26108, 26097, 6886, 93649, 9757, 7936, 3976
GO:0043122~regulation of I-kappaB kinase/NF-kappaB signaling	GO:0030855~epithelial cell differentiation	0.336131	1.19645	-0.506808	0.61229	0.993998	5187, 161725, 8996, 7311, 6233, 3661, 100302736, 222643, 9093, 124583, 6095, 27032, 9908, 29110, 10913, 2950, 54862, 55504, 54469, 10892, 64170, 6574, 3162, 80762, 51561, 55072, 57153, 65018, 23476, 2697, 54106, 8878	5187, 161725, 8996, 7311, 6233, 3661, 100302736, 9093, 124583, 6095, 27032, 29110, 10913, 2950, 55504, 54469, 10892
GO:0006813~potassium ion transport	GO:0030856~regulation of epithelial cell differentiation	2.28344	2.20889	0.207798	0.835387	0.993998	7341, 53828, 3760, 157855, 9472, 481, 9132, 56996, 3249, 1785, 196527, 479, 845, 6548, 6558, 4878, 6549, 131096, 4846, 11060, 30819, 358, 3773, 84561, 1739, 3777, 3758, 79041, 3784, 3764, 3769	7341, 53828, 157855, 9472, 481, 9132, 3249, 1785, 196527, 845, 6548, 6558, 4878, 6549, 131096, 4846
GO:0048738~cardiac muscle tissue development	GO:0030900~forebrain development	-0.66556	0.584537	-0.884254	0.376559	0.993998	6262, 7134, 9794, 6443, 9472, 7161, 23414, 4607, 26011, 7139, 93649, 6548, 4624, 4878, 4625, 6901, 91807, 7046, 1482, 7040, 4092, 5915, 7919, 1432, 27101, 10611, 5914, 22943, 7137, 205428, 2932, 2697, 5600	6262, 7134, 9794, 6443, 9472, 23414, 4607, 26011, 7139, 93649, 6548, 4624, 4878, 6901
GO:0032787~monocarboxylic acid metabolic process	GO:0030902~hindbrain development	0.227507	1.54669	-0.758015	0.448442	0.993998	10170, 5066, 5564, 166785, 1381, 23205, 9261, 593, 1558, 2645, 80221, 3939, 1376, 2542, 337, 51302, 54658, 10455, 30, 5319, 10434, 7915, 7352, 7376, 4363, 8864, 38, 341392, 1891, 2023, 80724, 1592, 25874, 3030, 8681, 81616, 116285, 2876, 2950, 255189, 226, 2597, 5468, 3667, 10005, 275, 594, 56898, 85414, 54995, 51, 641371, 4023, 157506, 25953, 58526, 23175, 79602, 80270, 5742, 4258, 2639, 5164, 5…	10170, 5564, 1381, 23205, 593, 1558, 3939, 1376, 2542, 337, 51302, 54658, 10455, 10434, 7915, 7352, 4363, 8864, 1891, 2023, 25874, 3030, 8681, 81616, 116285, 2950, 255189, 226, 5468, 3667, 10005
GO:0032501~multicellular organismal process	GO:0031032~actomyosin structure organization	0.772862	2.20242	-0.739692	0.459487	0.993998	3760, 22871, 8092, 9066, 348093, 57622, 4607, 5819, 79414, 2301, 2300, 2542, 3993, 5931, 10892, 6901, 4604, 3636, 4846, 4861, 168002, 79885, 400746, 81844, 4973, 140801, 27092, 65266, 3661, 100302736, 10637, 10518, 2200, 1232, 4620, 10631, 4624, 4625, 64170, 4627, 3659, 64066, 91543, 1131, 9095, 9093, 81616, 6939, 79784, 5608, 151835, 2335, 941, 942, 5603, 947, 4878, 285590, 58509, 10523, 4879, 1…	22871, 9066, 57622, 4607, 5819, 2542, 5931, 10892, 6901, 4846, 4861, 168002, 81844, 4973, 140801, 27092, 65266, 3661, 100302736, 10518, 1232, 4624, 4627, 64066, 9093, 81616, 2335, 941, 942, 5603, 4878, 285590, 10523, 4879, 1381, 5618, 1139, 340205, 3313, 57665, 81532, 959, 5617, 7915, 5990, 5631, 80306, 83700, 29110, 84913, 2116, 341405, 1265, 2596, 6710, 845, 6954, 4671, 22938, 3221, 57560, 1160…
GO:0006164~purine nucleotide biosynthetic process	GO:0031056~regulation of histone modification	1.08692	1.11104	0.0766329	0.938916	0.993998	4161, 5064, 38, 7434, 5631, 3000, 9472, 23545, 155, 2974, 2984, 226, 107, 516, 10486, 55229, 4878, 400916, 2979, 4846, 4879, 10632, 7466, 4157, 2550, 7040, 272, 796, 80347, 358, 535, 30968, 50617, 5894, 19, 65018, 4938, 10606, 109, 55811, 51314, 196883	5631, 3000, 9472, 23545, 155, 2984, 226, 107, 516, 10486, 55229, 4878, 2979, 4846, 4879, 10632
GO:0034654~nucleobase-containing compound biosynthetic process	GO:0031098~stress-activated protein kinase signaling cascade	1.56719	0.732026	0.633332	0.526517	0.993998	6232, 6231, 6234, 6597, 6233, 81608, 57187, 22992, 23169, 8092, 348093, 2301, 79776, 2300, 238, 284697, 6229, 5931, 10892, 4846, 404672, 6122, 3090, 5396, 6124, 4188, 4861, 63876, 3097, 79885, 55693, 27097, 55577, 8538, 11198, 51655, 8658, 4194, 7341, 9400, 6135, 6134, 3661, 6137, 6257, 6015, 6136, 64859, 56676, 10637, 1478, 26097, 55227, 1477, 2200, 9757, 55229, 1915, 4624, 6923, 3659, 4869, 106…	6232, 6233, 81608, 22992, 6229, 5931, 10892, 4846, 404672, 6122, 5396, 6124, 4861, 27097, 11198, 4194, 7341, 9400, 6135, 6134, 3661, 6257, 6136, 56676, 26097, 55227, 9757, 55229, 1915, 4624, 6923, 10632, 6262, 7593, 7475, 9093, 126382, 941, 942, 5603, 4878, 4879, 6152, 6155, 5187, 9425, 100529855, 155, 5977, 959, 6164, 7013, 6165, 9794, 5990, 64764, 6169, 5631, 353497, 80306, 254065, 57677, 84913…
GO:0042098~T cell proliferation	GO:0031099~regeneration	1.13513	1.84837	-0.31281	0.754425	0.993998	339390, 8995, 3572, 9093, 2064, 7292, 81704, 115650, 941, 3146, 942, 11146, 5788, 10892, 959, 3659, 64600, 56253, 7040, 6708, 80762, 3600, 51561, 10385, 6556, 10673, 1739, 2615	339390, 9093, 7292, 81704, 941, 3146, 942, 5788, 10892, 959
GO:0007565~female pregnancy	GO:0031123~RNA 3'-end processing	2.52493	1.41663	0.785794	0.431988	0.993998	5066, 4012, 6159, 231, 5618, 4838, 29842, 10935, 2113, 2057, 2288, 8614, 3976, 4878, 1515, 56848, 5617, 3291, 7040, 3590, 8909, 796, 79602, 10661, 4316, 54407, 5914	4012, 231, 5618, 4838, 29842, 2057, 2288, 8614, 3976, 4878, 1515, 5617
GO:0043066~negative regulation of apoptotic process	GO:0031124~mRNA 3'-end processing	2.50735	1.8167	0.538801	0.590024	0.993998	5582, 9464, 6233, 9027, 7161, 4804, 5618, 4929, 10935, 3313, 2301, 79658, 5896, 6548, 7516, 10892, 10210, 959, 4846, 50515, 5272, 3572, 5590, 2876, 3249, 80315, 2950, 51176, 23770, 5863, 192286, 7849, 4194, 8996, 4671, 6453, 8995, 3066, 81704, 7184, 572, 894, 2244, 54978, 4666, 93649, 4869, 5055, 6663, 7311, 6189, 3596, 9093, 4914, 27074, 80331, 3589, 664, 3622, 1201, 1728, 54469, 55679, 56848, 7…	5582, 9464, 6233, 9027, 4804, 5618, 4929, 3313, 5896, 6548, 7516, 10892, 959, 4846, 50515, 5272, 5590, 3249, 80315, 2950, 51176, 4194, 8996, 4671, 3066, 81704, 7184, 572, 2244, 54978, 93649, 5055, 6663, 7311, 9093, 4914, 27074, 80331, 664, 1201, 1728, 54469, 55679
GO:0051338~regulation of transferase activity	GO:0031175~neuron projection development	0.531489	0.971021	-0.228219	0.819476	0.993998	54829, 6794, 5585, 6233, 225689, 7161, 9261, 5618, 1139, 10935, 633, 238, 10892, 54997, 10210, 400916, 959, 1616, 7013, 4188, 28988, 5590, 2950, 51654, 5468, 5788, 5502, 51776, 4931, 8658, 6176, 5564, 7984, 64853, 81669, 23624, 572, 894, 100287171, 78986, 2200, 54658, 1917, 8503, 93649, 84101, 10595, 8823, 5319, 4869, 6461, 5371, 6187, 7311, 6500, 9491, 9093, 2064, 25778, 2261, 4914, 5608, 1600, …	5585, 6233, 5618, 1139, 10892, 54997, 959, 7013, 5590, 2950, 51654, 5468, 5788, 5502, 51776, 4931, 5564, 7984, 64853, 81669, 572, 100287171, 78986, 54658, 93649, 84101, 8823, 6187, 7311, 6500, 9093, 4914, 1600, 1445, 84259, 80059, 3146, 100134934, 107, 3667, 5649
GO:0010921~regulation of phosphatase activity	GO:0031214~biomineral tissue development	0.167264	0.33098	-0.0883591	0.929591	0.993998	286187, 9475, 51231, 57718, 9814, 22870, 10199, 9472, 9891, 7184, 64062, 63935, 1741, 121256, 5504, 1408, 84240	9475, 51231, 57718, 10199, 9472, 7184, 64062
GO:0051282~regulation of sequestering of calcium ion	GO:0031323~regulation of cellular metabolic process	-0.277465	-0.0747503	-0.160612	0.872399	0.993998	6262, 9001, 8996, 444, 9446, 3596, 845, 5788, 9472, 10523, 3270, 7442, 3352, 7040, 25998, 53373, 3708, 5335, 1729	6262, 9001, 8996, 444, 845, 5788, 9472, 10523, 3270
GO:0010721~negative regulation of cell development	GO:0031324~negative regulation of cellular metabolic process	1.27927	1.93803	-0.295501	0.767611	0.993998	9289, 6695, 58495, 22871, 64218, 3066, 7161, 1281, 9283, 440275, 4804, 55920, 2200, 2288, 6405, 54437, 4821, 10631, 7473, 6461, 56963, 4838, 1600, 3249, 25791, 6657, 58190, 7442, 6993, 9921, 6532, 8091, 7040, 4070, 23028, 4092, 396, 85458, 11023, 5515, 2309, 11075, 7533, 2932, 56920, 5909, 8934, 5589, 4776, 429, 1903, 10501	9289, 22871, 64218, 3066, 1281, 9283, 440275, 4804, 2288, 6405, 54437, 4838, 1600, 3249, 6657
GO:0010975~regulation of neuron projection development	GO:0031326~regulation of cellular biosynthetic process	-0.526734	-0.452938	-0.100811	0.919701	0.993998	5064, 6794, 6695, 22871, 64218, 3066, 8175, 4804, 1954, 10458, 2288, 81532, 5754, 6405, 11344, 54437, 7473, 5396, 118813, 126520, 57154, 4914, 56963, 1600, 151835, 1523, 2335, 1785, 25791, 23373, 4137, 4897, 54986, 5649, 5365, 26259, 29904, 23028, 396, 1855, 8428, 10611, 11075, 9798, 7533, 2932, 56920, 79625, 8934, 5589, 4776, 10501	22871, 64218, 3066, 8175, 4804, 1954, 2288, 81532, 6405, 54437, 5396, 118813, 57154, 4914, 1600, 2335, 1785, 4137, 54986, 5649
GO:0035023~regulation of Rho protein signal transduction	GO:0031327~negative regulation of cellular biosynthetic process	0.852372	0.931643	0.0290717	0.976807	0.993998	9289, 2841, 6453, 25791, 7984, 50650, 55160, 27237, 1281, 5923, 54848, 128272, 5894, 8874, 7126, 19, 396, 2843, 121512, 89846, 613, 10451, 2828	9289, 2841, 7984, 1281, 5923, 54848
GO:0009893~positive regulation of metabolic process	GO:0031333~negative regulation of protein complex assembly	0.929666	1.6542	-0.334057	0.738336	0.993998	8893, 6597, 6233, 8092, 85409, 238, 284697, 10892, 4846, 5935, 5272, 5396, 4188, 28988, 222643, 55693, 8538, 51654, 11198, 51776, 8658, 7341, 6257, 115019, 6370, 27065, 10637, 26097, 2200, 1917, 9757, 64170, 4627, 3659, 4869, 7473, 7593, 7475, 9095, 9093, 5608, 27074, 147, 2335, 941, 942, 3667, 947, 139285, 5187, 5618, 1139, 155, 282996, 81532, 10297, 11146, 1938, 959, 7376, 9794, 7498, 64764, 35…	8893, 6233, 85409, 10892, 4846, 5935, 5272, 5396, 51654, 11198, 51776, 7341, 6257, 115019, 27065, 26097, 9757, 4627, 7593, 7475, 9093, 27074, 2335, 941, 942, 3667, 139285, 5187, 5618, 1139, 155, 81532, 10297, 959, 9794, 7498, 64764, 200558, 84913, 29110, 2116, 1389, 115992, 1265, 22938, 81669, 148979, 2244, 255919, 93649, 7936, 221937, 6500, 1600, 51231, 864, 84259, 55833, 283375, 6613, 7704, 564…
GO:1904892~regulation of STAT cascade	GO:0031344~regulation of cell projection organization	0.238813	0.199111	0.0484898	0.961326	0.993998	54829, 8995, 3596, 3572, 3066, 2261, 231, 5618, 1600, 633, 80059, 30837, 3976, 5617, 5175, 8091, 3600, 51561, 2675, 84444, 8835, 5515	3066, 231, 5618, 1600, 80059, 3976, 5617
GO:0060759~regulation of response to cytokine stimulus	GO:0031345~negative regulation of cell projection organization	0.636347	1.32705	-0.352445	0.724504	0.993998	7341, 7376, 8996, 7311, 6233, 3661, 100302736, 3572, 9093, 59307, 2950, 5468, 5788, 58509, 3093, 6880, 5781, 55072, 3554	7341, 8996, 7311, 6233, 3661, 100302736, 9093, 59307, 2950, 5468, 5788
GO:0009190~cyclic nucleotide biosynthetic process	GO:0031346~positive regulation of cell projection organization	1.12842	0.710963	0.354807	0.722734	0.993998	4161, 5064, 7434, 3000, 9472, 155, 2974, 2984, 107, 10486, 4878, 2979, 4846, 4879, 7466, 5894, 4157, 19, 2550, 796, 358, 109, 55811, 196883	3000, 9472, 155, 2984, 107, 10486, 4878, 2979, 4846, 4879
GO:0071453~cellular response to oxygen levels	GO:0031347~regulation of defense response	0.580677	-0.272886	0.612096	0.540474	0.993998	4194, 8453, 7311, 6233, 6095, 572, 664, 80315, 79723, 5468, 6548, 8614, 947, 6923, 4352, 2034, 1263, 29904, 3162, 890, 55662, 358, 3777, 2309, 64344, 7157, 65018, 64506, 101, 10449, 665, 28984, 79625, 6714	4194, 7311, 6233, 6095, 572, 664, 80315, 5468, 6548, 8614, 6923
GO:0051260~protein homooligomerization	GO:0031349~positive regulation of defense response	0.287327	-0.0391107	0.240084	0.810265	0.993998	6472, 5195, 125170, 286133, 7013, 5066, 38, 25939, 27348, 22871, 9361, 282679, 226, 23373, 51024, 79734, 53834, 1807, 978, 386617, 4869, 7915, 2703, 23208, 7442, 6532, 7126, 3162, 3416, 340706, 3934, 32, 5551, 3604, 6714, 10721	125170, 286133, 7013, 27348, 22871, 282679, 226, 51024, 53834, 1807, 386617, 7915
GO:0007417~central nervous system development	GO:0031396~regulation of protein ubiquitination	0.481013	1.87031	-0.77963	0.435609	0.993998	8893, 50506, 5066, 26038, 7161, 4929, 3399, 6867, 7915, 5592, 404037, 4861, 340719, 3572, 27330, 79885, 2950, 51176, 2113, 51654, 5468, 4897, 1827, 79925, 7849, 9289, 9001, 6331, 8633, 6695, 3066, 490, 23026, 23544, 1281, 9283, 6095, 572, 3939, 26011, 59345, 55506, 6886, 6405, 4821, 3975, 3976, 7473, 6663, 38, 9095, 2186, 2064, 64426, 26468, 79143, 121643, 4838, 1600, 1445, 2897, 54820, 57453, 66…	8893, 50506, 26038, 4929, 6867, 7915, 5592, 404037, 4861, 2950, 51176, 51654, 5468, 79925, 9289, 9001, 6331, 3066, 23026, 23544, 1281, 9283, 6095, 572, 3939, 26011, 59345, 55506, 6886, 6405, 3975, 3976, 6663, 2186, 64426, 121643, 4838, 1600, 1445, 2897, 57453, 2057, 6657, 7704, 5649
GO:0016310~phosphorylation	GO:0031397~negative regulation of protein ubiquitination	0.282406	0.196077	0.0812818	0.935218	0.993998	9464, 6233, 3364, 3000, 27006, 7161, 1455, 55600, 10935, 633, 238, 10892, 54997, 400916, 131096, 1616, 91807, 6901, 1339, 9475, 4188, 28988, 222643, 55693, 885, 2950, 55577, 3487, 51654, 5788, 51776, 8658, 65266, 22979, 65268, 5564, 7984, 64853, 440275, 6370, 10637, 894, 3939, 10913, 100287171, 78986, 2200, 1917, 658, 55229, 55504, 10595, 8823, 9917, 64170, 2968, 5319, 4869, 1119, 344387, 9491, 2…	9464, 6233, 3364, 3000, 27006, 10892, 54997, 131096, 6901, 1339, 9475, 885, 2950, 3487, 51654, 5788, 51776, 65266, 22979, 5564, 7984, 64853, 440275, 3939, 10913, 100287171, 78986, 658, 55229, 55504, 8823, 1119, 344387, 9093, 3270, 4914, 10922, 2335, 23031, 941, 3146, 942, 6657, 3667, 5603, 3702, 5582, 5187, 5585, 4804, 5618, 1139, 155, 2984, 167359, 81532, 6787, 102157402, 959, 5592, 9794, 7498, …
GO:0001932~regulation of protein phosphorylation	GO:0031399~regulation of protein modification process	1.13542	1.83096	-0.330119	0.74131	0.993998	9464, 6233, 3364, 7161, 55600, 633, 238, 10892, 54997, 1616, 9475, 4188, 28988, 222643, 55693, 885, 2950, 3487, 51654, 5788, 51776, 65268, 5564, 7984, 64853, 440275, 6370, 10637, 894, 10913, 78986, 2200, 55504, 10595, 8823, 64170, 5319, 4869, 2064, 9093, 3273, 3270, 4914, 5608, 2335, 147, 941, 3146, 6657, 58509, 54829, 5187, 6794, 5585, 9261, 4804, 5618, 1139, 155, 81532, 959, 7498, 3572, 5590, 2…	9464, 6233, 3364, 10892, 54997, 9475, 885, 2950, 3487, 51654, 5788, 51776, 5564, 7984, 64853, 440275, 10913, 78986, 55504, 8823, 9093, 3270, 4914, 2335, 941, 3146, 6657, 5187, 5585, 4804, 5618, 1139, 155, 81532, 959, 7498, 5590, 29110, 1389, 5502, 10347, 5245, 3066, 81669, 9283, 2244, 93649, 7936, 3976, 7311, 4838, 1600, 1445, 51231, 80059, 107, 54986, 5649
GO:0001816~cytokine production	GO:0031400~negative regulation of protein modification process	0.470535	1.49804	-0.592021	0.553836	0.993998	5187, 6233, 9261, 1139, 2542, 54795, 11146, 10892, 959, 3572, 7292, 5590, 29110, 81844, 2950, 51176, 9289, 9447, 3661, 100302736, 3066, 147372, 6095, 64806, 59307, 2841, 84265, 10631, 64170, 5319, 11128, 89870, 3659, 5371, 7311, 91543, 3596, 5094, 4838, 1445, 2335, 115650, 941, 942, 3146, 947, 5603, 58509, 3988, 3702, 23208, 56253, 7040, 3162, 8692, 6591, 10855, 80762, 10417, 1411, 796, 51561, 17…	5187, 6233, 1139, 2542, 54795, 10892, 959, 7292, 5590, 29110, 81844, 2950, 51176, 9289, 3661, 100302736, 3066, 147372, 6095, 64806, 59307, 2841, 11128, 89870, 7311, 5094, 4838, 1445, 2335, 941, 942, 3146, 5603, 3988, 3702
GO:0071214~cellular response to abiotic stimulus	GO:0031401~positive regulation of protein modification process	0.649396	1.1618	-0.263234	0.79237	0.993998	404672, 5064, 6794, 342372, 3596, 3364, 7161, 440275, 80036, 572, 2767, 55693, 26056, 664, 1785, 150678, 1265, 5269, 5424, 6548, 4239, 4878, 3659, 6295, 7442, 136319, 130497, 4157, 8091, 7040, 92241, 7480, 8692, 23028, 2072, 6591, 396, 598, 1432, 358, 1277, 7157, 2067, 3373, 55294, 2697, 51499, 4776, 429, 1408, 4316, 54407	404672, 3364, 440275, 80036, 572, 2767, 26056, 664, 1785, 1265, 5269, 6548, 4878
GO:0051100~negative regulation of binding	GO:0031503~protein complex localization	0.95663	1.41663	-0.184315	0.853767	0.993998	5195, 7341, 9464, 8864, 4188, 3066, 155, 117166, 341405, 23063, 51176, 8658, 5824, 22943, 8751, 6672, 6368, 8091, 23028, 3162, 54552, 1855, 2932, 1454, 5909, 56257, 4776, 51512	7341, 9464, 8864, 3066, 155, 117166, 341405, 51176
GO:0023014~signal transduction by protein phosphorylation	GO:0031570~DNA integrity checkpoint	0.241336	1.66155	-0.814306	0.41547	0.993998	5187, 9464, 5585, 6233, 225689, 27006, 7161, 9261, 4804, 155, 1139, 238, 6787, 131096, 959, 1616, 7498, 4188, 5596, 222643, 28988, 5590, 27330, 2950, 3487, 6710, 51776, 10347, 65268, 5245, 7984, 64853, 9283, 23624, 6370, 10913, 78986, 2244, 658, 55504, 10595, 8823, 7936, 3976, 64170, 5319, 7311, 6500, 9491, 2064, 25778, 2261, 4914, 4838, 5608, 1445, 3589, 147, 2335, 51231, 3146, 6657, 54986, 1848…	5187, 9464, 5585, 6233, 27006, 4804, 155, 1139, 6787, 131096, 959, 7498, 5596, 5590, 2950, 3487, 6710, 51776, 10347, 5245, 7984, 64853, 9283, 10913, 78986, 2244, 658, 55504, 8823, 7936, 3976, 7311, 6500, 4914, 4838, 1445, 2335, 51231, 3146, 6657, 54986, 3667, 5603, 5923
GO:0007586~digestion	GO:0031589~cell-substrate adhesion	0.692812	1.8656	-0.635458	0.52513	0.993998	9245, 12, 7376, 65266, 6564, 200879, 1131, 115111, 337, 51302, 54658, 5644, 1506, 5319, 5408, 7442, 7433, 27159, 7031, 1646, 340547, 358, 3784, 54106	9245, 65266, 6564, 115111, 337, 51302, 54658, 5644, 1506
GO:0022414~reproductive process	GO:0031647~regulation of protein stability	0.451389	1.2627	-0.450655	0.652238	0.993998	8893, 4693, 130951, 9985, 9468, 26038, 3364, 118429, 231, 51361, 5819, 10935, 54997, 4846, 4188, 4861, 54760, 79925, 140801, 124817, 353189, 8031, 23424, 144455, 2288, 658, 9757, 4627, 1515, 7473, 219793, 1770, 2186, 10919, 7073, 8681, 81616, 4914, 5608, 666, 2057, 11055, 56729, 4878, 56848, 50506, 5066, 6674, 8611, 9425, 6794, 4012, 6159, 5618, 1139, 7516, 6305, 51207, 3714, 5617, 7013, 5990, 29…	8893, 4693, 130951, 9468, 26038, 3364, 118429, 231, 5819, 54997, 4846, 4861, 54760, 79925, 140801, 8031, 2288, 658, 9757, 4627, 1515, 219793, 1770, 2186, 10919, 8681, 81616, 4914, 2057, 56729, 4878, 50506, 9425, 4012, 5618, 1139, 7516, 51207, 3714, 5617, 7013, 5990, 23414, 83700, 2116, 1785, 51176, 283677, 5468, 6954, 8614, 9289, 157855, 572, 56111, 29842, 144535, 1672, 93649, 3975, 100125288, 39…
GO:0018130~heterocycle biosynthetic process	GO:0031668~cellular response to extracellular stimulus	-0.07344	1.55993	-0.989944	0.322201	0.993998	6232, 6231, 6234, 6597, 6233, 81608, 57187, 22992, 23169, 8092, 348093, 2301, 79776, 2300, 238, 284697, 6229, 5931, 10892, 4846, 404672, 6122, 3090, 5396, 6124, 4188, 4861, 63876, 3097, 79885, 55693, 27097, 55577, 8538, 11198, 51655, 8658, 4194, 7341, 9400, 6135, 6134, 3661, 6137, 6257, 6015, 6136, 64859, 56676, 10637, 1478, 26097, 55227, 1477, 2200, 9757, 55229, 1915, 4624, 6923, 3659, 4869, 106…	6232, 6233, 81608, 22992, 6229, 5931, 10892, 4846, 404672, 6122, 5396, 6124, 4861, 27097, 11198, 4194, 7341, 9400, 6135, 6134, 3661, 6257, 6136, 56676, 26097, 55227, 9757, 55229, 1915, 4624, 6923, 10632, 6262, 7593, 7475, 9093, 126382, 941, 942, 5603, 4878, 4879, 6152, 6155, 5187, 9425, 100529855, 155, 5977, 959, 6164, 7013, 6165, 9794, 5990, 64764, 6169, 5631, 353497, 80306, 254065, 57677, 84913…
GO:0007017~microtubule-based process	GO:0031960~response to corticosteroid	0.526279	1.66155	-0.61664	0.537472	0.993998	93233, 6674, 347240, 55081, 25981, 147700, 3993, 10297, 6867, 7516, 5195, 7013, 9475, 256364, 23299, 23255, 5590, 320, 79884, 2597, 200162, 57159, 54801, 4137, 283431, 7846, 79925, 8658, 345643, 9001, 221421, 200373, 10239, 144535, 2288, 50810, 4869, 4627, 6101, 1770, 23354, 201625, 4914, 23271, 54820, 1201, 8636, 54986, 80173, 92421, 4130, 6993, 4133, 9742, 11186, 4135, 1263, 118426, 1062, 57787…	55081, 25981, 10297, 6867, 7516, 7013, 9475, 256364, 5590, 320, 79884, 200162, 57159, 4137, 7846, 79925, 345643, 9001, 221421, 200373, 144535, 2288, 50810, 4627, 6101, 1770, 201625, 4914, 23271, 1201, 54986, 80173
GO:0060541~respiratory system development	GO:0032101~regulation of response to external stimulus	0.406662	0.493461	-0.0173006	0.986197	0.993998	3596, 9242, 147372, 23414, 4838, 51176, 23152, 340419, 3146, 6678, 53834, 5754, 93649, 79925, 3976, 3911, 4846, 3988, 9620, 5310, 2034, 157506, 23322, 8091, 83716, 7917, 2324, 429, 171023, 5914	9242, 147372, 23414, 4838, 51176, 3146, 53834, 93649, 79925, 3976, 4846, 3988
GO:0006397~mRNA processing	GO:0032102~negative regulation of response to external stimulus	1.75788	0.484651	0.91519	0.360092	0.993998	8996, 22938, 154007, 25862, 10907, 81608, 57187, 8175, 29101, 1478, 10713, 26097, 1477, 55149, 282996, 85437, 4686, 9716, 10595, 7936, 2968, 51329, 8189, 404672, 11193, 7375, 26986, 5094, 84811, 11338, 51691, 84950, 6636, 134353, 283375, 5725, 58509, 64062, 22913, 2071, 7919, 84324, 23283, 25980, 1659, 220988, 27336, 10189, 60680, 4670, 9646, 23028, 57721, 23020, 55225, 51747, 3190, 9733, 92797, …	8996, 22938, 154007, 25862, 81608, 8175, 10713, 26097, 55149, 85437, 4686, 9716, 7936, 8189, 404672, 5094, 51691, 84950, 6636, 283375, 5725, 64062
GO:0035265~organ growth	GO:0032103~positive regulation of response to external stimulus	-0.857082	0.111044	-0.745328	0.456074	0.993998	4146, 10919, 9472, 2261, 7161, 23414, 5618, 26011, 340419, 5897, 4624, 1848, 4878, 7046, 5781, 6532, 1482, 5915, 7919, 1432, 10611, 5914, 32, 205428, 80014, 27230, 2697, 5600, 5447	4146, 10919, 9472, 23414, 5618, 26011, 5897, 4624, 4878
GO:0042129~regulation of T cell proliferation	GO:0032147~activation of protein kinase activity	1.02241	0.817842	0.215254	0.829569	0.993998	339390, 8995, 3572, 9093, 2064, 7292, 115650, 941, 3146, 942, 11146, 5788, 959, 3659, 64600, 7040, 6708, 80762, 3600, 51561, 10385, 10673, 1739, 2615	339390, 9093, 7292, 941, 3146, 942, 5788, 959
GO:0045666~positive regulation of neuron differentiation	GO:0032259~methylation	0.0807151	-0.300405	0.261076	0.794034	0.993998	5064, 6794, 4674, 22871, 8175, 4804, 1954, 10458, 81532, 5754, 11344, 4821, 7473, 118813, 126520, 57154, 4914, 56963, 1600, 151835, 1523, 2335, 23373, 4137, 4897, 5649, 5365, 1482, 26259, 29904, 23028, 396, 5915, 1855, 1454, 5914, 22943, 11075, 9798, 2119, 2932, 79625, 429	22871, 8175, 4804, 1954, 81532, 118813, 57154, 4914, 1600, 2335, 4137, 5649
GO:0007281~germ cell development	GO:0032268~regulation of cellular protein metabolic process	2.36524	3.13907	-0.26192	0.793383	0.993998	6461, 9576, 5990, 6794, 9985, 26038, 29118, 10919, 7073, 26108, 54760, 83700, 51361, 5819, 3622, 1672, 658, 9757, 100125288, 7704, 378807, 51087, 598, 27125, 26256, 2309, 5914, 2067, 2119, 3306, 23198, 128637, 6714	9576, 5990, 26038, 10919, 26108, 54760, 83700, 5819, 1672, 658, 9757, 100125288, 7704
GO:0043406~positive regulation of MAP kinase activity	GO:0032269~negative regulation of cellular protein metabolic process	1.32453	2.02856	-0.31167	0.755291	0.993998	7311, 5585, 6233, 4188, 7984, 28988, 2064, 7161, 9261, 5608, 1139, 1445, 238, 51776, 10595, 1848, 1616, 959, 5319, 5781, 4342, 257397, 7040, 9064, 101, 1432, 1991, 7855, 5600, 54106, 6714	7311, 5585, 6233, 7984, 1139, 1445, 51776, 959
GO:0048609~multicellular organismal reproductive process	GO:0032270~positive regulation of cellular protein metabolic process	1.16659	2.08521	-0.462191	0.643944	0.993998	8893, 5066, 8611, 9425, 130951, 6794, 9985, 9468, 26038, 231, 1139, 51361, 5819, 10935, 6305, 51207, 4846, 3714, 5990, 4861, 29118, 54760, 83700, 3206, 1785, 2113, 8614, 6954, 79925, 140801, 124817, 84073, 353189, 23424, 572, 144535, 56111, 1672, 658, 9757, 100125288, 3976, 1515, 7473, 6461, 9576, 9612, 219793, 1770, 149685, 10919, 7073, 26108, 81616, 4838, 5608, 3622, 57178, 2057, 56729, 7704, 7…	8893, 9425, 130951, 9468, 26038, 231, 1139, 5819, 51207, 4846, 3714, 5990, 4861, 54760, 83700, 1785, 8614, 6954, 79925, 140801, 572, 144535, 56111, 1672, 658, 9757, 100125288, 3976, 1515, 9576, 9612, 219793, 1770, 10919, 26108, 81616, 4838, 2057, 56729, 7704
GO:0006914~autophagy	GO:0032271~regulation of protein polymerization	0.0390052	1.27282	-0.746934	0.455104	0.993998	64771, 9001, 6794, 6233, 5564, 23545, 56270, 440275, 572, 55102, 54874, 115201, 100287171, 51024, 90678, 1917, 7416, 1915, 738, 11128, 93343, 7311, 57154, 10919, 11338, 29110, 664, 23130, 1201, 54543, 2597, 23230, 3146, 57533, 92421, 5287, 5289, 258010, 3162, 410, 598, 534, 60673, 535, 7855, 27183, 65018, 257397, 79065, 23710, 112936, 55294, 53373, 665, 7942, 8878, 9927	9001, 6233, 5564, 23545, 56270, 440275, 572, 55102, 54874, 115201, 100287171, 51024, 7416, 1915, 738, 11128, 7311, 57154, 10919, 29110, 664, 23130, 1201, 23230, 3146
GO:0019752~carboxylic acid metabolic process	GO:0032355~response to estradiol	0.797921	0.689274	0.134192	0.893251	0.993998	6472, 10170, 5066, 130752, 5464, 166785, 1381, 23205, 9261, 593, 1376, 2542, 10455, 4846, 6507, 7915, 7376, 8864, 1592, 25874, 116285, 2876, 883, 2950, 55699, 55577, 2597, 255189, 5468, 5564, 9446, 3420, 3067, 1558, 2645, 80221, 81034, 3939, 27068, 337, 51302, 54658, 30, 5319, 10434, 7352, 55907, 4363, 38, 341392, 1891, 2023, 80724, 57176, 3030, 8681, 55152, 81616, 1201, 80896, 226, 8836, 3667, 1…	10170, 130752, 5464, 1381, 23205, 593, 1376, 2542, 10455, 4846, 6507, 7915, 8864, 25874, 116285, 883, 2950, 55699, 255189, 5468, 5564, 3420, 3067, 1558, 3939, 337, 51302, 54658, 10434, 7352, 55907, 4363, 1891, 2023, 3030, 8681, 81616, 1201, 80896, 226, 8836, 3667, 10005
GO:0071103~DNA conformation change	GO:0032409~regulation of transporter activity	3.48496	3.18892	0.403573	0.686526	0.993998	404672, 8366, 9400, 7156, 5066, 9557, 130951, 7311, 6233, 8125, 4674, 26038, 401541, 25842, 84629, 23523, 3146, 55506, 5931, 10595, 8339, 1616, 2968, 4869, 7153, 4361, 9733, 7157, 92797, 8091, 2071, 79711, 23198, 10541	404672, 9400, 9557, 130951, 7311, 6233, 26038, 401541, 25842, 3146, 55506, 5931, 8339
GO:0007249~I-kappaB kinase/NF-kappaB signaling	GO:0032412~regulation of ion transmembrane transporter activity	3.71799	3.0922	0.584404	0.558949	0.993998	5187, 9475, 161725, 8996, 7311, 6233, 3661, 100302736, 222643, 28512, 9093, 124583, 6095, 27032, 9908, 29110, 10913, 2950, 54862, 55504, 10892, 64170, 6574, 3162, 80762, 51561, 92610, 55072, 57153, 65018, 23476, 257397, 2697, 54106	5187, 9475, 161725, 8996, 7311, 6233, 3661, 100302736, 28512, 9093, 124583, 6095, 27032, 29110, 10913, 2950, 55504, 10892
GO:0009615~response to virus	GO:0032479~regulation of type I interferon production	1.36528	0.675117	0.514549	0.606868	0.993998	50506, 9447, 3661, 440275, 572, 8907, 56915, 64170, 11128, 3659, 89870, 5371, 130340, 25939, 91543, 100507436, 2023, 7292, 5094, 81622, 29110, 81844, 664, 55337, 942, 5788, 8091, 8692, 10417, 10955, 598, 1432, 51561, 5654, 439996, 3934, 5551, 3373, 161, 54541, 4938, 3600, 665, 104, 5600, 3764, 4953, 6714	50506, 3661, 440275, 572, 11128, 89870, 130340, 2023, 7292, 5094, 29110, 81844, 664, 942, 5788
GO:0006950~response to stress	GO:0032501~multicellular organismal process	0.460243	1.47874	-0.614678	0.538767	0.993998	8893, 6472, 6233, 9985, 22992, 64714, 9066, 231, 475, 5819, 90678, 5931, 10892, 4846, 5272, 9630, 12, 404672, 3090, 5396, 161725, 4188, 4069, 28988, 222643, 337867, 481, 56666, 201299, 55693, 81844, 55337, 5269, 4973, 11198, 51776, 4194, 7341, 9400, 3661, 100302736, 64853, 490, 6370, 64859, 1232, 4620, 4624, 10631, 4625, 64170, 6923, 4627, 3659, 4869, 7352, 6262, 130340, 5055, 38, 91543, 9093, 98…	8893, 6233, 22992, 64714, 9066, 231, 475, 5819, 5931, 10892, 4846, 5272, 404672, 5396, 161725, 4069, 337867, 481, 56666, 201299, 81844, 5269, 4973, 11198, 51776, 4194, 7341, 9400, 3661, 100302736, 64853, 1232, 4624, 6923, 4627, 7352, 6262, 130340, 5055, 9093, 8681, 2335, 942, 5603, 4878, 5187, 6037, 1139, 155, 340205, 58515, 84126, 959, 284131, 9557, 7498, 375387, 64764, 353497, 200558, 83700, 29…
GO:0001838~embryonic epithelial tube formation	GO:0032502~developmental process	2.14633	2.99506	-0.335952	0.736907	0.993998	56963, 4838, 7475, 6201, 57167, 58495, 5754, 55081, 11146, 8092, 54903, 7849, 9620, 130497, 7040, 6928, 1855, 5216, 5898, 5914	4838, 7475, 6201, 57167, 55081, 54903
GO:0036294~cellular response to decreased oxygen levels	GO:0032504~multicellular organism reproduction	0.885208	0.0677078	0.607331	0.543631	0.993998	4194, 8453, 7311, 6233, 6095, 572, 664, 80315, 79723, 6548, 8614, 947, 6923, 4352, 2034, 1263, 29904, 3162, 890, 55662, 358, 3777, 2309, 64344, 7157, 65018, 64506, 101, 10449, 665, 28984, 79625, 6714	4194, 7311, 6233, 6095, 572, 664, 80315, 6548, 8614, 6923
GO:0033209~tumor necrosis factor-mediated signaling pathway	GO:0032535~regulation of cellular component size	-0.192091	0.536602	-0.48882	0.624969	0.993998	8996, 9447, 7311, 6233, 8995, 9491, 7292, 4804, 115650, 10913, 2950, 55504, 959, 5694, 8742, 3604, 23198, 5687, 83483, 10673, 2309	8996, 7311, 6233, 7292, 4804, 10913, 2950, 55504, 959
GO:0000165~MAPK cascade	GO:0032606~type I interferon production	1.48181	0.797222	0.513605	0.607528	0.993998	5187, 9464, 5585, 6233, 225689, 27006, 7161, 9261, 4804, 155, 1139, 238, 959, 1616, 7498, 4188, 5596, 222643, 28988, 5590, 27330, 2950, 3487, 6710, 51776, 10347, 65268, 5245, 7984, 64853, 9283, 23624, 6370, 10913, 78986, 2244, 55504, 10595, 8823, 7936, 3976, 64170, 5319, 7311, 6500, 9491, 2064, 25778, 2261, 4914, 4838, 5608, 1445, 3589, 147, 2335, 51231, 3146, 6657, 54986, 1848, 3667, 5603, 5923,…	5187, 9464, 5585, 6233, 27006, 4804, 155, 1139, 959, 7498, 5596, 5590, 2950, 3487, 6710, 51776, 10347, 5245, 7984, 64853, 9283, 10913, 78986, 2244, 55504, 8823, 7936, 3976, 7311, 6500, 4914, 4838, 1445, 2335, 51231, 3146, 6657, 54986, 3667, 5603, 5923
GO:0030031~cell projection assembly	GO:0032774~RNA biosynthetic process	0.1672	-0.206468	0.261897	0.793401	0.993998	5064, 9001, 93233, 6674, 347240, 57560, 22871, 55081, 221421, 84902, 144535, 55920, 54874, 100287171, 25981, 79734, 11344, 3911, 3636, 5990, 6101, 28988, 3273, 582, 1785, 200162, 196527, 85302, 2596, 57533, 79925, 345643, 80173, 54903, 7046, 9788, 5365, 9742, 8874, 23322, 4070, 2823, 57348, 121512, 100653515, 80127, 10451, 51763, 5116, 5898, 5216, 54777, 64786, 26005, 26140, 27352, 5909, 89846, 8…	9001, 57560, 22871, 55081, 221421, 144535, 54874, 100287171, 25981, 5990, 6101, 582, 1785, 200162, 196527, 2596, 79925, 345643, 80173, 54903
GO:0030182~neuron differentiation	GO:0032845~negative regulation of homeostatic process	1.22403	2.505	-0.612539	0.540181	0.993998	6152, 5064, 9464, 6794, 26038, 22871, 57187, 7161, 8175, 124590, 57622, 4804, 10458, 79414, 4929, 3399, 238, 81532, 54437, 11344, 10210, 64072, 3714, 6507, 5592, 5396, 118813, 126520, 28988, 57154, 340719, 5590, 83700, 116443, 1785, 25791, 51176, 885, 23373, 2596, 78999, 4137, 6710, 4897, 9321, 11041, 8633, 6695, 4674, 64218, 3066, 9283, 6095, 440275, 1954, 575, 26011, 337, 2288, 658, 6886, 5754,…	6152, 9464, 26038, 22871, 8175, 57622, 4804, 4929, 81532, 54437, 3714, 6507, 5592, 5396, 118813, 57154, 5590, 83700, 116443, 1785, 51176, 885, 2596, 4137, 6710, 64218, 3066, 9283, 6095, 440275, 1954, 575, 26011, 337, 2288, 658, 6886, 6405, 3975, 3976, 50810, 7475, 6101, 10919, 121643, 4914, 1600, 23271, 2335, 57453, 864, 3146, 107, 6657, 54986, 123904, 5923, 5649, 54903
GO:0002250~adaptive immune response	GO:0032846~positive regulation of homeostatic process	0.744338	0.80025	0.0318672	0.974578	0.993998	9245, 5585, 8995, 55061, 64218, 6095, 440275, 5819, 2244, 54795, 5896, 10892, 959, 339390, 91543, 100507436, 28988, 3572, 200558, 7292, 5590, 81622, 83700, 27074, 1445, 115650, 51176, 3500, 721, 941, 3146, 942, 5788, 3702, 56253, 7040, 80762, 51561, 3598, 7855, 10673, 715, 1739, 2243, 2067, 3329, 3426, 7942, 6556, 5987, 3507	9245, 5585, 64218, 6095, 440275, 5819, 2244, 54795, 5896, 10892, 959, 339390, 200558, 7292, 5590, 83700, 27074, 1445, 51176, 941, 3146, 942, 5788, 3702
GO:0046486~glycerolipid metabolic process	GO:0032868~response to insulin	0.634822	2.24673	-0.879567	0.379094	0.993998	22979, 8694, 27006, 2171, 81579, 2542, 337, 255919, 8503, 11145, 8823, 6901, 5319, 81490, 3636, 1119, 7915, 7376, 2064, 2261, 3030, 285848, 8681, 79143, 2876, 255189, 941, 942, 283871, 3667, 5408, 9542, 5781, 5287, 137964, 5289, 1120, 162466, 10908, 10998, 10955, 57104, 51763, 30968, 4023, 3991, 64600, 1571, 1071, 55294, 344, 23175, 145957, 54106, 9807, 10026	22979, 8694, 27006, 2171, 2542, 337, 255919, 8823, 6901, 81490, 1119, 7915, 3030, 285848, 8681, 255189, 941, 942, 3667
GO:0009260~ribonucleotide biosynthetic process	GO:0032872~regulation of stress-activated MAPK cascade	1.47071	0.426004	0.754623	0.450475	0.993998	4161, 5064, 38, 7434, 5631, 3000, 9472, 23545, 155, 2974, 2984, 226, 107, 516, 10486, 55229, 4878, 400916, 2979, 4846, 4879, 10632, 7466, 4157, 2550, 7040, 272, 796, 80347, 358, 535, 30968, 50617, 5894, 19, 65018, 83549, 10606, 109, 55811, 51314, 196883	5631, 3000, 9472, 23545, 155, 2984, 226, 107, 516, 10486, 55229, 4878, 2979, 4846, 4879, 10632
GO:1901362~organic cyclic compound biosynthetic process	GO:0032874~positive regulation of stress-activated MAPK cascade	1.55028	0.201455	0.935391	0.349587	0.993998	6232, 6231, 6234, 6597, 6233, 81608, 57187, 22992, 23169, 8092, 348093, 231, 2301, 79776, 2300, 238, 284697, 6229, 5931, 10892, 4846, 404672, 6122, 3090, 5396, 6124, 4188, 4861, 63876, 3097, 79885, 55693, 27097, 55577, 8538, 11198, 51655, 8658, 4194, 7341, 9400, 6135, 6134, 3661, 6137, 6257, 6015, 6136, 64859, 56676, 10637, 1478, 26097, 55227, 1477, 2200, 51302, 9757, 55229, 1915, 4624, 6923, 365…	6232, 6233, 81608, 22992, 231, 6229, 5931, 10892, 4846, 404672, 6122, 5396, 6124, 4861, 27097, 11198, 4194, 7341, 9400, 6135, 6134, 3661, 6257, 6136, 56676, 26097, 55227, 51302, 9757, 55229, 1915, 4624, 6923, 10632, 6262, 7593, 7475, 9093, 126382, 941, 942, 5603, 4878, 4879, 6152, 6155, 5187, 9425, 100529855, 5618, 155, 5977, 959, 6164, 7013, 6165, 9794, 5990, 64764, 6169, 5631, 353497, 80306, 25…
GO:0048562~embryonic organ morphogenesis	GO:0032886~regulation of microtubule-based process	-0.0514978	1.57488	-0.970973	0.331562	0.993998	6262, 5396, 9464, 4188, 6169, 58495, 3221, 55081, 8092, 9132, 348093, 124590, 1954, 121643, 4838, 3249, 57453, 2200, 2299, 5754, 79925, 3975, 7849, 50515, 9620, 7046, 130497, 1482, 6928, 5915, 1855, 613, 7855, 1739, 4647, 26005, 157506, 3373, 2697, 28982	6262, 5396, 9464, 6169, 3221, 55081, 9132, 1954, 121643, 4838, 3249, 57453, 79925, 3975, 50515
GO:0045619~regulation of lymphocyte differentiation	GO:0032943~mononuclear cell proliferation	0.721882	0.708008	0.0734232	0.941469	0.993998	6461, 8995, 2064, 7292, 5590, 572, 51043, 941, 3146, 942, 5896, 7704, 3659, 7040, 80762, 101, 3624, 3623, 3600, 51561, 8943, 5914	7292, 5590, 572, 941, 3146, 942, 5896, 7704
GO:0072175~epithelial tube formation	GO:0032944~regulation of mononuclear cell proliferation	0.495438	0.44761	0.0751792	0.940072	0.993998	56963, 4838, 7475, 6201, 57167, 58495, 5754, 55081, 11146, 8092, 54903, 7849, 9620, 130497, 7040, 6928, 1855, 5216, 5898, 5914	4838, 7475, 6201, 57167, 55081, 54903
GO:0043069~negative regulation of programmed cell death	GO:0032946~positive regulation of mononuclear cell proliferation	0.18997	0.091683	0.0813796	0.93514	0.993998	5582, 9464, 6233, 9027, 7161, 4804, 5618, 4929, 10935, 3313, 2301, 79658, 5896, 6548, 7516, 10892, 10210, 959, 4846, 50515, 5272, 3572, 5590, 2876, 3249, 80315, 2950, 51176, 23770, 5863, 192286, 7849, 4194, 8996, 4671, 6453, 8995, 3066, 81704, 7184, 572, 894, 2244, 54978, 4666, 93649, 4869, 5055, 6663, 7311, 6189, 3596, 9093, 4914, 27074, 80331, 3589, 664, 3622, 1201, 1728, 54469, 55679, 56848, 7…	5582, 9464, 6233, 9027, 4804, 5618, 4929, 3313, 5896, 6548, 7516, 10892, 959, 4846, 50515, 5272, 5590, 3249, 80315, 2950, 51176, 4194, 8996, 4671, 3066, 81704, 7184, 572, 2244, 54978, 93649, 5055, 6663, 7311, 9093, 4914, 27074, 80331, 664, 1201, 1728, 54469, 55679
GO:0034097~response to cytokine	GO:0032956~regulation of actin cytoskeleton organization	0.0494103	1.23906	-0.731218	0.464646	0.993998	6472, 50506, 54829, 6233, 23521, 9261, 4804, 5618, 633, 91807, 959, 7376, 6122, 7298, 3134, 3572, 9472, 7292, 81844, 55337, 2950, 51176, 2597, 2113, 6678, 5468, 5788, 6175, 7341, 8996, 9447, 3661, 5245, 8995, 100302736, 1281, 6095, 6370, 572, 59307, 10913, 2244, 1232, 55504, 10631, 3659, 5371, 11093, 7311, 25939, 91543, 3596, 9491, 9093, 27074, 115650, 2057, 942, 80059, 30837, 54469, 58509, 6672,…	50506, 6233, 23521, 4804, 5618, 959, 6122, 3134, 9472, 7292, 81844, 2950, 51176, 5468, 5788, 6175, 7341, 8996, 3661, 5245, 100302736, 1281, 6095, 572, 59307, 10913, 2244, 1232, 55504, 7311, 9093, 27074, 2057, 942, 80059, 54469
GO:0070201~regulation of establishment of protein localization	GO:0032970~regulation of actin filament-based process	1.42106	1.98315	-0.208071	0.835173	0.993998	5066, 9501, 7161, 9066, 85409, 54795, 3993, 10297, 11146, 6548, 959, 4604, 7376, 7013, 9277, 8864, 4188, 23255, 25874, 9472, 337867, 7292, 5590, 9908, 444, 23625, 8996, 9447, 3661, 7984, 293, 572, 80024, 2645, 26056, 10913, 777, 2244, 51024, 10631, 9917, 5319, 11128, 10434, 125170, 5371, 91543, 3596, 2064, 27237, 11338, 4838, 1445, 29098, 2335, 54543, 3146, 11132, 5326, 947, 3667, 9607, 10523, 23…	9501, 9066, 85409, 54795, 10297, 6548, 959, 7013, 8864, 25874, 9472, 337867, 7292, 5590, 444, 8996, 3661, 7984, 293, 572, 80024, 26056, 10913, 777, 2244, 51024, 11128, 10434, 125170, 4838, 1445, 2335, 3146, 3667, 10523
GO:0045665~negative regulation of neuron differentiation	GO:0032984~macromolecular complex disassembly	0.7724	1.50252	-0.368076	0.712817	0.993998	7473, 6695, 22871, 64218, 3066, 7161, 9283, 440275, 4804, 56963, 1600, 25791, 2288, 6405, 54437, 6657, 4821, 58190, 6532, 396, 85458, 2309, 11075, 7533, 2932, 56920, 5909, 8934, 5589, 4776, 429, 10501	22871, 64218, 3066, 9283, 440275, 4804, 1600, 2288, 6405, 54437, 6657
GO:0042981~regulation of apoptotic process	GO:0032989~cellular component morphogenesis	1.40011	2.90611	-0.788147	0.43061	0.993998	8893, 9464, 6233, 7161, 64714, 10935, 2301, 79658, 238, 5896, 10892, 4846, 5272, 3249, 885, 2950, 51776, 7849, 4194, 7184, 10637, 894, 3939, 51024, 1917, 658, 64170, 4869, 5055, 6663, 27237, 9093, 3273, 4914, 5608, 27074, 664, 666, 3146, 5326, 6657, 56848, 9026, 5582, 9027, 55081, 4804, 5618, 4929, 3313, 3399, 7516, 6548, 10210, 959, 50515, 2901, 7013, 7498, 3572, 5590, 2876, 80315, 1785, 25791, …	8893, 9464, 6233, 64714, 5896, 10892, 4846, 5272, 3249, 885, 2950, 51776, 4194, 7184, 3939, 51024, 658, 5055, 6663, 9093, 4914, 27074, 664, 3146, 6657, 9026, 5582, 9027, 55081, 4804, 5618, 4929, 3313, 7516, 6548, 959, 50515, 2901, 7013, 7498, 5590, 80315, 1785, 51176, 196527, 5468, 54205, 8996, 4671, 5245, 3066, 81704, 572, 2244, 54978, 93649, 7311, 64426, 4838, 80331, 1201, 55679, 1728, 54469, 7…
GO:0043436~oxoacid metabolic process	GO:0032990~cell part morphogenesis	1.86915	1.69445	0.269119	0.787838	0.993998	6472, 10170, 5066, 130752, 5464, 166785, 1381, 23205, 9261, 593, 1376, 2542, 10455, 4846, 6507, 7915, 7376, 8864, 1592, 25874, 116285, 2876, 883, 2950, 55699, 55577, 2597, 255189, 5468, 5564, 9446, 3420, 3067, 1558, 2645, 80221, 81034, 3939, 27068, 337, 51302, 54658, 30, 5319, 10434, 7352, 55907, 4363, 38, 341392, 1891, 2023, 80724, 57176, 3030, 8681, 55152, 81616, 1201, 80896, 226, 8836, 3667, 1…	10170, 130752, 5464, 1381, 23205, 593, 1376, 2542, 10455, 4846, 6507, 7915, 8864, 25874, 116285, 883, 2950, 55699, 255189, 5468, 5564, 3420, 3067, 1558, 3939, 337, 51302, 54658, 10434, 7352, 55907, 4363, 1891, 2023, 3030, 8681, 81616, 1201, 80896, 226, 8836, 3667, 10005
GO:0043401~steroid hormone mediated signaling pathway	GO:0033002~muscle cell proliferation	0.0152692	0.795162	-0.48433	0.628152	0.993998	7376, 5187, 8611, 6597, 5245, 6257, 8031, 6095, 4838, 4929, 51176, 79039, 2288, 79957, 5468, 1616, 8431, 7533, 8091, 2494, 23426, 5915, 79876, 55885, 1408, 6714, 10424, 5925, 5914	5187, 5245, 6257, 8031, 6095, 4838, 4929, 51176, 79039, 2288, 5468
GO:0048545~response to steroid hormone	GO:0033036~macromolecule localization	2.84856	4.17072	-0.548661	0.583238	0.993998	5187, 5066, 6597, 8611, 5245, 6257, 490, 8031, 23205, 6095, 572, 4929, 79039, 2288, 79957, 54658, 218, 5931, 4821, 1616, 1515, 266743, 7352, 7376, 7298, 4838, 2950, 51176, 3146, 6678, 5468, 8091, 7040, 55885, 358, 4129, 2309, 3291, 7332, 7533, 3329, 10628, 6714, 10424, 8431, 378807, 2494, 4192, 23426, 5915, 79876, 1277, 2805, 5914, 6382, 54541, 1843, 1244, 1408, 5925	5187, 5245, 6257, 8031, 23205, 6095, 572, 4929, 79039, 2288, 54658, 5931, 1515, 266743, 7352, 4838, 2950, 51176, 3146, 5468
GO:0031348~negative regulation of defense response	GO:0033043~regulation of organelle organization	0.065839	1.34241	-0.804825	0.420921	0.993998	5272, 7376, 6223, 100507436, 55061, 9093, 5094, 6095, 1139, 2876, 2950, 2113, 5468, 58509, 80762, 1991, 613, 5654	5272, 6223, 9093, 5094, 6095, 1139, 2950, 5468
GO:0030307~positive regulation of cell growth	GO:0033044~regulation of chromosome organization	0.139803	1.3517	-0.730606	0.46502	0.993998	7473, 118813, 57154, 2064, 9472, 1954, 151835, 3249, 2335, 51176, 4686, 4137, 11344, 6548, 7046, 136319, 6880, 9798, 3373, 2932, 7919, 2137, 84275	118813, 57154, 9472, 1954, 3249, 2335, 51176, 4686, 4137, 6548
GO:0031503~protein complex localization	GO:0033209~tumor necrosis factor-mediated signaling pathway	0.962994	0.971424	0.0767684	0.938808	0.993998	9908, 90332, 201134, 55920, 10913, 2288, 22871, 55081, 8636, 5649, 80173, 9742, 4092, 1741, 51561, 9903, 1739, 54106, 11336	90332, 201134, 10913, 2288, 22871, 55081, 5649, 80173
GO:0051254~positive regulation of RNA metabolic process	GO:0033365~protein localization to organelle	3.89663	3.79781	0.369519	0.711741	0.993998	9464, 4693, 6597, 6233, 55160, 8092, 7161, 4686, 284697, 54997, 266743, 5396, 22807, 3249, 79800, 8538, 11198, 8658, 50964, 345643, 2958, 55859, 7849, 6257, 25842, 8031, 6095, 144455, 1871, 3015, 658, 6886, 9757, 54778, 5319, 4869, 3659, 7593, 7475, 6663, 9095, 2186, 2064, 57496, 121643, 11338, 56963, 941, 3146, 942, 2299, 5326, 6657, 5187, 4804, 4929, 282996, 6787, 6548, 10210, 7376, 9794, 64764…	9464, 4693, 6233, 4686, 54997, 266743, 5396, 3249, 79800, 11198, 345643, 55859, 6257, 25842, 8031, 6095, 1871, 658, 6886, 9757, 54778, 7593, 7475, 6663, 2186, 57496, 121643, 941, 3146, 942, 6657, 5187, 4804, 4929, 6787, 6548, 9794, 64764, 23414, 84913, 29110, 2116, 1389, 444, 1785, 51176, 5468, 119392, 5245, 22938, 3066, 81669, 64806, 148979, 57167, 93649, 7936, 3975, 100125288, 3976, 7311, 22193…
GO:0046390~ribose phosphate biosynthetic process	GO:0033500~carbohydrate homeostasis	0.650653	2.2061	-0.838489	0.401756	0.993998	4161, 5064, 38, 7434, 5631, 3000, 9472, 23545, 155, 2974, 2984, 226, 107, 516, 10486, 55229, 4878, 400916, 2979, 4846, 4879, 10632, 7466, 4157, 2550, 7040, 272, 796, 80347, 358, 535, 30968, 50617, 5894, 19, 65018, 83549, 10606, 109, 55811, 51314, 196883	5631, 3000, 9472, 23545, 155, 2984, 226, 107, 516, 10486, 55229, 4878, 2979, 4846, 4879, 10632
GO:0055065~metal ion homeostasis	GO:0033673~negative regulation of kinase activity	0.909752	1.48126	-0.260702	0.794322	0.993998	9001, 10590, 8996, 9446, 490, 7184, 80024, 1139, 475, 58515, 10518, 2841, 57620, 479, 2542, 54795, 1232, 51024, 79734, 6548, 7779, 64072, 5319, 2847, 2769, 5371, 286133, 6262, 3596, 9472, 481, 3270, 781, 27032, 147, 444, 1201, 3146, 845, 5788, 8614, 283375, 4879, 10523, 7442, 2034, 30061, 7040, 3163, 3162, 8692, 80762, 56898, 796, 5335, 2828, 3954, 5310, 6368, 6005, 9633, 7137, 1230, 25998, 64924…	9001, 8996, 7184, 80024, 1139, 475, 58515, 10518, 2841, 2542, 54795, 1232, 51024, 6548, 7779, 2847, 2769, 286133, 6262, 9472, 481, 3270, 781, 27032, 444, 1201, 3146, 845, 5788, 8614, 283375, 4879, 10523
GO:0050770~regulation of axonogenesis	GO:0033674~positive regulation of kinase activity	0.528861	0.800944	-0.122249	0.902702	0.993998	7473, 6794, 118813, 64218, 1954, 4804, 56963, 1600, 1785, 2335, 4137, 4897, 6405, 54437, 11344, 5365, 9798, 396, 2932, 56920, 10501	118813, 64218, 1954, 4804, 1600, 1785, 2335, 4137, 6405, 54437
GO:0007006~mitochondrial membrane organization	GO:0034097~response to cytokine	0.668218	0.391793	0.239268	0.810898	0.993998	572, 9026, 8996, 664, 666, 54543, 54978, 6548, 7161, 6901, 7157, 7533, 387990, 65018, 25813, 2932, 10989, 10449, 598, 665, 3954, 9927	572, 9026, 8996, 664, 54978, 6548, 6901
GO:0042089~cytokine biosynthetic process	GO:0034220~ion transmembrane transport	2.77688	4.85386	-0.951352	0.341426	0.993998	29110, 59307, 115650, 941, 3661, 942, 11146, 64170, 9261, 3659, 3624, 3623, 1991, 54106, 3162	29110, 59307, 941, 3661, 942
GO:1901293~nucleoside phosphate biosynthetic process	GO:0034248~regulation of cellular amide metabolic process	1.92627	1.92295	0.161836	0.871435	0.993998	5064, 3000, 23545, 155, 2984, 516, 55229, 102157402, 400916, 4846, 10632, 4161, 7298, 38, 7434, 5631, 377841, 9472, 27231, 2974, 226, 107, 10486, 4878, 4879, 2979, 7466, 4157, 2550, 7040, 272, 1854, 796, 80347, 358, 535, 1719, 30968, 50617, 5894, 19, 65018, 4938, 83549, 10606, 109, 55811, 51314, 196883	3000, 23545, 155, 2984, 516, 55229, 102157402, 4846, 10632, 5631, 377841, 9472, 226, 107, 10486, 4878, 4879, 2979
GO:0032984~macromolecular complex disassembly	GO:0034249~negative regulation of cellular amide metabolic process	1.15758	1.2737	0.0289501	0.976904	0.993998	5195, 219402, 6597, 347240, 64978, 23107, 64928, 51073, 51263, 664, 57159, 11078, 65080, 10297, 6710, 119, 11198, 50853, 11344, 55239, 50810, 139285, 136319, 65005, 65008, 6708, 1855, 7818, 6709, 246176, 7855, 6602, 27183, 64780, 4041, 11075, 9798, 92259, 64965, 54541, 2932, 58526, 124995, 6711, 130271, 2934	51263, 664, 57159, 10297, 6710, 11198, 55239, 50810, 139285
GO:0000375~RNA splicing, via transesterification reactions	GO:0034284~response to monosaccharide	0.46638	1.47081	-0.554206	0.579438	0.993998	8996, 22938, 154007, 25862, 10907, 81608, 8175, 1478, 10713, 1477, 85437, 4686, 9716, 10199, 11193, 7375, 26986, 5094, 84811, 11338, 51691, 6636, 283375, 5725, 58509, 22913, 4670, 23028, 57721, 7919, 23020, 55225, 25980, 1659, 51747, 220988, 3190, 9733, 92797, 27336, 5093, 9295, 79869, 10189, 4116	8996, 22938, 154007, 25862, 81608, 8175, 10713, 85437, 4686, 9716, 10199, 5094, 51691, 6636, 283375, 5725
GO:0048638~regulation of developmental growth	GO:0034329~cell junction assembly	-0.935063	0.161596	-0.847034	0.396976	0.993998	64218, 7161, 1954, 155, 5897, 6405, 11344, 54437, 4666, 4624, 5617, 7473, 118813, 57154, 9472, 2261, 23414, 56963, 151835, 2335, 1785, 4137, 4897, 8614, 1848, 7046, 5781, 137964, 6532, 1482, 8091, 6928, 7919, 1432, 32, 9798, 80014, 27230, 85407, 2932, 56920, 2697, 28982, 5600, 5447, 10501	64218, 1954, 155, 5897, 6405, 54437, 4624, 5617, 118813, 57154, 9472, 23414, 2335, 1785, 4137, 8614
GO:0050801~ion homeostasis	GO:0034330~cell junction organization	-0.594594	0.638932	-0.860336	0.389604	0.993998	1139, 282679, 475, 58515, 57620, 479, 2542, 54795, 79734, 6548, 64072, 6549, 286133, 9472, 481, 115111, 444, 885, 845, 5788, 8614, 9001, 6331, 65266, 8996, 10590, 9446, 115019, 490, 23545, 7184, 80024, 10518, 2841, 1232, 51024, 7779, 2847, 5319, 2769, 5371, 6262, 3596, 3270, 781, 27032, 10568, 29098, 147, 1201, 3146, 283375, 4879, 10523, 7442, 2034, 7040, 80762, 56898, 2828, 5310, 6005, 6368, 963…	1139, 282679, 475, 58515, 2542, 54795, 6548, 6549, 286133, 9472, 481, 115111, 444, 885, 845, 5788, 8614, 9001, 6331, 65266, 8996, 115019, 23545, 7184, 80024, 10518, 2841, 1232, 51024, 7779, 2847, 2769, 6262, 3270, 781, 27032, 1201, 3146, 283375, 4879, 10523
GO:0006626~protein targeting to mitochondrion	GO:0034440~lipid oxidation	1.48171	2.58868	-0.473123	0.636125	0.993998	131474, 9277, 293, 26515, 10469, 11338, 51095, 54543, 51024, 5326, 9917, 11128, 4604, 89781, 7332, 55072, 387990, 65018, 25813, 55294, 3305, 7855, 84134, 9927	293, 51095, 51024, 11128
GO:0046651~lymphocyte proliferation	GO:0034612~response to tumor necrosis factor	0.0943879	0.372137	-0.169299	0.865561	0.993998	6461, 339390, 5585, 8995, 3596, 3572, 9093, 2064, 7292, 81704, 29110, 115650, 51176, 941, 3146, 942, 5897, 11146, 5788, 10892, 959, 3659, 4352, 56253, 7040, 6708, 80762, 51561, 10451, 10673, 1739, 64600, 3329, 3600, 10385, 6556, 2615	339390, 5585, 9093, 7292, 81704, 29110, 51176, 941, 3146, 942, 5897, 5788, 10892, 959
GO:0044712~single-organism catabolic process	GO:0034613~cellular protein localization	3.12841	3.22334	0.21199	0.832114	0.993998	9784, 92305, 9588, 166785, 1381, 593, 81579, 170685, 1376, 4324, 956, 11145, 10455, 4846, 7915, 200879, 7498, 136227, 1592, 285848, 337867, 2876, 883, 55139, 55577, 2597, 255189, 6999, 151056, 7263, 3067, 1281, 2171, 7184, 572, 2645, 56953, 3939, 337, 217, 51302, 54658, 978, 30, 5319, 64066, 5255, 38, 25939, 5256, 1891, 2023, 80724, 3030, 8681, 169355, 80896, 226, 3146, 1807, 3667, 3988, 10005, 5…	9588, 1381, 593, 170685, 1376, 10455, 4846, 7915, 7498, 285848, 337867, 883, 55139, 255189, 3067, 1281, 2171, 7184, 572, 56953, 3939, 337, 217, 51302, 54658, 64066, 5255, 5256, 1891, 2023, 3030, 8681, 80896, 226, 3146, 1807, 3667, 3988, 10005
GO:0044344~cellular response to fibroblast growth factor stimulus	GO:0034614~cellular response to reactive oxygen species	0.377534	2.14476	-0.964838	0.334626	0.993998	6233, 7311, 4686, 53834, 8823, 27006, 7073, 25778, 2261, 10631, 3975, 5725, 5781, 4670, 3373, 8692, 6591, 1277, 10765	6233, 7311, 4686, 53834, 8823, 27006, 3975, 5725
GO:0010977~negative regulation of neuron projection development	GO:0034622~cellular macromolecular complex assembly	0.785324	1.7273	-0.512567	0.608254	0.993998	7473, 4804, 56963, 1600, 6695, 25791, 2288, 6405, 54437, 22871, 64218, 3066, 11075, 7533, 396, 2932, 56920, 8934, 5589, 4776, 10501	4804, 1600, 2288, 6405, 54437, 22871, 64218, 3066
GO:0006275~regulation of DNA replication	GO:0034637~cellular carbohydrate biosynthetic process	1.65947	1.10297	0.435282	0.663358	0.993998	58525, 144455, 7013, 23063, 3399, 3364, 10919, 345643, 5319, 9361, 4869, 4361, 7126, 7040, 55294, 56897, 27101, 5985, 54921, 30968, 94, 5515	7013, 3364, 10919, 345643
GO:0002218~activation of innate immune response	GO:0034641~cellular nitrogen compound metabolic process	1.23193	0.323729	0.706952	0.479596	0.993998	9447, 7311, 6233, 6500, 3661, 91543, 100302736, 9491, 3384, 9261, 7184, 5608, 81622, 29110, 3146, 942, 10892, 64170, 58509, 3659, 89870, 5694, 5894, 5289, 257397, 3329, 101, 23198, 5687, 54106, 6714	7311, 6233, 6500, 3661, 100302736, 3384, 7184, 29110, 3146, 942, 10892, 89870
GO:0001841~neural tube formation	GO:0034645~cellular macromolecule biosynthetic process	0.939088	0.0397748	0.675513	0.49935	0.993998	56963, 4838, 6201, 57167, 58495, 5754, 55081, 11146, 8092, 54903, 1855, 9620, 5216, 5898, 7040, 5914	4838, 6201, 57167, 55081, 54903
GO:0043068~positive regulation of programmed cell death	GO:0034654~nucleobase-containing compound biosynthetic process	0.550627	0.224101	0.265659	0.790502	0.993998	8893, 9026, 8633, 6233, 6453, 55081, 7161, 4804, 572, 3939, 3399, 51024, 50650, 658, 1917, 6548, 959, 2901, 5371, 7013, 7498, 7311, 9093, 27237, 64426, 3273, 4914, 4838, 5608, 664, 3622, 1785, 885, 25791, 666, 196527, 3146, 5468, 11132, 5326, 51776, 1728, 54205, 1848, 7704, 7046, 7442, 8091, 7040, 7480, 55164, 3162, 8692, 29948, 2071, 57787, 121512, 1411, 598, 340485, 10451, 10497, 84883, 2309, 8…	8893, 9026, 6233, 55081, 4804, 572, 3939, 51024, 658, 6548, 959, 2901, 7013, 7498, 7311, 9093, 64426, 4914, 4838, 664, 1785, 885, 196527, 3146, 5468, 51776, 1728, 54205, 7704
GO:0016570~histone modification	GO:0034728~nucleosome organization	0.38536	-0.683549	0.755685	0.449838	0.993998	5187, 9425, 5585, 22938, 5245, 4674, 6015, 25862, 339287, 26038, 22992, 3066, 26097, 10933, 5896, 93649, 9757, 5931, 8328, 7936, 3976, 5371, 345630, 8864, 6500, 10919, 64426, 26108, 79885, 55693, 27097, 3622, 51176, 79723, 54904, 94104, 9646, 10196, 8091, 7040, 23028, 6591, 11108, 84444, 2145, 51742, 6880, 9733, 7157, 65018, 23338, 6314, 9647, 171023, 10765, 10467	5187, 9425, 5585, 22938, 5245, 25862, 26038, 22992, 3066, 26097, 10933, 5896, 93649, 9757, 5931, 7936, 3976, 8864, 6500, 10919, 64426, 26108, 27097, 51176, 54904
GO:0007163~establishment or maintenance of cell polarity	GO:0034762~regulation of transmembrane transport	2.31504	2.56083	0.047765	0.961904	0.993998	9475, 6794, 9578, 23255, 5590, 6939, 286, 83700, 54820, 85302, 3993, 5754, 6548, 10486, 4627, 9265, 6993, 4342, 5310, 23322, 25932, 57787, 1741, 378, 358, 4478, 1739, 8729, 2934	9475, 9578, 5590, 286, 83700, 6548, 10486, 4627
GO:0000302~response to reactive oxygen species	GO:0034764~positive regulation of transmembrane transport	2.92798	1.49644	0.976167	0.328982	0.993998	7352, 9588, 3066, 9283, 231, 572, 2876, 3939, 664, 1785, 2950, 10935, 2113, 337, 1938, 1728, 54205, 4846, 5164, 9688, 1263, 3240, 3162, 8692, 890, 358, 1277, 8428, 1719, 51526, 2309, 3934, 5151, 4541, 1571, 65018, 3373, 6382, 3329, 1843, 10628, 4314, 51314, 6714	7352, 9588, 3066, 9283, 231, 572, 3939, 664, 1785, 2950, 337, 1728, 54205, 4846
GO:0001503~ossification	GO:0034765~regulation of ion transmembrane transport	2.52383	2.6527	0.129184	0.897212	0.993998	50506, 54829, 9464, 5245, 57560, 25842, 387733, 57665, 3399, 54795, 6205, 658, 6209, 3636, 7473, 6169, 4146, 57154, 3572, 2261, 55790, 51176, 864, 196527, 340419, 6678, 6657, 50964, 7704, 130497, 162466, 7040, 7480, 353500, 6591, 796, 23020, 1277, 64093, 50617, 4041, 90993, 10140, 1230, 1052, 7171, 2697, 10189	50506, 9464, 5245, 57560, 25842, 387733, 57665, 54795, 6205, 658, 6169, 4146, 57154, 51176, 864, 196527, 6657, 7704
GO:0009605~response to external stimulus	GO:0034767~positive regulation of ion transmembrane transport	3.11752	1.68644	0.973006	0.33055	0.993998	3000, 55600, 10935, 25981, 2542, 90678, 10892, 4846, 6507, 5272, 286133, 7298, 161725, 4069, 4861, 7292, 3249, 81844, 55337, 885, 2950, 5788, 50964, 11041, 3661, 342372, 7984, 55061, 100302736, 64218, 490, 6095, 440275, 6370, 59307, 2841, 3939, 125336, 1232, 54658, 658, 6405, 8823, 10631, 64170, 5319, 89870, 3659, 1515, 7473, 7352, 6262, 130340, 5055, 38, 91543, 2064, 27237, 10919, 3273, 4914, 56…	3000, 25981, 2542, 10892, 4846, 6507, 5272, 286133, 161725, 4069, 4861, 7292, 3249, 81844, 885, 2950, 5788, 3661, 7984, 100302736, 64218, 6095, 440275, 59307, 2841, 3939, 125336, 1232, 54658, 658, 6405, 8823, 89870, 1515, 7352, 6262, 130340, 5055, 10919, 4914, 664, 941, 3146, 942, 56729, 5603, 4878, 2979, 6152, 50506, 5582, 5187, 6037, 58473, 4804, 1139, 155, 4929, 54795, 6548, 54437, 5592, 37538…
GO:0045444~fat cell differentiation	GO:0035023~regulation of Rho protein signal transduction	1.06291	1.43489	-0.125348	0.900248	0.993998	8864, 149685, 23414, 6095, 155, 2876, 4929, 3589, 1389, 664, 54795, 56729, 5468, 30837, 285590, 79828, 7704, 65985, 8091, 116844, 7040, 7480, 6591, 57761, 1432, 55885, 2869, 4041, 1052, 2932, 79689, 10124, 171023, 84230	8864, 23414, 6095, 155, 4929, 1389, 664, 54795, 56729, 5468, 285590, 7704
GO:0006928~movement of cell or subcellular component	GO:0035051~cardiocyte differentiation	0.45074	1.72743	-0.695237	0.486907	0.993998	9464, 3760, 8092, 4607, 54874, 25981, 2542, 147700, 11188, 3911, 4846, 4604, 9475, 23299, 481, 885, 2950, 4973, 5788, 7341, 9001, 11041, 7984, 64218, 6370, 200373, 10239, 2841, 100287171, 4620, 658, 6405, 8823, 4624, 10631, 4625, 5319, 4627, 7473, 50859, 6262, 6663, 1770, 2064, 27237, 201625, 3273, 79143, 781, 4914, 79784, 29098, 2335, 54820, 3146, 56729, 5327, 947, 50624, 6152, 5064, 93233, 8611…	9464, 4607, 54874, 25981, 2542, 11188, 4846, 9475, 481, 885, 2950, 4973, 5788, 7341, 9001, 7984, 64218, 200373, 2841, 100287171, 658, 6405, 8823, 4624, 4627, 50859, 6262, 6663, 1770, 201625, 781, 4914, 2335, 3146, 56729, 50624, 6152, 5585, 55081, 4804, 1139, 4929, 54795, 10297, 6548, 54437, 23080, 3714, 5592, 7134, 5590, 320, 83700, 84913, 51176, 196527, 200162, 2596, 1265, 4137, 6710, 9289, 6331…
GO:0000226~microtubule cytoskeleton organization	GO:0035107~appendage morphogenesis	1.60714	2.40514	-0.310693	0.756034	0.993998	93233, 6674, 347240, 221421, 25981, 2288, 3993, 10297, 6867, 7516, 50810, 4869, 4627, 5195, 7013, 9475, 6101, 256364, 23299, 23255, 23354, 5590, 79884, 23271, 54820, 200162, 2597, 57159, 54801, 4137, 283431, 54986, 8658, 79925, 92421, 4130, 6993, 4133, 4135, 1263, 57787, 1855, 6905, 401720, 9857, 1739, 4342, 11075, 26005, 58526, 284403, 79649, 6314, 56907, 348235, 90102, 27229, 246176, 23384, 799…	221421, 25981, 2288, 10297, 6867, 7516, 50810, 4627, 7013, 9475, 6101, 256364, 5590, 79884, 23271, 200162, 57159, 4137, 54986, 79925
GO:1902107~positive regulation of leukocyte differentiation	GO:0035108~limb morphogenesis	1.60714	2.40514	-0.310693	0.756034	0.993998	572, 6461, 51176, 941, 3146, 942, 5896, 54997, 7704, 3976, 7292, 5590, 1230, 7040, 101, 3600, 796, 51561, 8943, 5925, 5914	572, 51176, 941, 3146, 942, 5896, 54997, 7704, 3976, 7292, 5590
GO:0009581~detection of external stimulus	GO:0035113~embryonic appendage morphogenesis	1.84419	2.29913	-0.105634	0.915873	0.993998	4914, 80036, 2767, 3249, 125336, 6101, 342372, 58473, 5995, 54437, 2979, 9311, 6295, 7442, 5310, 6323, 796	4914, 80036, 2767, 3249, 125336, 6101, 58473, 5995, 54437, 2979
GO:0051592~response to calcium ion	GO:0035148~tube formation	1.18391	0.63739	0.425652	0.670361	0.993998	572, 6262, 6331, 444, 9456, 2244, 79800, 6678, 107, 7139, 845, 30819, 2243, 25932, 29904, 6382, 553115, 1843, 10628, 27101	572, 6262, 6331, 444, 9456, 2244, 79800, 107, 7139, 845
GO:0007584~response to nutrient	GO:0035150~regulation of tube size	0.430469	0.798536	-0.185767	0.852627	0.993998	7352, 7298, 22938, 490, 3939, 2950, 2542, 6678, 54658, 218, 5468, 1938, 1728, 8614, 10631, 5164, 65985, 6532, 7040, 3162, 6591, 410, 1277, 5914, 3992, 19, 2067, 3600, 79602, 5447, 429	7352, 22938, 3939, 2950, 2542, 54658, 5468, 1728, 8614
GO:0031589~cell-substrate adhesion	GO:0035239~tube morphogenesis	0.273505	1.27718	-0.59378	0.55266	0.993998	6251, 6695, 26515, 1281, 6370, 55920, 2244, 6548, 10631, 3911, 349633, 9475, 11093, 136227, 3273, 5590, 83700, 2335, 1785, 25992, 11078, 4059, 53834, 50624, 947, 8751, 158326, 90102, 10174, 8874, 4070, 10855, 57348, 340706, 1277, 1793, 340485, 3674, 94, 10894, 3690, 5175, 5310, 10580, 10085, 2243, 2932, 79625, 3685, 7007, 9647, 3987, 6714	6251, 1281, 2244, 6548, 9475, 5590, 83700, 2335, 1785, 25992, 53834, 50624
GO:0032943~mononuclear cell proliferation	GO:0035265~organ growth	0.987454	2.9405	-0.975495	0.329315	0.993998	6461, 339390, 5585, 8995, 3596, 3572, 9093, 2064, 7292, 81704, 29110, 115650, 51176, 941, 3146, 942, 5897, 11146, 5788, 10892, 959, 3659, 4352, 56253, 7040, 6708, 80762, 51561, 10451, 10673, 1739, 64600, 3329, 3600, 10385, 6556, 2615	339390, 5585, 9093, 7292, 81704, 29110, 51176, 941, 3146, 942, 5897, 5788, 10892, 959
GO:0043067~regulation of programmed cell death	GO:0035295~tube development	1.32501	2.08191	-0.33694	0.736162	0.993998	8893, 9464, 6233, 7161, 64714, 10935, 2301, 79658, 238, 5896, 10892, 4846, 5272, 3249, 885, 2950, 51776, 7849, 4194, 7184, 10637, 894, 3939, 51024, 1917, 658, 64170, 4869, 5055, 6663, 27237, 9093, 3273, 4914, 5608, 27074, 664, 666, 3146, 5326, 6657, 56848, 9026, 5582, 9027, 55081, 4804, 5618, 4929, 3313, 3399, 7516, 6548, 10210, 959, 50515, 2901, 7013, 7498, 3572, 5590, 2876, 80315, 1785, 25791, …	8893, 9464, 6233, 64714, 5896, 10892, 4846, 5272, 3249, 885, 2950, 51776, 4194, 7184, 3939, 51024, 658, 5055, 6663, 9093, 4914, 27074, 664, 3146, 6657, 9026, 5582, 9027, 55081, 4804, 5618, 4929, 3313, 7516, 6548, 959, 50515, 2901, 7013, 7498, 5590, 80315, 1785, 51176, 196527, 5468, 54205, 8996, 4671, 5245, 3066, 81704, 572, 2244, 54978, 93649, 7311, 64426, 4838, 80331, 1201, 55679, 1728, 54469, 7…
GO:0042107~cytokine metabolic process	GO:0035303~regulation of dephosphorylation	1.39851	1.54669	0.0288523	0.976982	0.993998	29110, 59307, 115650, 941, 3661, 942, 11146, 64170, 9261, 3659, 3624, 3623, 1991, 54106, 3162	29110, 59307, 941, 3661, 942
GO:0031347~regulation of defense response	GO:0035304~regulation of protein dephosphorylation	2.41392	2.16117	0.294959	0.768025	0.993998	5187, 6233, 9261, 1139, 5819, 90678, 10892, 5272, 7376, 161725, 3572, 7292, 29110, 2876, 2950, 2113, 721, 5468, 5627, 7341, 9447, 3661, 5245, 8995, 55061, 100302736, 3384, 293, 7184, 6095, 440275, 8907, 64170, 89870, 3659, 5371, 130340, 6223, 7311, 25939, 91543, 6500, 100507436, 9491, 9093, 5094, 81622, 5608, 942, 3146, 5603, 58509, 23208, 5781, 56253, 7040, 8692, 80762, 51561, 3554, 5654, 3093, …	5187, 6233, 1139, 5819, 10892, 5272, 161725, 7292, 29110, 2950, 5468, 7341, 3661, 5245, 100302736, 3384, 293, 7184, 6095, 440275, 89870, 130340, 6223, 7311, 6500, 9093, 5094, 942, 3146, 5603
GO:0043241~protein complex disassembly	GO:0035383~thioester metabolic process	1.85556	2.0656	0.0255601	0.979608	0.993998	5195, 6597, 347240, 64978, 23107, 64928, 51073, 51263, 664, 57159, 11078, 65080, 10297, 6710, 119, 11198, 50853, 11344, 55239, 50810, 139285, 136319, 65005, 65008, 6708, 1855, 7818, 6709, 246176, 7855, 6602, 27183, 64780, 4041, 11075, 9798, 92259, 64965, 54541, 2932, 58526, 124995, 6711, 130271, 2934	51263, 664, 57159, 10297, 6710, 11198, 55239, 50810, 139285
GO:0070661~leukocyte proliferation	GO:0035556~intracellular signal transduction	1.38304	2.41822	-0.519671	0.603293	0.993998	6461, 339390, 5585, 8995, 3596, 3572, 9093, 2064, 7292, 81704, 29110, 115650, 2950, 51176, 941, 3146, 942, 5897, 11146, 5788, 10892, 959, 3659, 4352, 56253, 7040, 6708, 80762, 51561, 10451, 10673, 1739, 64600, 3329, 3600, 10385, 6556, 2615	339390, 5585, 9093, 7292, 81704, 29110, 2950, 51176, 941, 3146, 942, 5897, 5788, 10892, 959
GO:0032846~positive regulation of homeostatic process	GO:0035567~non-canonical Wnt signaling pathway	0.0152692	1.5096	-0.8908	0.373036	0.993998	5371, 6262, 9001, 6597, 9446, 3596, 225689, 25874, 9472, 572, 444, 2113, 54795, 6886, 845, 8658, 5319, 4879, 4361, 11284, 2067, 7040, 23028, 101, 3624, 1432, 5335, 5600, 60682, 51763, 51, 2309	6262, 9001, 25874, 9472, 572, 444, 54795, 6886, 845, 4879
GO:0009790~embryo development	GO:0035601~protein deacylation	1.41929	1.38139	0.132846	0.894315	0.993998	9464, 3364, 55081, 126695, 23169, 221322, 8092, 348093, 124590, 387733, 3399, 4324, 11146, 7516, 3911, 4846, 3714, 50515, 5396, 6201, 4188, 6169, 23414, 320, 27330, 3206, 84913, 3249, 2116, 51176, 23770, 5426, 79925, 51776, 7849, 58495, 3221, 3066, 1954, 144455, 57167, 26011, 2200, 6886, 5754, 6405, 7779, 3975, 4624, 3976, 89870, 4627, 7473, 6262, 7475, 6663, 2186, 9132, 6939, 121643, 56963, 1056…	9464, 3364, 55081, 221322, 387733, 7516, 4846, 3714, 50515, 5396, 6201, 6169, 23414, 320, 84913, 3249, 2116, 51176, 79925, 51776, 3221, 3066, 1954, 57167, 26011, 6886, 6405, 7779, 3975, 4624, 3976, 89870, 4627, 6262, 7475, 6663, 2186, 9132, 121643, 4838, 2335, 57453, 6657, 7704, 54903
GO:0071456~cellular response to hypoxia	GO:0035637~multicellular organismal signaling	1.8861	1.70236	0.249138	0.803254	0.993998	4194, 8453, 572, 664, 6233, 7311, 79723, 6548, 8614, 947, 6923, 6095, 4352, 2034, 1263, 3162, 890, 55662, 358, 3777, 2309, 64344, 7157, 65018, 64506, 101, 10449, 665, 28984, 79625, 6714	4194, 572, 664, 6233, 7311, 6548, 8614, 6923, 6095
GO:0007623~circadian rhythm	GO:0035710~CD4-positive, alpha-beta T cell activation	3.04421	1.76001	0.847416	0.396763	0.993998	5371, 7298, 5187, 8864, 22871, 3066, 6095, 4804, 4914, 2767, 23373, 3399, 79723, 107, 9607, 7157, 4783, 6532, 9611, 6928, 2932, 1454, 1408	5187, 8864, 22871, 3066, 6095, 4804, 4914, 2767, 107
GO:0010822~positive regulation of mitochondrion organization	GO:0035725~sodium ion transmembrane transport	2.85082	2.38661	0.447496	0.654517	0.993998	125170, 9026, 9277, 7161, 572, 11338, 664, 54543, 666, 51024, 51654, 5326, 9917, 11128, 4604, 89781, 7332, 7157, 7533, 55072, 65018, 55294, 2932, 3305, 7855, 30968	125170, 9026, 572, 664, 51024, 51654, 11128
GO:0042692~muscle cell differentiation	GO:0036211~protein modification process	0.0180045	0.883521	-0.560442	0.575178	0.993998	25842, 348093, 6095, 117166, 3399, 11146, 93649, 6548, 4666, 4624, 91807, 4627, 9794, 6443, 9456, 80306, 57496, 9472, 27231, 84814, 2876, 51176, 57159, 11155, 8538, 845, 1827, 4878, 5725, 136319, 2034, 1482, 57462, 7040, 7480, 23028, 5915, 79652, 55662, 7919, 1432, 27101, 4621, 10611, 5914, 22943, 6382, 375190, 2932, 5600, 4776, 5925	25842, 6095, 117166, 93649, 6548, 4624, 4627, 9794, 6443, 9456, 80306, 57496, 9472, 84814, 51176, 57159, 11155, 845, 4878, 5725
GO:0051253~negative regulation of RNA metabolic process	GO:0036293~response to decreased oxygen levels	2.07827	3.71997	-0.730514	0.465076	0.993998	5187, 6231, 128553, 6597, 9425, 6233, 3166, 8092, 25822, 7161, 10933, 4929, 3399, 5931, 8328, 1616, 5195, 7376, 3090, 5396, 8864, 4188, 5993, 4861, 23650, 84629, 7292, 23414, 84913, 341405, 51176, 79723, 8538, 5468, 51655, 7341, 4194, 9400, 22938, 5245, 6015, 58495, 25842, 3066, 9242, 56676, 144455, 10637, 148979, 29842, 57167, 79039, 3015, 78986, 55506, 6886, 4666, 6207, 93649, 10595, 7936, 3975…	5187, 9425, 6233, 10933, 4929, 5931, 5396, 8864, 4861, 7292, 23414, 84913, 341405, 51176, 5468, 7341, 4194, 9400, 22938, 5245, 25842, 3066, 9242, 56676, 148979, 29842, 57167, 79039, 78986, 55506, 6886, 6207, 93649, 7936, 3975, 100125288, 6208, 54737, 7593, 6663, 9612, 7311, 221937, 2023, 2186, 9093, 10919, 64426, 4838, 57459, 864, 3146, 84891, 6657, 7704, 5725
GO:0051494~negative regulation of cytoskeleton organization	GO:0038127~ERBB signaling pathway	-0.135047	0.730907	-0.557404	0.577251	0.993998	9026, 2288, 57159, 11078, 10297, 6710, 119, 11344, 50853, 50810, 4869, 90102, 11075, 4070, 6708, 6709, 58526, 246176, 6711, 51763, 5216, 130271, 2934	9026, 2288, 57159, 10297, 6710, 50810
GO:0043902~positive regulation of multi-organism process	GO:0040007~growth	1.62083	2.91593	-0.630278	0.528512	0.993998	93343, 6597, 22938, 26986, 572, 29110, 3249, 51176, 90678, 5007, 89853, 151056, 7936, 89870, 92421, 7153, 7113, 2494, 3624, 104, 5216, 128637, 27183	22938, 572, 29110, 3249, 51176, 5007, 89853, 7936, 89870
GO:0021987~cerebral cortex development	GO:0040008~regulation of growth	1.37322	2.32239	-0.446596	0.655167	0.993998	9289, 572, 1600, 54820, 6867, 30837, 26468, 1281, 5649, 79143, 8941, 23028, 4192, 2932, 85458, 284403, 26047, 429, 54407	9289, 572, 1600, 6867, 1281, 5649
GO:0061564~axon development	GO:0040029~regulation of gene expression, epigenetic	-0.575719	-0.385871	-0.190763	0.848711	0.993998	6152, 11041, 8633, 6794, 64218, 4804, 57622, 1954, 10458, 575, 4929, 79414, 658, 6405, 11344, 54437, 3975, 7473, 118813, 2064, 4914, 56963, 83700, 1600, 2335, 57453, 1785, 885, 2596, 107, 78999, 4137, 6710, 4897, 5649, 9048, 5781, 5365, 396, 6708, 1855, 6905, 10417, 6709, 11023, 1719, 9315, 9798, 4685, 1943, 2932, 56920, 2676, 3908, 6711, 54106, 10501	6152, 64218, 4804, 57622, 1954, 575, 4929, 658, 6405, 54437, 3975, 118813, 4914, 83700, 1600, 2335, 57453, 1785, 885, 2596, 107, 4137, 6710, 5649
GO:0006468~protein phosphorylation	GO:0042060~wound healing	0.720905	2.10525	-0.770124	0.441226	0.993998	9464, 6233, 3364, 3000, 27006, 7161, 1455, 55600, 633, 238, 10892, 54997, 131096, 1616, 91807, 9475, 4188, 28988, 222643, 885, 2950, 3487, 51654, 5788, 51776, 8658, 65266, 65268, 5564, 7984, 64853, 440275, 6370, 10637, 894, 10913, 78986, 2200, 658, 55504, 10595, 8823, 64170, 2968, 5319, 4869, 344387, 9491, 2064, 9093, 55351, 3273, 9891, 3270, 4914, 5608, 1523, 10922, 2335, 147, 23031, 941, 3146, …	9464, 6233, 3364, 3000, 27006, 10892, 54997, 131096, 9475, 885, 2950, 3487, 51654, 5788, 51776, 65266, 5564, 7984, 64853, 440275, 10913, 78986, 658, 55504, 8823, 344387, 9093, 3270, 4914, 10922, 2335, 23031, 941, 3146, 6657, 3667, 5603, 3702, 5582, 5187, 5585, 4804, 5618, 1139, 155, 2984, 167359, 81532, 6787, 959, 5592, 9794, 7498, 5596, 5590, 29110, 1389, 6710, 5502, 10347, 5245, 3066, 81669, 92…
GO:0043900~regulation of multi-organism process	GO:0042089~cytokine biosynthetic process	0.956671	0.0602121	0.634245	0.525921	0.993998	6597, 9447, 22938, 440275, 572, 8907, 59307, 5819, 90678, 89853, 7936, 89870, 5371, 6461, 93343, 130340, 91543, 26986, 5094, 10107, 4838, 27074, 29110, 3249, 55337, 51297, 51176, 5007, 151056, 58509, 92421, 23208, 6672, 6993, 8091, 2494, 222537, 51561, 1991, 5654, 51763, 5216, 27183, 7153, 7113, 9830, 2683, 161, 23435, 4938, 3624, 3600, 104, 3685, 5987, 8878, 128637, 2934	22938, 440275, 572, 59307, 5819, 89853, 7936, 89870, 130340, 5094, 10107, 4838, 27074, 29110, 3249, 51176, 5007
GO:0031175~neuron projection development	GO:0042093~T-helper cell differentiation	3.15486	2.30389	0.603446	0.546212	0.993998	6152, 5064, 6794, 22871, 8175, 57622, 4804, 10458, 79414, 4929, 81532, 54437, 11344, 5592, 5396, 118813, 126520, 28988, 57154, 5590, 83700, 116443, 1785, 25791, 885, 23373, 2596, 78999, 4137, 6710, 4897, 11041, 8633, 6695, 64218, 3066, 440275, 1954, 575, 337, 2288, 658, 5754, 6405, 10631, 3975, 50810, 7473, 2064, 4914, 56963, 151835, 1600, 1523, 23271, 2335, 57453, 3146, 107, 123904, 5923, 5649, …	6152, 22871, 8175, 57622, 4804, 4929, 81532, 54437, 5592, 5396, 118813, 57154, 5590, 83700, 116443, 1785, 885, 2596, 4137, 6710, 64218, 3066, 440275, 1954, 575, 337, 2288, 658, 6405, 3975, 50810, 4914, 1600, 23271, 2335, 57453, 3146, 107, 123904, 5923, 5649
GO:0043065~positive regulation of apoptotic process	GO:0042098~T cell proliferation	1.00337	1.24738	-0.0583127	0.9535	0.993998	8893, 9026, 8633, 6233, 6453, 55081, 7161, 4804, 572, 3939, 3399, 51024, 50650, 658, 1917, 6548, 959, 2901, 5371, 7013, 7498, 7311, 9093, 27237, 64426, 3273, 4838, 5608, 664, 3622, 1785, 885, 25791, 666, 196527, 3146, 5468, 11132, 5326, 51776, 1728, 54205, 1848, 7704, 7046, 7442, 8091, 7040, 7480, 55164, 3162, 8692, 29948, 2071, 121512, 1411, 598, 340485, 10451, 10497, 84883, 2309, 8742, 7533, 27…	8893, 9026, 6233, 55081, 4804, 572, 3939, 51024, 658, 6548, 959, 2901, 7013, 7498, 7311, 9093, 64426, 4838, 664, 1785, 885, 196527, 3146, 5468, 51776, 1728, 54205, 7704
GO:0071383~cellular response to steroid hormone stimulus	GO:0042107~cytokine metabolic process	0.899599	0.00233292	0.634777	0.525574	0.993998	266743, 7376, 5187, 8611, 6597, 5245, 6257, 490, 8031, 6095, 4838, 4929, 2950, 51176, 79039, 2288, 79957, 54658, 5468, 1616, 8431, 8091, 2494, 7040, 23426, 5915, 79876, 55885, 358, 2309, 5914, 7332, 7533, 54541, 1408, 6714, 10424, 5925	266743, 5187, 5245, 6257, 8031, 6095, 4838, 4929, 2950, 51176, 79039, 2288, 54658, 5468
GO:0050714~positive regulation of protein secretion	GO:0042110~T cell activation	0.926394	0.798154	0.163126	0.870419	0.993998	7376, 9447, 3661, 9501, 3596, 25874, 7292, 5590, 572, 2645, 2244, 3146, 54795, 11132, 11146, 10631, 947, 5319, 8431, 65985, 56253, 7040, 8692, 1432, 10497, 4023, 2243, 27159, 23435, 3329, 27230, 101, 2697, 28984, 6711, 5600, 6714	3661, 9501, 25874, 7292, 5590, 572, 2244, 3146, 54795
GO:0002521~leukocyte differentiation	GO:0042113~B cell activation	0.372601	0.115444	0.200151	0.841363	0.993998	6794, 8995, 64218, 6095, 572, 64806, 51043, 2841, 2200, 5896, 5897, 6886, 10892, 54997, 3976, 959, 3714, 3659, 4627, 6461, 91543, 27434, 9093, 2064, 7292, 5590, 4914, 3589, 51176, 941, 3146, 942, 5468, 5788, 7704, 9607, 3702, 1440, 7040, 23028, 80762, 796, 84522, 1432, 51561, 7855, 8943, 5914, 56262, 1230, 222487, 1943, 101, 3624, 3623, 3600, 6714, 5925	64218, 6095, 572, 64806, 2841, 5896, 5897, 6886, 10892, 54997, 3976, 959, 3714, 4627, 9093, 7292, 5590, 4914, 51176, 941, 3146, 942, 5468, 5788, 7704, 3702
GO:0031032~actomyosin structure organization	GO:0042127~regulation of cell proliferation	1.08436	2.67229	-0.877525	0.380202	0.993998	9578, 7984, 1264, 55160, 79784, 2006, 1266, 1265, 11155, 845, 4624, 91807, 4627, 7046, 90102, 10174, 10580, 7126, 29109, 1482, 4070, 28984, 221692, 4621, 51763, 5216, 9647, 6714	9578, 7984, 2006, 1265, 11155, 845, 4624, 4627
GO:0050767~regulation of neurogenesis	GO:0042129~regulation of T cell proliferation	0.968349	0.898359	0.124413	0.900989	0.993998	5064, 6794, 22871, 7161, 8175, 4804, 10458, 81532, 54437, 11344, 7516, 5396, 8864, 118813, 126520, 57154, 3572, 1785, 25791, 23373, 51654, 4137, 5468, 4897, 9289, 9001, 6695, 22938, 4674, 64218, 3066, 1281, 9283, 440275, 1954, 26011, 2288, 5754, 6405, 4821, 3976, 7473, 6663, 4914, 56963, 151835, 1600, 1523, 2335, 6657, 54986, 5649, 58190, 6993, 390992, 8091, 7040, 29904, 396, 1855, 85414, 85458, …	22871, 8175, 4804, 81532, 54437, 7516, 5396, 8864, 118813, 57154, 1785, 51654, 4137, 5468, 9289, 9001, 22938, 64218, 3066, 1281, 9283, 440275, 1954, 26011, 2288, 6405, 3976, 6663, 4914, 1600, 2335, 6657, 54986, 5649
GO:0030178~negative regulation of Wnt signaling pathway	GO:0042254~ribosome biogenesis	4.49907	3.23306	0.999535	0.317536	0.993998	3090, 6663, 7311, 6233, 4188, 147495, 9491, 57560, 85409, 27130, 51176, 80114, 3487, 10297, 6657, 50964, 139285, 80319, 1482, 8091, 6591, 1855, 1432, 1454, 2309, 22943, 5694, 22881, 85407, 2932, 23072, 23198, 5687, 4776	6663, 7311, 6233, 57560, 85409, 27130, 51176, 80114, 3487, 10297, 6657, 139285
GO:0007283~spermatogenesis	GO:0042255~ribosome assembly	4.00579	2.67961	0.869589	0.384525	0.993998	9425, 130951, 6794, 9985, 9468, 353189, 26038, 23424, 572, 51361, 5819, 144535, 56111, 1672, 6305, 51207, 100125288, 3714, 1515, 9576, 5990, 219793, 1770, 149685, 29118, 10919, 26108, 81616, 54760, 83700, 3206, 3622, 1785, 6954, 79925, 140801, 124817, 7704, 84073, 8091, 7917, 51087, 598, 27125, 51, 9633, 26206, 2119, 10942, 55811, 5987, 378807, 51460, 26256, 51742, 5914, 2067, 3306, 81624, 23198,…	9425, 130951, 9468, 26038, 572, 5819, 144535, 56111, 1672, 51207, 100125288, 3714, 1515, 9576, 5990, 219793, 1770, 10919, 26108, 81616, 54760, 83700, 1785, 6954, 79925, 140801, 7704
GO:0050878~regulation of body fluid levels	GO:0042274~ribosomal small subunit biogenesis	3.27347	2.29597	0.693512	0.487988	0.993998	6175, 5582, 65266, 5066, 126695, 3066, 1281, 81704, 5618, 2767, 340205, 2244, 959, 4846, 3659, 2769, 4627, 5617, 9630, 5592, 286133, 7376, 11093, 5055, 9612, 7498, 1131, 3273, 3053, 23414, 51297, 196527, 107, 79803, 5327, 947, 4879, 2979, 5627, 4097, 5781, 8692, 10019, 10855, 358, 10451, 3674, 51763, 51206, 3291, 3690, 2243, 29071, 6714, 196883, 4352, 7466, 137964, 23028, 80739, 1278, 1277, 1793,…	6175, 5582, 65266, 3066, 1281, 81704, 5618, 2767, 340205, 2244, 959, 4846, 2769, 4627, 5617, 5592, 286133, 5055, 9612, 7498, 23414, 196527, 107, 4879, 2979
GO:1903507~negative regulation of nucleic acid-templated transcription	GO:0042306~regulation of protein import into nucleus	-0.595678	0.843042	-0.977675	0.328235	0.993998	5187, 128553, 6597, 9425, 6233, 3166, 8092, 25822, 7161, 10933, 4929, 3399, 5931, 8328, 1616, 5195, 7376, 3090, 5396, 8864, 4188, 5993, 4861, 23650, 84629, 7292, 23414, 84913, 341405, 51176, 79723, 8538, 5468, 51655, 7341, 4194, 9400, 22938, 5245, 6015, 58495, 25842, 3066, 9242, 56676, 144455, 10637, 148979, 29842, 57167, 79039, 3015, 78986, 55506, 6886, 4666, 93649, 10595, 7936, 3975, 100125288,…	5187, 9425, 6233, 10933, 4929, 5931, 5396, 8864, 4861, 7292, 23414, 84913, 341405, 51176, 5468, 7341, 4194, 9400, 22938, 5245, 25842, 3066, 9242, 56676, 148979, 29842, 57167, 79039, 78986, 55506, 6886, 93649, 7936, 3975, 100125288, 6208, 54737, 7593, 6663, 9612, 7311, 221937, 2023, 2186, 9093, 10919, 64426, 4838, 57459, 864, 3146, 84891, 6657, 7704
GO:0070509~calcium ion import	GO:0042325~regulation of phosphorylation	0.98605	1.45351	-0.202389	0.839613	0.993998	6262, 9001, 8996, 9446, 3596, 9472, 3270, 781, 2645, 444, 845, 5788, 7779, 10523, 7442, 3352, 7040, 25998, 53373, 3708, 5335, 1729, 5987	6262, 9001, 8996, 9472, 3270, 781, 444, 845, 5788, 7779, 10523
GO:0006644~phospholipid metabolic process	GO:0042327~positive regulation of phosphorylation	0.940484	0.912334	0.104199	0.917012	0.993998	22979, 8611, 9468, 27006, 81579, 100287171, 8503, 11145, 8823, 6901, 5319, 81490, 3636, 1119, 7915, 161247, 2064, 2261, 3030, 8681, 79143, 54886, 1201, 255189, 84513, 941, 942, 283871, 3667, 56848, 5408, 9542, 5781, 5287, 137964, 5289, 1120, 162466, 10908, 7040, 10955, 2224, 10451, 5335, 51763, 30968, 4023, 5333, 3992, 64600, 344, 23175, 145957, 54106, 113791, 9807, 10026, 6714	22979, 9468, 27006, 100287171, 8823, 6901, 81490, 1119, 7915, 161247, 3030, 8681, 1201, 255189, 941, 942, 3667
GO:0044706~multi-multicellular organism process	GO:0042330~taxis	-0.466884	0.947374	-0.954395	0.339884	0.993998	5066, 4012, 6159, 8681, 231, 5618, 4838, 29842, 10935, 2113, 2057, 2288, 8614, 3976, 4878, 1515, 56848, 5617, 6532, 7040, 8909, 796, 5914, 3291, 2683, 3590, 79602, 10661, 4316, 54407	4012, 8681, 231, 5618, 4838, 29842, 2057, 2288, 8614, 3976, 4878, 1515, 5617
GO:0009582~detection of abiotic stimulus	GO:0042384~cilium assembly	1.82714	0.931224	0.673077	0.500899	0.993998	4914, 80036, 2767, 3249, 125336, 6101, 342372, 58473, 5995, 54437, 2979, 9311, 6295, 7442, 5310, 6323, 796	4914, 80036, 2767, 3249, 125336, 6101, 58473, 5995, 54437, 2979
GO:0032355~response to estradiol	GO:0042391~regulation of membrane potential	1.77941	2.46819	-0.247875	0.804231	0.993998	572, 5066, 9612, 2950, 2113, 3015, 54658, 4324, 1938, 1728, 10631, 6532, 7040, 890, 1843, 10628, 1277, 8835, 84660, 5914	572, 9612, 2950, 54658, 1728
GO:0006470~protein dephosphorylation	GO:0042445~hormone metabolic process	0.591322	1.07654	-0.240155	0.81021	0.993998	8189, 9475, 8611, 5520, 22870, 9472, 9891, 7184, 29101, 51231, 78986, 27068, 57718, 255919, 283871, 5788, 6305, 54205, 51207, 4624, 1848, 58190, 5781, 7040, 27143, 4621, 1739, 5515, 80824, 65018, 55197, 1843, 147699, 9647, 5504, 1408, 55917	8189, 9475, 9472, 7184, 51231, 78986, 57718, 255919, 5788, 54205, 51207, 4624
GO:1904951~positive regulation of establishment of protein localization	GO:0042476~odontogenesis	1.59898	1.14324	0.384589	0.700542	0.993998	9447, 3661, 9501, 7984, 7161, 85409, 572, 2645, 10913, 2244, 54795, 51024, 11146, 6548, 10631, 9917, 5319, 11128, 4604, 125170, 7376, 9277, 3596, 23255, 2064, 25874, 27237, 9472, 7292, 5590, 11338, 4838, 29098, 444, 54543, 3146, 11132, 5326, 947, 10523, 7046, 1263, 56253, 7040, 8692, 51561, 10497, 1739, 7332, 4023, 10580, 7533, 2243, 65018, 55294, 3329, 28984, 6711, 8934, 10541, 6714, 8431, 65985…	3661, 9501, 7984, 85409, 572, 10913, 2244, 54795, 51024, 6548, 11128, 125170, 25874, 9472, 7292, 5590, 4838, 444, 3146, 10523
GO:0032879~regulation of localization	GO:0042493~response to drug	1.22026	2.76127	-0.787903	0.430753	0.993998	23207, 3760, 9501, 22871, 7161, 9066, 85409, 4607, 55600, 255057, 57620, 3993, 11188, 90678, 54997, 131096, 3911, 4846, 4604, 115827, 729993, 53828, 9475, 4188, 25874, 9472, 7292, 337867, 481, 9908, 885, 2950, 5788, 27092, 10786, 7849, 7341, 9001, 65266, 65268, 3661, 7984, 64218, 6370, 80024, 283229, 2841, 10913, 100287171, 777, 51024, 6405, 8823, 10631, 9917, 5319, 89870, 7473, 50859, 125170, 62…	23207, 9501, 22871, 9066, 85409, 4607, 255057, 11188, 54997, 131096, 4846, 53828, 9475, 25874, 9472, 7292, 337867, 481, 885, 2950, 5788, 27092, 7341, 9001, 65266, 3661, 7984, 64218, 80024, 2841, 10913, 100287171, 777, 51024, 6405, 8823, 89870, 50859, 125170, 6262, 9132, 3270, 781, 2335, 3146, 56729, 3667, 4878, 4879, 10523, 9026, 5582, 5187, 5585, 9022, 79693, 59284, 4804, 1139, 54795, 10297, 654…
GO:0030100~regulation of endocytosis	GO:0042593~glucose homeostasis	0.650653	2.2061	-0.838489	0.401756	0.993998	9784, 9026, 5582, 7376, 22871, 9066, 1445, 1785, 196527, 721, 3146, 1265, 90678, 5468, 10103, 10960, 10347, 22943, 23208, 3190, 257364, 7040, 26119, 29904, 344, 613, 3685, 60682, 6556, 6714	9026, 5582, 22871, 9066, 1445, 1785, 196527, 3146, 1265, 5468, 10347
GO:0009636~response to toxic substance	GO:0042692~muscle cell differentiation	0.644948	1.35673	-0.375944	0.706959	0.993998	50506, 7298, 11093, 9588, 9446, 4025, 10919, 2876, 2984, 23063, 2950, 10935, 337, 1728, 7779, 4846, 1119, 6532, 3240, 23028, 2944, 213, 4129, 3934, 8288, 9376, 140809, 65018, 3352, 6382, 5742, 4258, 10765	50506, 9588, 10919, 2984, 2950, 337, 1728, 7779, 4846, 1119
GO:0010256~endomembrane system organization	GO:0042698~ovulation cycle	1.23849	0.891447	0.302013	0.762642	0.993998	23207, 7341, 5064, 22979, 9321, 5520, 27348, 9066, 85409, 10458, 282679, 51361, 5819, 54874, 4620, 84067, 255919, 54997, 3911, 10434, 50636, 9475, 26509, 93343, 5990, 118813, 57154, 27237, 481, 79188, 582, 5590, 286, 121601, 1445, 29098, 1785, 196527, 80115, 23033, 54943, 6836, 10960, 92421, 23208, 9788, 1263, 257364, 7040, 26119, 9382, 6708, 10139, 7917, 84522, 598, 51763, 1739, 8729, 65055, 258…	23207, 7341, 22979, 27348, 9066, 85409, 282679, 5819, 54874, 255919, 54997, 10434, 50636, 9475, 5990, 118813, 57154, 481, 582, 5590, 286, 1445, 1785, 196527, 80115, 54943
GO:0048232~male gamete generation	GO:0042742~defense response to bacterium	-1.28918	-1.77307	0.234894	0.814291	0.993998	9425, 130951, 6794, 9985, 9468, 353189, 26038, 23424, 572, 51361, 5819, 144535, 56111, 1672, 6305, 51207, 100125288, 3714, 1515, 9576, 5990, 219793, 1770, 149685, 29118, 10919, 26108, 81616, 54760, 83700, 3206, 3622, 1785, 6954, 79925, 140801, 124817, 7704, 84073, 8091, 7917, 51087, 598, 27125, 51, 9633, 26206, 2119, 10942, 55811, 5987, 378807, 51460, 26256, 51742, 5914, 2067, 3306, 81624, 23198,…	9425, 130951, 9468, 26038, 572, 5819, 144535, 56111, 1672, 51207, 100125288, 3714, 1515, 9576, 5990, 219793, 1770, 10919, 26108, 81616, 54760, 83700, 1785, 6954, 79925, 140801, 7704
GO:0070371~ERK1 and ERK2 cascade	GO:0042752~regulation of circadian rhythm	1.69515	1.31323	0.343136	0.731496	0.993998	9464, 65268, 5245, 25778, 2261, 6370, 5590, 4914, 27330, 4838, 1445, 2950, 51231, 2244, 3146, 78986, 7936, 1848, 3976, 10347, 5781, 7040, 57447, 1411, 2324, 55885, 1739, 5151, 7078, 6368, 2243, 1230, 55294, 1843, 3685, 6714	9464, 5245, 5590, 4914, 4838, 1445, 2950, 51231, 2244, 3146, 78986, 7936, 3976, 10347
GO:0002758~innate immune response-activating signal transduction	GO:0042787~protein ubiquitination involved in ubiquitin-dependent protein catabolic process	-1.14215	-0.233246	-0.76989	0.441365	0.993998	7311, 6233, 6500, 3661, 91543, 100302736, 9491, 3384, 9261, 7184, 5608, 81622, 29110, 3146, 942, 10892, 64170, 58509, 3659, 89870, 5694, 5894, 5289, 257397, 3329, 101, 23198, 5687, 54106, 6714	7311, 6233, 6500, 3661, 100302736, 3384, 7184, 29110, 3146, 942, 10892, 89870
GO:0055002~striated muscle cell development	GO:0042886~amide transport	-0.0874003	0.981829	-0.679866	0.496589	0.993998	2876, 9794, 117166, 6443, 51176, 9456, 11155, 845, 4624, 9472, 4878, 91807, 1482, 57462, 7480, 6382, 375190, 7919, 4621, 10611	9794, 117166, 6443, 51176, 9456, 11155, 845, 4624, 9472, 4878
GO:0033674~positive regulation of kinase activity	GO:0043010~camera-type eye development	0.139803	1.17646	-0.627911	0.530062	0.993998	6176, 6794, 5585, 6233, 7984, 81669, 7161, 9261, 5618, 572, 1139, 894, 2200, 238, 1917, 10892, 10595, 1616, 959, 5319, 7311, 4188, 28988, 2064, 2261, 25778, 5590, 4914, 5608, 1600, 1445, 3146, 107, 5788, 51776, 3667, 1848, 9607, 5649, 7046, 5781, 7040, 1062, 9064, 796, 51561, 10451, 5335, 1739, 3690, 8941, 5310, 4342, 65018, 55294, 28984, 84231, 6556, 6714, 196883, 2646, 1432, 1991, 7855, 5515, 4…	5585, 6233, 7984, 81669, 5618, 572, 1139, 10892, 959, 7311, 5590, 4914, 1600, 1445, 3146, 107, 5788, 51776, 3667, 5649
GO:0055080~cation homeostasis	GO:0043062~extracellular structure organization	0.0667163	1.34003	-0.780565	0.435058	0.993998	1139, 282679, 475, 58515, 57620, 479, 2542, 54795, 79734, 6548, 64072, 6549, 286133, 9472, 481, 115111, 444, 845, 5788, 8614, 9001, 8996, 10590, 9446, 115019, 490, 23545, 7184, 80024, 10518, 2841, 1232, 51024, 7779, 2847, 5319, 2769, 5371, 6262, 3596, 3270, 781, 27032, 147, 1201, 3146, 283375, 4879, 10523, 7442, 2034, 7040, 80762, 56898, 2828, 5310, 6005, 6368, 9633, 1230, 25998, 28982, 1903, 516…	1139, 282679, 475, 58515, 2542, 54795, 6548, 6549, 286133, 9472, 481, 115111, 444, 845, 5788, 8614, 9001, 8996, 115019, 23545, 7184, 80024, 10518, 2841, 1232, 51024, 7779, 2847, 2769, 6262, 3270, 781, 27032, 1201, 3146, 283375, 4879, 10523
GO:0043409~negative regulation of MAPK cascade	GO:0043085~positive regulation of catalytic activity	1.12549	1.67659	-0.241231	0.809376	0.993998	5187, 65268, 5245, 64853, 7161, 23624, 27330, 1445, 2950, 51231, 78986, 1848, 3976, 7078, 9611, 80824, 65018, 8692, 57447, 1843, 1411, 55885, 51763, 1739, 5515	5187, 5245, 64853, 1445, 2950, 51231, 78986, 3976
GO:0032868~response to insulin	GO:0043086~negative regulation of catalytic activity	1.06169	1.86423	-0.395967	0.692129	0.993998	7352, 3030, 23545, 5590, 4804, 10458, 2645, 2950, 80115, 8836, 56729, 11132, 5468, 6548, 30837, 8503, 3667, 4878, 5319, 3636, 5164, 5781, 5166, 29904, 3416, 57761, 340706, 534, 535, 51763, 2805, 57727, 3291, 50617, 10580, 3992, 64506, 23175, 8835, 84275, 1408, 6714	7352, 3030, 23545, 5590, 4804, 2950, 80115, 8836, 56729, 5468, 6548, 3667, 4878
GO:0098771~inorganic ion homeostasis	GO:0043087~regulation of GTPase activity	-0.928373	-0.668408	-0.275938	0.782596	0.993998	1139, 282679, 475, 58515, 57620, 479, 2542, 54795, 79734, 6548, 64072, 6549, 286133, 9472, 481, 115111, 444, 845, 5788, 8614, 9001, 8996, 10590, 9446, 115019, 490, 23545, 7184, 80024, 10518, 2841, 1232, 51024, 7779, 2847, 5319, 2769, 5371, 6262, 3596, 3270, 781, 27032, 10568, 147, 1201, 3146, 283375, 4879, 10523, 7442, 2034, 7040, 80762, 56898, 2828, 5310, 6005, 6368, 9633, 1230, 25998, 28982, 19…	1139, 282679, 475, 58515, 2542, 54795, 6548, 6549, 286133, 9472, 481, 115111, 444, 845, 5788, 8614, 9001, 8996, 115019, 23545, 7184, 80024, 10518, 2841, 1232, 51024, 7779, 2847, 2769, 6262, 3270, 781, 27032, 1201, 3146, 283375, 4879, 10523
GO:0009165~nucleotide biosynthetic process	GO:0043122~regulation of I-kappaB kinase/NF-kappaB signaling	0.969306	1.05254	0.0343201	0.972622	0.993998	5064, 3000, 23545, 155, 2984, 516, 55229, 102157402, 400916, 4846, 10632, 4161, 7298, 38, 7434, 5631, 9472, 27231, 2974, 226, 107, 10486, 4878, 4879, 2979, 7466, 4157, 2550, 7040, 272, 1854, 796, 80347, 358, 535, 1719, 30968, 50617, 5894, 19, 65018, 4938, 83549, 10606, 109, 55811, 51314, 196883	3000, 23545, 155, 2984, 516, 55229, 102157402, 4846, 10632, 5631, 9472, 226, 107, 10486, 4878, 4879, 2979
GO:0071774~response to fibroblast growth factor	GO:0043123~positive regulation of I-kappaB kinase/NF-kappaB signaling	0.0390052	0.60701	-0.355067	0.72254	0.993998	6233, 7311, 4686, 53834, 8823, 27006, 7073, 25778, 2261, 10631, 3975, 5725, 5781, 4670, 3373, 8692, 6591, 1277, 10765	6233, 7311, 4686, 53834, 8823, 27006, 3975, 5725
[truncated: 546 more rows]
